# Supplementary material for: Multimodal Alzheimer’s disease classification through ensemble deep random vector functional link neural network
Source: PeerJ Comput Sci. 2024 Dec 13;10:e2590. doi: 10.7717/peerj-cs.2590 (PMC11784893; doi:10.7717/peerj-cs.2590)
Supplement: Supplemental Information 1 [file peerj-cs-10-2590-s001.zip]

Archive with 10 entries (9 files):
- code/
- __MACOSX/._code
- code/RVFL_PROJECT_ML.ipynb
- __MACOSX/code/._RVFL_PROJECT_ML.ipynb
- code/RVFL_PROJECT_RVFL.ipynb
- __MACOSX/code/._RVFL_PROJECT_RVFL.ipynb
- code/RVFL_PROJECT_preprocessing.ipynb
- __MACOSX/code/._RVFL_PROJECT_preprocessing.ipynb
- code/RVFL_PROJECT_EDA.ipynb
- __MACOSX/code/._RVFL_PROJECT_EDA.ipynb
