# Supplementary material for: Multimodal Alzheimer’s disease classification through ensemble deep random vector functional link neural network
Source: PeerJ Comput Sci. 2024 Dec 13;10:e2590. doi: 10.7717/peerj-cs.2590 (PMC11784893; doi:10.7717/peerj-cs.2590)
Supplement: Supplemental Information 1 [file peerj-cs-10-2590-s001.zip › code/RVFL_PROJECT_ML.ipynb]

# %% [code]
import pandas as pd
METHOD = 'zero'
EXP = 'all_years'
RANDOM_SEED = 42

# %% [markdown]
## procesamiento nuestro

# %% [code]
df = pd.read_csv('/content/step_definite.csv')

# %% [code]
reporter = pd.DataFrame(columns= ['experiment','Imputation Method',"model",'hyparams',
                                  'train mean acc','train std acc',
                                  'train mean f1','train std f1',
                                  'train mean roc','train std roc',
                                  'train mean precision','train std precision',
                                  'train mean recall','train std recall',
                                  'train exec time',
                                  'test acc',
                                  'test f1',
                                  'test roc',
                                  'test precision',
                                  'test recall',
                                  'test exec time'])

# %% [markdown]
##install and libraries

# %% [code]
import numpy as np
from numpy import linalg
import pandas as pd
from itertools import product
import seaborn as sns
from sklearn.metrics import make_scorer, accuracy_score, precision_score, recall_score, roc_auc_score

from pylab import rcParams
import matplotlib.pyplot as plt
from matplotlib import rc
from tqdm import tqdm
from sklearn.model_selection import KFold, ShuffleSplit, cross_validate, train_test_split
import time
import sklearn.datasets as sk_dataset
import itertools
from scipy.stats.mstats import winsorize
from sklearn.impute import KNNImputer

from sklearn.svm import SVC
from sklearn.naive_bayes import GaussianNB
from sklearn.tree import DecisionTreeClassifier
from sklearn.neighbors import KNeighborsClassifier
from sklearn.ensemble import RandomForestClassifier, GradientBoostingClassifier
from sklearn.linear_model import LogisticRegression


from sklearn.preprocessing import StandardScaler, MinMaxScaler
from sklearn import linear_model
from sklearn.naive_bayes import MultinomialNB
from sklearn.neighbors import KNeighborsClassifier
from sklearn.svm import SVC
from sklearn.ensemble import RandomForestClassifier, AdaBoostClassifier
from sklearn.model_selection import train_test_split, GridSearchCV
from sklearn.decomposition import PCA
from sklearn.metrics import roc_curve, roc_auc_score, confusion_matrix, classification_report,f1_score
from sklearn.metrics import precision_recall_curve

from sklearn.feature_selection import SelectFromModel
from mpl_toolkits.mplot3d import Axes3D
from sklearn.cluster import KMeans


from sklearn.model_selection import GridSearchCV
from sklearn.metrics import accuracy_score, make_scorer

from sklearn.pipeline import Pipeline
from scipy.interpolate import griddata


import os
import math
from numpy.linalg import eig
from sklearn.preprocessing import StandardScaler

np.random.seed(42)

# %% [markdown]
##part 3 processing

# %% [code]
def stratify_split(X, y):
    class_counts = np.sum(y, axis=0)

    # Calcula la proporción de muestras que quieres en el conjunto de entrenamiento
    train_ratio = 0.8

    # Calcula la cantidad de muestras para el conjunto de entrenamiento
    train_size = int(train_ratio * len(X))

    # Hacemos un shuffle de los índices
    indices = np.random.permutation(len(X))

    # Selecciona los índices para el conjunto de entrenamiento
    train_indices = indices[:train_size]
    test_indices = indices[train_size:]

    # Divide los datos en el conjunto de entrenamiento y prueba
    X_train, y_train = X[train_indices], y[train_indices]
    X_test, y_test = X[test_indices], y[test_indices]

    return X_train, X_test, y_train, y_test

# %% [code]
def em(data, eps=0.1):
    """ Imputes given data using expectation maximization.

    E-step: Calculates the expected complete data log likelihood ratio.
    M-step: Finds the parameters that maximize the log likelihood of the
    complete data.

    Parameters
    ----------
    data: numpy.nd.array
        Data to impute.
    eps: float
        The amount of minimum change between iterations to break, if relative change < eps, converge.
        relative change = abs(current - previous) / previous
    inplace: boolean
        If True, operate on the numpy array reference

    Returns
    -------
    numpy.nd.array
        Imputed data.

    """
    nan_xy = np.argwhere(np.isnan(data))
    for x_i, y_i in nan_xy:
        col = data[:, int(y_i)]
        mu = col[~np.isnan(col)].mean()
        std = col[~np.isnan(col)].std()
        col[x_i] = np.random.normal(loc=mu, scale=std)
        previous, i = 1, 1
        while True:
            i += 1
            # Expectation
            mu = col[~np.isnan(col)].mean()
            std = col[~np.isnan(col)].std()
            # Maximization
            col[x_i] = np.random.normal(loc=mu, scale=std)
            # Break out of loop if likelihood doesn't change at least 10%
            # and has run at least 5 times
            delta = np.abs(col[x_i]-previous)/previous
            if i > 5 and delta < eps:
                data[x_i][y_i] = col[x_i]
                break
            data[x_i][y_i] = col[x_i]
            previous = col[x_i]
    return data

# %% [code]
def imputation_methods(data, method="zero"):
    """
    Realiza imputación de datos solo en columnas numéricas utilizando varios métodos.

    Parameters:
    - data (pd.DataFrame): DataFrame con datos para imputación.
    - method (str): Método de imputación a utilizar ('zero', 'mean', 'wmean', 'median', 'knn', 'EM').

    Returns:
    - pd.DataFrame: DataFrame con valores numéricos imputados, manteniendo las columnas categóricas sin cambios.
    """
    if not isinstance(data, pd.DataFrame):
        raise ValueError("El parámetro 'data' debe ser un DataFrame de pandas.")

    if method not in ["zero", "mean", "wmean", "median", "knn", "EM"]:
        raise ValueError(f"Método de imputación no reconocido: {method}")

    # Identificar columnas numéricas y categóricas
    numeric_columns = data.select_dtypes(include=['float64']).columns
    categorical_columns = data.select_dtypes(include=['object','uint8','int64','category']).columns

    # Aplicar imputación solo a columnas numéricas
    numeric_data = data[numeric_columns].copy()

    if method == "zero":
        numeric_data = numeric_data.fillna(0)

    elif method == "mean":
        numeric_data = numeric_data.fillna(numeric_data.mean())

    elif method == "wmean":
      winsorized_values = winsorize(numeric_data.values, limits=[0.1, 0.9])
      numeric_data = numeric_data.fillna(winsorized_values.mean())

    elif method == "median":
        numeric_data = numeric_data.fillna(numeric_data.median())

    elif method == "knn":
        imputer = KNNImputer(n_neighbors=3)
        numeric_data_imputed = imputer.fit_transform(numeric_data)
        numeric_data = pd.DataFrame(numeric_data_imputed, columns=numeric_columns)

    elif method == "EM":
        em_imputed = em(numeric_data.values)
        numeric_data = pd.DataFrame(em_imputed, columns=numeric_columns)

    # Combinar datos imputados con columnas categóricas sin cambios
    data_imputed = pd.concat([numeric_data, data[categorical_columns]], axis='columns')

    print(f"Usando el método de imputación: {method}")
    return data_imputed


# %% [code]
def preprocessing_step(df, imputation, data):

  df = df.astype({ 'PTGENDER':'category',
                'PTETHCAT':'category',
                 'PTRACCAT':'category',
                 'PTMARRY':'category',
                 "APOE4":'category',
                 'PTEDUCAT':'category',
                 'AGE':'float64',
                 'Month':'float64',
                 'LDELTOTAL':'float64',
                 'DIGITSCOR':'float64',
                 'TRABSCOR':'float64',
                 'MOCA':'float64',
                 'mPACCdigit':'float64',
                 'mPACCtrailsB':'float64',
                 'ABETA':'float64',
                 'TAU':'float64',
                 'PTAU':'float64', 'FDG':'float64', 'PIB':'float64',
                 'AV45':'float64', 'Ventricles':'float64',
                 'Hippocampus':'float64','WholeBrain':'float64', 'Entorhinal':'float64', 'Fusiform':'float64', 'MidTemp':'float64', 'ICV':'float64',  'CDRSB':'float64',
                 'FAQ':'float64', 'MMSE':'float64','EcogPtMem':'float64', 'EcogPtLang':'float64', 'EcogPtVisspat':'float64', 'EcogPtPlan':'float64', 'EcogPtOrgan':'float64',
                 'EcogPtDivatt':'float64', 'EcogPtTotal':'float64', 'EcogSPMem':'float64','EcogSPLang':'float64', 'EcogSPVisspat':'float64', 'EcogSPPlan':'float64',
                 'EcogSPOrgan':'float64', 'EcogSPDivatt':'float64', 'EcogSPTotal':'float64','ADAS11':'float64', 'ADAS13':'float64', 'ADASQ4':'float64','RAVLT_immediate':'float64',
                    'RAVLT_learning':'float64', 'RAVLT_forgetting':'float64', 'RAVLT_perc_forgetting':'float64'})

  df.loc[:, 'AGE_dynamic'] = df.AGE + (df.Month / 12)
  categorical = ['PTGENDER','PTEDUCAT', 'PTETHCAT','PTRACCAT', 'PTMARRY',"APOE4"]

  numerical = ['AGE_dynamic', 'CDRSB', 'ADAS11', 'ADAS13', 'MMSE', 'RAVLT_immediate', 'Hippocampus',
              'Ventricles', 'WholeBrain', 'Entorhinal', 'MidTemp', 'FDG', 'AV45',
          'LDELTOTAL', 'DIGITSCOR', 'TRABSCOR', 'MOCA', 'mPACCdigit', 'mPACCtrailsB','ABETA', 'TAU', 'PTAU',  'PIB',
           'Fusiform',  'ICV',   'FAQ',
          'EcogPtMem','EcogPtLang', 'EcogPtVisspat', 'EcogPtPlan', 'EcogPtOrgan', 'EcogPtDivatt', 'EcogPtTotal', 'EcogSPMem',
          'EcogSPLang', 'EcogSPVisspat', 'EcogSPPlan', 'EcogSPOrgan', 'EcogSPDivatt', 'EcogSPTotal', 'ADASQ4',
          'RAVLT_learning', 'RAVLT_forgetting', 'RAVLT_perc_forgetting' ]

  if data =='bl':
    df = df[df['VISCODE'] == 'bl']

  elif data =='m12':
    df = df[df['VISCODE'] == 'm12']

  elif data =='m24':
    df = df[df['VISCODE'] == 'm24']

  elif data =='m36':
    df = df[df['VISCODE'] == 'm36']

  elif data =='m48':
    df = df[df['VISCODE'] == 'm48']


  df = df.drop(columns=['RID', 'COLPROT', 'ORIGPROT', 'PTID', 'SITE', 'VISCODE', 'EXAMDATE',
        'FLDSTRENG', 'FSVERSION', 'IMAGEUID', 'Years_bl', 'Month_bl', 'Month',
        'M', 'update_stamp','AGE']).reset_index(drop=True)


  df[categorical] = df[categorical].apply(lambda x: x.fillna(x.mode().iloc[0]))


  df_encoded = pd.get_dummies(df,columns=categorical)

  patients = imputation_methods(df_encoded, method=imputation)

  train_means_norm = patients[numerical].mean()
  train_std_norm = patients[numerical].std()
  patients[numerical] = (patients[numerical] - train_means_norm) / train_std_norm


  patients.loc[patients['DX']=='CN', 'DX'] = 0.
  patients.loc[patients['DX']=='MCI', 'DX'] = 1.
  patients.loc[patients['DX']=='Dementia', 'DX'] = 2.
  patients['DX'] = patients['DX'].astype(int)
  patients.drop('Unnamed: 0', axis=1, inplace=True)

  return patients

# %% [markdown]
##MACHINE Learning Models

# %% [code]
dataset_bl = preprocessing_step(df,METHOD,'bl')

# %% [code]
dataset_bl.DX.value_counts()

# %% [code]
dataset_bl.columns

# %% [code]
X = dataset_bl.drop(columns='DX').to_numpy()
y =  dataset_bl['DX'].to_numpy()

# %% [code]
scoring = {
    "f1": make_scorer(f1_score, average='macro'),
    "Accuracy": make_scorer(accuracy_score),
    "precision": make_scorer(precision_score, average='macro',zero_division=0.0), # Cambia 'macro' si prefieres otro tipo de promedio
    "recall": make_scorer(recall_score, average='macro'), # Cambia 'macro' si prefieres otro tipo de promedio
   "roc_auc": make_scorer(roc_auc_score, average='macro') # Cambia 'macro' si prefieres otro tipo de promedio
}

# %% [markdown]
###KNN

# %% [code]
X_train,  X_test, y_train, y_test = stratify_split(X,y)

# %% [code]
knn_start = time.time()

# find best k using GridSearchCV
param_grid = {'n_neighbors': np.arange(1, 100)}

knn = KNeighborsClassifier()

knn_cv = GridSearchCV(knn, param_grid, scoring=scoring, refit='Accuracy')

knn_cv.fit(X_train, y_train)

# print the best value(s) for each hyperparameter and the mean of the best validation score
print(knn_cv.best_params_, knn_cv.best_score_)

knn_results = pd.DataFrame(knn_cv.cv_results_)

knn_end = time.time()
train_exec_time = knn_end - knn_start

# %% [code]
knn_acc_train_mean = f'{knn_results.mean_test_Accuracy.mean():.3f}'
knn_acc_train_std = f'{knn_results.mean_test_Accuracy.std():.3f}'

knn_f1_train_mean = f'{knn_results.mean_test_f1.mean():.3f}'
knn_f1_train_std = f'{knn_results.mean_test_f1.std():.3f}'

knn_roc_train_mean = f'{knn_results.mean_test_roc_auc.mean():.3f}'
knn_roc_train_std = f'{knn_results.mean_test_roc_auc.std():.3f}'

knn_p_train_mean = f'{knn_results.mean_test_precision.mean():.3f}'
knn_p_train_std = f'{knn_results.mean_test_precision.std():.3f}'

knn_r_train_mean = f'{knn_results.mean_test_recall.mean():.3f}'
knn_r_train_std = f'{knn_results.mean_test_recall.std():.3f}'

train_exec_time

# %% [code]
knn_start = time.time()

# create the model

knn = KNeighborsClassifier(n_neighbors=knn_cv.best_params_['n_neighbors'])

# fit the model
knn.fit(X_train, y_train)

# generate predictions
y_pred = knn.predict(X_test)

knn_end = time.time()
test_exect_time = knn_end - knn_start

# %% [code]
# print the accuracy
print('Training Accuracy: {}'.format(knn.score(X_train, y_train)))
print('Testing Accuracy: {}'.format(knn.score(X_test, y_test)))

# %% [code]
k = classification_report(y_test, y_pred, output_dict=True)
print(classification_report(y_test, y_pred))

# %% [code]
# returns an array with two columns: each column contains probabilities for the target values
# we are selecting the probability of being a 1
knn_y_pred_prob = knn.predict_proba(X_test)[:,1]


# unpack into false positive rate, true positive rate, and thresholds
fpr_knn, tpr_knn, _ = roc_curve(y_test, knn_y_pred_prob)

plt.plot([0,1], [0,1], 'k--')
plt.plot(fpr_knn, tpr_knn, label='KNN')
plt.xlabel('False Positive Rate')
plt.ylabel('True Positive Rate')
plt.title('ROC Curve (Dataset bl)')

# %% [code]
roc_auc = roc_auc_score(y_test, knn_y_pred_prob)
f1 = f1_score(y_test,y_pred,average='macro')

print("f1 Score:", f1)
print("ROC AUC Score:", roc_auc)

# %% [code]
precision_knn = k['macro avg']['precision']
recall_knn = k['macro avg']['recall']
acc_knn = knn.score(X_test, y_test)
roc_knn = roc_auc
f1_knn =  k['macro avg']['f1-score']

# %% [code]
reporter_knn = pd.DataFrame({'experiment':[EXP],'Imputation Method':[METHOD],"model":[knn_cv.estimator],
                             'hyparams':[knn_cv.best_params_],'train mean acc':[knn_acc_train_mean],
                             'train std acc':[knn_acc_train_std], 'train mean f1':[knn_f1_train_mean],
                             'train std f1':[knn_f1_train_std],  'train mean precision':[knn_p_train_mean],
                             'train std precision':[knn_p_train_std],
                             'train mean recall':[knn_r_train_mean],'train std recall':[knn_r_train_std],
                             'train exec time':[train_exec_time],
                                  'test acc':[acc_knn],
                                  'test f1':[f1_knn],
                                  'test roc':[roc_knn],
                                  'test precision':[precision_knn],
                                  'test recall':[recall_knn],
                                  'test exec time':[test_exect_time]})
reporter = reporter.append(reporter_knn,ignore_index= True)

# %% [code]
reporter

# %% [markdown]
###SVM

# %% [code]
X_train,  X_test, y_train, y_test = stratify_split(X,y)

# %% [code]
svm_start_time = time.time()
# setup parameters to hyptertune
param_grid = {'C': [0.5, 0.75, 1.0, 1.25, 1.5, 1.75],
              'gamma': ['auto', 'scale']}

svm = SVC(class_weight='balanced', probability=True)

svm_cv = GridSearchCV(svm, param_grid, scoring=scoring, refit='Accuracy')

svm_cv.fit(X_train, y_train)

C = svm_cv.best_params_['C']
gamma = svm_cv.best_params_['gamma']

# print the best value(s) for each hyperparameter and the mean of the best validation score
print(svm_cv.best_params_, svm_cv.best_score_)

svm_results = pd.DataFrame(svm_cv.cv_results_)

svm_end_time = time.time()
train_exec_time = svm_end_time - svm_start_time

# %% [code]
svm_acc_train_mean = f'{svm_results.mean_test_Accuracy.mean():.3f}'
svm_acc_train_std = f'{svm_results.mean_test_Accuracy.std():.3f}'

svm_f1_train_mean = f'{svm_results.mean_test_f1.mean():.3f}'
svm_f1_train_std = f'{svm_results.mean_test_f1.std():.3f}'

svm_roc_train_mean = f'{svm_results.mean_test_roc_auc.mean():.3f}'
svm_roc_train_std = f'{svm_results.mean_test_roc_auc.std():.3f}'

svm_p_train_mean = f'{svm_results.mean_test_precision.mean():.3f}'
svm_p_train_std = f'{svm_results.mean_test_precision.std():.3f}'

svm_r_train_mean = f'{svm_results.mean_test_recall.mean():.3f}'
svm_r_train_std = f'{svm_results.mean_test_recall.std():.3f}'

train_exec_time

# %% [code]
svm_start_time = time.time()
# create the model
svm = SVC(C=C, gamma=gamma, class_weight='balanced',
         probability=True)

# fit the model
svm.fit(X_train, y_train)

# generate predictions
y_pred = svm.predict(X_test)

svm_end_time = time.time()
test_exect_time = svm_end_time - svm_start_time

# %% [code]
# print the accuracy
print('The training accuracy was: {}'.format(svm.score(X_train, y_train)))
print('The test accuracy was: {}'.format(svm.score(X_test, y_test)))


# %% [code]
# returns an array with two columns: each column contains probabilities for the target values
# we are selecting the probability of being a 1
svm_y_pred_prob = svm.predict_proba(X_test)[:,1]

# unpack into false positive rate, true positive rate, and thresholds
fpr_svm, tpr_svm, _ = roc_curve(y_test, svm_y_pred_prob)

plt.plot([0,1], [0,1], 'k--')
plt.plot(fpr_knn, tpr_knn, label='KNN')
plt.plot(fpr_svm, tpr_svm, label='SVM')
plt.legend()
plt.xlabel('False Positive Rate')
plt.ylabel('True Positive Rate')
plt.title('ROC Curve (Dataset bl)')

# %% [code]
roc_auc = roc_auc_score(y_test, svm_y_pred_prob)
f1 = f1_score(y_test,y_pred,average='macro')

print("f1 Score:", f1)
print("ROC AUC Score:", roc_auc)

# %% [code]
s = classification_report(y_test, y_pred, output_dict=True)
print(classification_report(y_test, y_pred))

# %% [code]
precision_svm = s['macro avg']['precision']
recall_svm = s['macro avg']['recall']
acc_svm = svm.score(X_test, y_test)
roc_svm = roc_auc
f1_svm =  s['macro avg']['f1-score']

# %% [code]
reporter_svm = pd.DataFrame({'experiment':[EXP],'Imputation Method':[METHOD],"model":[svm_cv.estimator],
                             'hyparams':[svm_cv.best_params_],'train mean acc':[svm_acc_train_mean],
                             'train std acc':[svm_acc_train_std], 'train mean f1':[svm_f1_train_mean],
                             'train std f1':[svm_f1_train_std],'train mean roc':[svm_roc_train_mean],
                             'train std roc':[svm_roc_train_std],'train mean precision':[svm_p_train_mean],
                             'train std precision':[svm_p_train_std],
                             'train mean recall':[svm_r_train_mean],'train std recall':[svm_r_train_std],
                             'train exec time':[train_exec_time],
                                  'test acc':[acc_svm],
                                  'test f1':[f1_svm],
                                  'test roc':[roc_svm],
                                  'test precision':[precision_svm],
                                  'test recall':[recall_svm],
                                  'test exec time':[test_exect_time]})
reporter = reporter.append(reporter_svm,ignore_index= True)

# %% [code]
reporter

# %% [markdown]
### Random

# %% [code]
X_train,  X_test, y_train, y_test = stratify_split(X,y)

# %% [code]
rf_start_time = time.time()
# tune hyperparameters n_estimators and max_features
trees = [131, 141, 151, 161, 171,181,191]

max_f = [1, 10, 'log2', 'sqrt']

param_grid = {'n_estimators': trees, 'max_features': max_f}

r_forest = RandomForestClassifier(class_weight='balanced', random_state=RANDOM_SEED)

r_forest_cv = GridSearchCV(r_forest, param_grid, scoring=scoring, refit='Accuracy')

r_forest_cv.fit(X_train, y_train)

rf_results = pd.DataFrame(r_forest_cv.cv_results_)


n_est = r_forest_cv.best_params_['n_estimators']
n_feat = r_forest_cv.best_params_['max_features']

# print the best value(s) for each hyperparameter and the mean of the best validation score
print(r_forest_cv.best_params_, r_forest_cv.best_score_)
rf_end_time = time.time()
train_exec_time = rf_end_time - rf_start_time


# %% [code]
rf_acc_train_mean = f'{rf_results.mean_test_Accuracy.mean():.3f}'
rf_acc_train_std = f'{rf_results.mean_test_Accuracy.std():.3f}'

rf_f1_train_mean = f'{rf_results.mean_test_f1.mean():.3f}'
rf_f1_train_std = f'{rf_results.mean_test_f1.std():.3f}'

rf_roc_train_mean = f'{rf_results.mean_test_roc_auc.mean():.3f}'
rf_roc_train_std = f'{rf_results.mean_test_roc_auc.std():.3f}'

rf_p_train_mean = f'{rf_results.mean_test_precision.mean():.3f}'
rf_p_train_std = f'{rf_results.mean_test_precision.std():.3f}'

rf_r_train_mean = f'{rf_results.mean_test_recall.mean():.3f}'
rf_r_train_std = f'{rf_results.mean_test_recall.std():.3f}'

train_exec_time

# %% [code]
rf_start_time = time.time()
# build the model
rfc = RandomForestClassifier(n_estimators=n_est, max_features=n_feat,
                             class_weight='balanced', random_state=RANDOM_SEED)

# fit the model
rfc.fit(X_train, y_train)

# generate predictions
y_pred = rfc.predict(X_test)

rf_end_time = time.time()
test_exect_time = rf_end_time - rf_start_time


# %% [code]
# print the accuracy
print('The training accuracy was: {}'.format(rfc.score(X_train, y_train)))
print('The test accuracy was: {}'.format(rfc.score(X_test, y_test)))

# %% [code]
# returns an array with two columns: each column contains probabilities for the target values
# we are selecting the probability of being a 1
rf_y_pred_prob = rfc.predict_proba(X_test)[:,1]

# unpack into false positive rate, true positive rate, and thresholds
fpr_rf, tpr_rf, _ = roc_curve(y_test, rf_y_pred_prob)

plt.plot([0,1], [0,1], 'k--')
plt.plot(fpr_rf, tpr_rf, label='RFC')
plt.plot(fpr_knn, tpr_knn, label='KNN')
plt.plot(fpr_svm, tpr_svm, label='SVM')
plt.legend()
plt.xlabel('False Positive Rate')
plt.ylabel('True Positive Rate')
plt.title('ROC Curve (Dataset bl)')


# %% [code]
roc_auc = roc_auc_score(y_test, rf_y_pred_prob)
f1 = f1_score(y_test,y_pred,average='macro')

print("f1 Score:", f1)
print("ROC AUC Score:", roc_auc)

# %% [code]
r = classification_report(y_test, y_pred, output_dict=True)
print(classification_report(y_test, y_pred))

# %% [code]
precision_rf = r['macro avg']['precision']
recall_rf = r['macro avg']['recall']
acc_rf = rfc.score(X_test, y_test)
roc_rf = roc_auc
f1_rf =  r['macro avg']['f1-score']

# %% [code]
reporter_rf = pd.DataFrame({'experiment':[EXP],'Imputation Method':[METHOD],"model":[r_forest_cv.estimator],
                             'hyparams':[r_forest_cv.best_params_],'train mean acc':[rf_acc_train_mean],
                             'train std acc':[rf_acc_train_std], 'train mean f1':[rf_f1_train_mean],
                             'train std f1':[rf_f1_train_std],'train mean roc':[rf_roc_train_mean],
                             'train std roc':[rf_roc_train_std],'train mean precision':[rf_p_train_mean],
                             'train std precision':[rf_p_train_std],
                             'train mean recall':[rf_r_train_mean],'train std recall':[rf_r_train_std],
                             'train exec time':[train_exec_time],
                                  'test acc':[acc_rf],
                                  'test f1':[f1_rf],
                                  'test roc':[roc_rf],
                                  'test precision':[precision_rf],
                                  'test recall':[recall_rf],
                                  'test exec time':[test_exect_time]})
reporter = reporter.append(reporter_rf,ignore_index= True)

# %% [code]
reporter

# %% [markdown]
### XGBoost

# %% [code]
X_train,  X_test, y_train, y_test = stratify_split(X,y)

# %% [code]
xgb_start_time = time.time()
# tune hyperparameter number of estimators


param_grid = {'n_estimators': [10, 50, 100, 250],'max_depth':[5, 10, 20]}

gboost = GradientBoostingClassifier(random_state=42)

gboost_cv = GridSearchCV(gboost, param_grid, scoring=scoring, refit='Accuracy')

gboost_cv.fit(X_train, y_train)

gboost_results = pd.DataFrame(gboost_cv.cv_results_)


# print the best value(s) for each hyperparameter and the mean of the best validation score
print(gboost_cv.best_params_, gboost_cv.best_score_)


xgb_end_time = time.time()
train_exec_time = xgb_end_time - xgb_start_time


# %% [code]
gb_acc_train_mean = f'{gboost_results.mean_test_Accuracy.mean():.3f}'
gb_acc_train_std = f'{gboost_results.mean_test_Accuracy.std():.3f}'

gb_f1_train_mean = f'{gboost_results.mean_test_f1.mean():.3f}'
gb_f1_train_std = f'{gboost_results.mean_test_f1.std():.3f}'

gb_roc_train_mean = f'{gboost_results.mean_test_roc_auc.mean():.3f}'
gb_roc_train_std = f'{gboost_results.mean_test_roc_auc.std():.3f}'

gb_p_train_mean = f'{gboost_results.mean_test_precision.mean():.3f}'
gb_p_train_std = f'{gboost_results.mean_test_precision.std():.3f}'

gb_r_train_mean = f'{gboost_results.mean_test_recall.mean():.3f}'
gb_r_train_std = f'{gboost_results.mean_test_recall.std():.3f}'

train_exec_time

# %% [code]
xgb_start_time = time.time()
# run the model with the best n_estimators
gbc = GradientBoostingClassifier(max_depth=gboost_cv.best_params_['max_depth'],n_estimators=gboost_cv.best_params_['n_estimators'],
                                   random_state=42)
gbc.fit(X_train, y_train)
y_pred = gbc.predict(X_test)

xgb_end_time = time.time()
test_exect_time = xgb_end_time - xgb_start_time

# %% [code]
print('Training accuracy: {}'.format(gbc.score(X_train, y_train)))
print('Testing accuracy: {}'.format(gbc.score(X_test, y_test)))

# %% [code]
# returns an array with two columns: each column contains probabilities for the target values
# we are selecting the probability of being a 1
gboost_y_pred_prob = gbc.predict_proba(X_test)[:,1]

# unpack into false positive rate, true positive rate, and thresholds
gb_fpr, gb_tpr, _ = roc_curve(y_test, gboost_y_pred_prob)

plt.plot([0,1], [0,1], 'k--')
plt.plot(fpr_rf, tpr_rf, label='RFC')
plt.plot(fpr_knn, tpr_knn, label='KNN')
plt.plot(fpr_svm, tpr_svm, label='SVM')
plt.plot(gb_fpr, gb_tpr, label='GBoost')
plt.legend()
plt.xlabel('False Positive Rate')
plt.ylabel('True Positive Rate')
plt.title('ROC Curve (Dataset bl)')


# %% [code]
roc_auc = roc_auc_score(y_test, gboost_y_pred_prob)
f1 = f1_score(y_test,y_pred,average='macro')

print("f1 Score:", f1)
print("ROC AUC Score:", roc_auc)

# %% [code]
b = classification_report(y_test, y_pred, output_dict=True)
print(classification_report(y_test, y_pred))

# %% [code]
precision_gb = b['macro avg']['precision']
recall_gb = b['macro avg']['recall']
acc_gb = gbc.score(X_test, y_test)
roc_gb = roc_auc
f1_gb =  b['macro avg']['f1-score']

# %% [code]
reporter_gb = pd.DataFrame({'experiment':[EXP],'Imputation Method':[METHOD],"model":[gboost_cv.estimator],
                             'hyparams':[gboost_cv.best_params_],'train mean acc':[gb_acc_train_mean],
                             'train std acc':[gb_acc_train_std], 'train mean f1':[gb_f1_train_mean],
                             'train std f1':[gb_f1_train_std],'train mean roc':[gb_roc_train_mean],
                             'train std roc':[gb_roc_train_std],'train mean precision':[gb_p_train_mean],
                             'train std precision':[gb_p_train_std],
                             'train mean recall':[gb_r_train_mean],'train std recall':[gb_r_train_std],
                             'train exec time':[train_exec_time],
                                  'test acc':[acc_gb],
                                  'test f1':[f1_gb],
                                  'test roc':[roc_gb],
                                  'test precision':[precision_gb],
                                  'test recall':[recall_gb],
                                  'test exec time':[test_exect_time]})
reporter = reporter.append(reporter_gb,ignore_index= True)

# %% [code]
reporter

# %% [markdown]
### Logistic

# %% [code]
X_train,  X_test, y_train, y_test = stratify_split(X,y)

# %% [code]
lgc_start_time = time.time()

param_grid = {'C': [10**-2, 10**-1, 10**0, 10**1, 10**2], "penalty": [ 'l2'],
              'class_weight': ['balanced'], 'solver': [ 'lbfgs'],'max_iter':[1000] }

logreg = linear_model.LogisticRegression(random_state=42)


logreg_cv = GridSearchCV(logreg, param_grid,  scoring=scoring, refit='Accuracy')
# fit the model
logreg_cv.fit(X_train, y_train)

logreg_results = pd.DataFrame(logreg_cv.cv_results_)


# generate predictions
y_pred = logreg_cv.predict(X_test)


# print the best value(s) for each hyperparameter and the mean of the best validation score
print(logreg_cv.best_params_, logreg_cv.best_score_)


lgc_end_time = time.time()
train_exec_time = lgc_end_time - lgc_start_time


# %% [code]
lg_acc_train_mean = f'{logreg_results.mean_test_Accuracy.mean():.3f}'
lg_acc_train_std = f'{logreg_results.mean_test_Accuracy.std():.3f}'

lg_f1_train_mean = f'{logreg_results.mean_test_f1.mean():.3f}'
lg_f1_train_std = f'{logreg_results.mean_test_f1.std():.3f}'

lg_roc_train_mean = f'{logreg_results.mean_test_roc_auc.mean():.3f}'
lg_roc_train_std = f'{logreg_results.mean_test_roc_auc.std():.3f}'

lg_p_train_mean = f'{logreg_results.mean_test_precision.mean():.3f}'
lg_p_train_std = f'{logreg_results.mean_test_precision.std():.3f}'

lg_r_train_mean = f'{logreg_results.mean_test_recall.mean():.3f}'
lg_r_train_std = f'{logreg_results.mean_test_recall.std():.3f}'

train_exec_time

# %% [code]
lgc_start_time = time.time()

log_regc = linear_model.LogisticRegression(C=logreg_cv.best_params_['C'],penalty='l2',solver='lbfgs')


# fit the model
log_regc.fit(X_train, y_train)

# generate predictions
y_pred = log_regc.predict(X_test)

lgc_end_time = time.time()
test_exect_time = lgc_end_time - lgc_start_time


# %% [code]
# print the accuracy
print('The training accuracy was: {}'.format(log_regc.score(X_train, y_train)))
print('The test accuracy was: {}'.format(log_regc.score(X_test, y_test)))

# %% [code]
# returns an array with two columns: each column contains probabilities for the target values
# we are selecting the probability of being a 1
lg_y_pred_prob = log_regc.predict_proba(X_test)[:,1]


fpr_lg, tpr_lg, _ = roc_curve(y_test, lg_y_pred_prob)

plt.plot([0,1], [0,1], 'k--')
plt.plot(fpr_rf, tpr_rf, label='RFC')
plt.plot(fpr_knn, tpr_knn, label='KNN')
plt.plot(fpr_svm, tpr_svm, label='SVM')
plt.plot(fpr_lg, tpr_lg, label='Logistic')
plt.plot(gb_fpr, gb_tpr, label='GBoost')
plt.legend()
plt.xlabel('False Positive Rate')
plt.ylabel('True Positive Rate')
plt.title('ROC Curve (Dataset bl)')


# %% [code]
roc_auc = roc_auc_score(y_test, lg_y_pred_prob)
f1 = f1_score(y_test,y_pred,average='macro')

print("f1 Score:", f1)
print("ROC AUC Score:", roc_auc)

# %% [code]
l = classification_report(y_test, y_pred, output_dict=True)
print(classification_report(y_test, y_pred))

# %% [code]
precision_lg = l['macro avg']['precision']
recall_lg = l['macro avg']['recall']
acc_lg = log_regc.score(X_test, y_test)
roc_lg = roc_auc
f1_lg =  l['macro avg']['f1-score']

# %% [code]
reporter_lg = pd.DataFrame({'experiment':[EXP],'Imputation Method':[METHOD],"model":[logreg_cv.estimator],
                             'hyparams':[logreg_cv.best_params_],'train mean acc':[lg_acc_train_mean],
                             'train std acc':[lg_acc_train_std], 'train mean f1':[lg_f1_train_mean],
                             'train std f1':[lg_f1_train_std],'train mean roc':[lg_roc_train_mean],
                             'train std roc':[lg_roc_train_std],'train mean precision':[lg_p_train_mean],
                             'train std precision':[lg_p_train_std],
                             'train mean recall':[lg_r_train_mean],'train std recall':[lg_r_train_std],
                             'train exec time':[train_exec_time],
                                  'test acc':[acc_lg],
                                  'test f1':[f1_lg],
                                  'test roc':[roc_lg],
                                  'test precision':[precision_lg],
                                  'test recall':[recall_lg],
                                  'test exec time':[test_exect_time]})
reporter = reporter.append(reporter_lg,ignore_index= True)

# %% [code]
reporter

# %% [markdown]
### Naive Bayes

# %% [code]
X_train,  X_test, y_train, y_test = stratify_split(X,y)

# %% [code]
scaler = MinMaxScaler()
X_train = scaler.fit_transform(X_train)
X_test = scaler.fit_transform(X_test)

# %% [code]
from sklearn.naive_bayes import MultinomialNB
nb_start_time = time.time()

param_grid = {
    'alpha': [0.1, 0.5, 1.0, 2.0]
}
Mnb = MultinomialNB()


nb_cv = GridSearchCV(Mnb, param_grid, scoring=scoring, refit='Accuracy')

scaler = MinMaxScaler()
x_t = scaler.fit_transform(X_train)


nb_cv.fit(x_t, y_train)

nb_results = pd.DataFrame(nb_cv.cv_results_)


# generate predictions
y_pred = nb_cv.predict(X_test)


# print the best value(s) for each hyperparameter and the mean of the best validation score
print(nb_cv.best_params_, nb_cv.best_score_)


nb_end_time = time.time()
train_exec_time = nb_end_time - nb_start_time


# %% [code]
nb_acc_train_mean = f'{nb_results.mean_test_Accuracy.mean():.3f}'
nb_acc_train_std = f'{nb_results.mean_test_Accuracy.std():.3f}'

nb_f1_train_mean = f'{nb_results.mean_test_f1.mean():.3f}'
nb_f1_train_std = f'{nb_results.mean_test_f1.std():.3f}'

nb_roc_train_mean = f'{nb_results.mean_test_roc_auc.mean():.3f}'
nb_roc_train_std = f'{nb_results.mean_test_roc_auc.std():.3f}'

nb_p_train_mean = f'{nb_results.mean_test_precision.mean():.3f}'
nb_p_train_std = f'{nb_results.mean_test_precision.std():.3f}'

nb_r_train_mean = f'{nb_results.mean_test_recall.mean():.3f}'
nb_r_train_std = f'{nb_results.mean_test_recall.std():.3f}'

train_exec_time

# %% [code]
nb_start_time = time.time()

Mul_nb = MultinomialNB(alpha=nb_cv.best_params_['alpha'])


# fit the model
Mul_nb.fit(X_train, y_train)

# generate predictions
y_pred = Mul_nb.predict(X_test)

nb_end_time = time.time()
test_exect_time = nb_end_time - nb_start_time


# %% [code]
# print the accuracy
print('The training accuracy was: {}'.format(Mul_nb.score(X_train, y_train)))
print('The test accuracy was: {}'.format(Mul_nb.score(X_test, y_test)))

# %% [code]
nb = classification_report(y_test, y_pred, output_dict=True)
print(classification_report(y_test, y_pred))

# %% [code]
# returns an array with two columns: each column contains probabilities for the target values
# we are selecting the probability of being a 1
nb_y_pred_prob = Mul_nb.predict_proba(X_test)[:,1]


nb_lg, nb_lg, _ = roc_curve(y_test, nb_y_pred_prob)

plt.plot([0,1], [0,1], 'k--')
plt.plot(fpr_rf, tpr_rf, label='RFC')
plt.plot(fpr_knn, tpr_knn, label='KNN')
plt.plot(fpr_svm, tpr_svm, label='SVM')
plt.plot(fpr_lg, tpr_lg, label='Logistic')
plt.plot(gb_fpr, gb_tpr, label='GBoost')
plt.plot(nb_lg, nb_lg, label='NB')
plt.legend()
plt.xlabel('False Positive Rate')
plt.ylabel('True Positive Rate')
plt.title('ROC Curve (Dataset bl)')


# %% [code]
roc_auc = roc_auc_score(y_test, nb_y_pred_prob)
f1 = f1_score(y_test,y_pred,average='macro')

print("f1 Score:", f1)
print("ROC AUC Score:", roc_auc)

# %% [code]
precision_nb = nb['macro avg']['precision']
recall_nb = nb['macro avg']['recall']
acc_nb = Mul_nb.score(X_test, y_test)
roc_nb = roc_auc
f1_nb =  nb['macro avg']['f1-score']

# %% [code]
reporter_nb= pd.DataFrame({'experiment':[EXP],'Imputation Method':[METHOD],"model":[nb_cv.estimator],
                             'hyparams':[nb_cv.best_params_],'train mean acc':[nb_acc_train_mean],
                             'train std acc':[nb_acc_train_std], 'train mean f1':[nb_f1_train_mean],
                             'train std f1':[nb_f1_train_std],'train mean roc':[nb_roc_train_mean],
                             'train std roc':[nb_roc_train_std],'train mean precision':[nb_p_train_mean],
                             'train std precision':[nb_p_train_std],
                             'train mean recall':[nb_r_train_mean],'train std recall':[nb_r_train_std],
                             'train exec time':[train_exec_time],
                                  'test acc':[acc_nb],
                                  'test f1':[f1_nb],
                                  'test roc':[roc_nb],
                                  'test precision':[precision_nb],
                                  'test recall':[recall_nb],
                                  'test exec time':[test_exect_time]})
reporter = reporter.append(reporter_nb,ignore_index= True)

# %% [code]
reporter

# %% [markdown]
### ADABoost

# %% [code]
X_train,  X_test, y_train, y_test = stratify_split(X,y)

# %% [code]
adab_start_time = time.time()
# tune hyperparameter number of estimators
est = [21, 31, 41, 51, 61, 71, 81]

param_grid = {'n_estimators': est}

boost = AdaBoostClassifier(random_state=42)

boost_cv = GridSearchCV(boost, param_grid, scoring=scoring, refit='Accuracy')

boost_cv.fit(X_train, y_train)

ada_results = pd.DataFrame(boost_cv.cv_results_)

n_est = boost_cv.best_params_['n_estimators']

# print the best value(s) for each hyperparameter and the mean of the best validation score
print(boost_cv.best_params_, boost_cv.best_score_)


adab_end_time = time.time()
train_exec_time = adab_end_time - adab_start_time

# %% [code]
adab_acc_train_mean = f'{ada_results.mean_test_Accuracy.mean():.3f}'
adab_acc_train_std = f'{ada_results.mean_test_Accuracy.std():.3f}'

adab_f1_train_mean = f'{ada_results.mean_test_f1.mean():.3f}'
adab_f1_train_std = f'{ada_results.mean_test_f1.std():.3f}'

adab_roc_train_mean = f'{ada_results.mean_test_roc_auc.mean():.3f}'
adab_roc_train_std = f'{ada_results.mean_test_roc_auc.std():.3f}'

adab_p_train_mean = f'{ada_results.mean_test_precision.mean():.3f}'
adab_p_train_std = f'{ada_results.mean_test_precision.std():.3f}'

adab_r_train_mean = f'{ada_results.mean_test_recall.mean():.3f}'
adab_r_train_std = f'{ada_results.mean_test_recall.std():.3f}'

train_exec_time

# %% [code]
adab_start_time = time.time()

# run the model with the best n_estimators
adabc = AdaBoostClassifier(n_estimators=n_est, random_state=RANDOM_SEED)
adabc.fit(X_train, y_train)
y_pred = adabc.predict(X_test)

print('Training accuracy: {}'.format(adabc.score(X_train, y_train)))
print('Testing accuracy: {}'.format(adabc.score(X_test, y_test)))

adab_end_time = time.time()
test_exect_time = adab_end_time - adab_start_time

# %% [code]
# returns an array with two columns: each column contains probabilities for the target values
# we are selecting the probability of being a 1
adab_y_pred_prob = adabc.predict_proba(X_test)[:,1]


adab_fpr, adab_tpr, _ = roc_curve(y_test, adab_y_pred_prob)

plt.plot([0,1], [0,1], 'k--')
plt.plot(fpr_rf, tpr_rf, label='RFC')
plt.plot(fpr_knn, tpr_knn, label='KNN')
plt.plot(fpr_svm, tpr_svm, label='SVM')
plt.plot(fpr_lg, tpr_lg, label='Logistic')
plt.plot(gb_fpr, gb_tpr, label='GBoost')
plt.plot(adab_fpr, adab_tpr, label='AdaBoost')
plt.plot(nb_lg, nb_lg, label='NB')
plt.legend()
plt.xlabel('False Positive Rate')
plt.ylabel('True Positive Rate')
plt.title('ROC Curve (Dataset bl)')

# %% [code]
roc_auc = roc_auc_score(y_test, adab_y_pred_prob)
f1 = f1_score(y_test,y_pred,average='macro')

print("f1 Score:", f1)
print("ROC AUC Score:", roc_auc)

# %% [code]
adab = classification_report(y_test, y_pred, output_dict=True)
print(classification_report(y_test, y_pred))

# %% [code]
precision_adab = adab['macro avg']['precision']
recall_adab = adab['macro avg']['recall']
acc_adab = adabc.score(X_test, y_test)
roc_adab = roc_auc
f1_adab =  adab['macro avg']['f1-score']

# %% [code]
reporter_adab= pd.DataFrame({'experiment':[EXP],'Imputation Method':[METHOD],"model":[boost_cv.estimator],
                             'hyparams':[boost_cv.best_params_],'train mean acc':[adab_acc_train_mean],
                             'train std acc':[adab_acc_train_std], 'train mean f1':[adab_f1_train_mean],
                             'train std f1':[adab_f1_train_std],'train mean roc':[adab_roc_train_mean],
                             'train std roc':[adab_roc_train_std],'train mean precision':[adab_p_train_mean],
                             'train std precision':[adab_p_train_std],
                             'train mean recall':[adab_r_train_mean],'train std recall':[adab_r_train_std],
                             'train exec time':[train_exec_time],
                                  'test acc':[acc_adab],
                                  'test f1':[f1_adab],
                                  'test roc':[roc_adab],
                                  'test precision':[precision_adab],
                                  'test recall':[recall_adab],
                                  'test exec time':[test_exect_time]})

reporter = reporter.append(reporter_adab,ignore_index= True)

# %% [code]
reporter

# %% [markdown]
### Decision Tree

# %% [code]
X_train,  X_test, y_train, y_test = stratify_split(X,y)

# %% [code]
dt_start_time = time.time()
# tune hyperparameter number of estimators


param_grid = {'max_depth':  [5, 10, 20],'class_weight':[None, {0:1,1:5}, {0:1,1:10}, {0:1,1:25}]}

dt = DecisionTreeClassifier(random_state=42)

dt_cv = GridSearchCV(dt, param_grid, scoring=scoring, refit='Accuracy')

dt_cv.fit(X_train, y_train)

dt_results = pd.DataFrame(dt_cv.cv_results_)


# print the best value(s) for each hyperparameter and the mean of the best validation score
print(dt_cv.best_params_, dt_cv.best_score_)


dt_end_time = time.time()
execution_time = dt_end_time - dt_start_time


# %% [code]
dt_acc_train_mean = f'{dt_results.mean_test_Accuracy.mean():.3f}'
dt_acc_train_std = f'{dt_results.mean_test_Accuracy.std():.3f}'

dt_f1_train_mean = f'{dt_results.mean_test_f1.mean():.3f}'
dt_f1_train_std = f'{dt_results.mean_test_f1.std():.3f}'

dt_roc_train_mean = f'{dt_results.mean_test_roc_auc.mean():.3f}'
dt_roc_train_std = f'{dt_results.mean_test_roc_auc.std():.3f}'

dt_p_train_mean = f'{dt_results.mean_test_precision.mean():.3f}'
dt_p_train_std = f'{dt_results.mean_test_precision.std():.3f}'

dt_r_train_mean = f'{dt_results.mean_test_recall.mean():.3f}'
dt_r_train_std = f'{dt_results.mean_test_recall.std():.3f}'

train_exec_time

# %% [code]
dt_start_time = time.time()
# run the model with the best n_estimators
dtc = DecisionTreeClassifier(max_depth=dt_cv.best_params_['max_depth'],class_weight=dt_cv.best_params_['class_weight'],
                             random_state=42)
dtc.fit(X_train, y_train)
y_pred = dtc.predict(X_test)

print('Training accuracy: {}'.format(dtc.score(X_train, y_train)))
print('Testing accuracy: {}'.format(dtc.score(X_test, y_test)))


dt_end_time = time.time()
test_exect_time = dt_end_time - dt_start_time

# %% [code]
# returns an array with two columns: each column contains probabilities for the target values
# we are selecting the probability of being a 1
dt_y_pred_prob = dtc.predict_proba(X_test)[:,1]


dt_fpr, dt_tpr, _ = roc_curve(y_test, dt_y_pred_prob)

plt.plot([0,1], [0,1], 'k--')
plt.plot(fpr_rf, tpr_rf, label='RFC')
plt.plot(fpr_knn, tpr_knn, label='KNN')
plt.plot(fpr_svm, tpr_svm, label='SVM')
plt.plot(fpr_lg, tpr_lg, label='Logistic')
plt.plot(gb_fpr, gb_tpr, label='GBoost')
plt.plot(adab_fpr, adab_tpr, label='AdaBoost')
plt.plot(nb_lg, nb_lg, label='NB')
plt.plot(dt_fpr, dt_tpr, label='DecisionTree')
plt.legend()
plt.xlabel('False Positive Rate')
plt.ylabel('True Positive Rate')
plt.title('ROC Curve (Dataset bl)')

# %% [code]
roc_auc = roc_auc_score(y_test, dt_y_pred_prob)
f1 = f1_score(y_test, y_pred, average='macro')

print("f1 Score:", f1)
print("ROC AUC Score:", roc_auc)

# %% [code]
dt_c = classification_report(y_test, y_pred, output_dict=True)
print(classification_report(y_test, y_pred))

# %% [code]
precision_dt = dt_c['macro avg']['precision']
recall_dt = dt_c['macro avg']['recall']
acc_dt = dtc.score(X_test, y_test)
roc_dt = roc_auc
f1_dt =  dt_c['macro avg']['f1-score']

# %% [code]
reporter_dt = pd.DataFrame({'experiment':[EXP],'Imputation Method':[METHOD],"model":[dt_cv.estimator],
                             'hyparams':[dt_cv.best_params_],'train mean acc':[dt_acc_train_mean],
                             'train std acc':[dt_acc_train_std], 'train mean f1':[dt_f1_train_mean],
                             'train std f1':[dt_f1_train_std],'train mean roc':[dt_roc_train_mean],
                             'train std roc':[dt_roc_train_std],'train mean precision':[dt_p_train_mean],
                             'train std precision':[dt_p_train_std],
                             'train mean recall':[dt_r_train_mean],'train std recall':[dt_r_train_std],
                             'train exec time':[train_exec_time],
                                  'test acc':[acc_dt],
                                  'test f1':[f1_dt],
                                  'test roc':[roc_dt],
                                  'test precision':[precision_dt],
                                  'test recall':[recall_dt],
                                  'test exec time':[test_exect_time]})

reporter = reporter.append(reporter_dt, ignore_index= True)

# %% [code]
reporter

# %% [markdown]
## final

# %% [code]
plt.plot([0,1], [0,1], 'k--')
plt.plot(fpr_rf, tpr_rf, label='RFC')
plt.plot(fpr_knn, tpr_knn, label='KNN')
plt.plot(fpr_svm, tpr_svm, label='SVM')
plt.plot(fpr_lg, tpr_lg, label='Logistic')
plt.plot(gb_fpr, gb_tpr, label='GBoost')
plt.plot(adab_fpr, adab_tpr, label='AdaBoost')
plt.plot(nb_lg, nb_lg, label='NB')
plt.plot(dt_fpr, dt_tpr, label='DecisionTree')
plt.legend()
plt.xlabel('False Positive Rate')
plt.ylabel('True Positive Rate')
plt.title('ROC Curve (Dataset bl CN-MCI)')
plt.savefig(f'roc_curve_{EXP}_{METHOD}.pdf')

# %% [code]
reporter

# %% [code]
reporter.to_csv('reporter_ml_final.csv')
