# Supplementary material for: Multimodal Alzheimer’s disease classification through ensemble deep random vector functional link neural network
Source: PeerJ Comput Sci. 2024 Dec 13;10:e2590. doi: 10.7717/peerj-cs.2590 (PMC11784893; doi:10.7717/peerj-cs.2590)
Supplement: Supplemental Information 1 [file peerj-cs-10-2590-s001.zip › code/RVFL_PROJECT_RVFL.ipynb]

# %% [markdown]
# RVFL VERSION

# %% [markdown]
añade csv procesado (nota, hay que crear la carpeta "plots" para guardar los graficos)

# %% [code]
import pandas as pd
df = pd.read_csv("/content/step_definite.csv")

# %% [markdown]
Escoger el nombre de metodo de imputacion 'zero' 'mean' 'wmean' 'median'
'knn' 'EM'

escoger nombre de experimento

# %% [code]
METHOD = 'EM'
EXP = 'binary_cn_MCI_bl_to_m24'

# %% [markdown]
creador de reporte (solo ejecutar 1 vez, sino borra el progreso)

# %% [code]
reporter = pd.DataFrame(columns= ['experiment','Imputation Method',"model",'hyparams',
                                  'train mean acc','train std acc',
                                  'train mean f1','train std f1',
                                  'train mean roc','train std roc',
                                  'train mean precision','train std precision',
                                  'train mean recall','train std recall',
                                  'train exec time',
                                  'test mean acc','test std acc',
                                  'test mean f1','test std f1',
                                  'test mean roc','test std roc',
                                  'test mean precision','test std precision',
                                  'test mean recall','test std recall',
                                  'test exec time'])

# %% [markdown]
##install and libraries

# %% [code]
import numpy as np
from numpy import linalg

from itertools import product
import seaborn as sns
from pylab import rcParams
import matplotlib.pyplot as plt
from matplotlib import rc
from tqdm import tqdm
from sklearn.model_selection import KFold, ShuffleSplit, cross_validate, train_test_split
import time
import sklearn.datasets as sk_dataset
import itertools
from scipy.stats.mstats import winsorize
from sklearn.impute import KNNImputer

from sklearn.svm import SVC
from sklearn.naive_bayes import GaussianNB
from sklearn.tree import DecisionTreeClassifier
from sklearn.neighbors import KNeighborsClassifier
from sklearn.ensemble import RandomForestClassifier, GradientBoostingClassifier
from sklearn.linear_model import LogisticRegression


from sklearn.preprocessing import StandardScaler, MinMaxScaler
from sklearn import linear_model
from sklearn.naive_bayes import MultinomialNB
from sklearn.neighbors import KNeighborsClassifier
from sklearn.svm import SVC
from sklearn.ensemble import RandomForestClassifier, AdaBoostClassifier
from sklearn.model_selection import train_test_split, GridSearchCV
from sklearn.decomposition import PCA
from sklearn.metrics import roc_curve, roc_auc_score, confusion_matrix, classification_report,f1_score
from sklearn.metrics import precision_recall_curve

from sklearn.feature_selection import SelectFromModel
from mpl_toolkits.mplot3d import Axes3D
from sklearn.cluster import KMeans


from sklearn.model_selection import GridSearchCV
from sklearn.metrics import accuracy_score, make_scorer

from sklearn.pipeline import Pipeline
from scipy.interpolate import griddata


import os
import math
from numpy.linalg import eig
from sklearn.preprocessing import StandardScaler

np.random.seed(42)

# %% [markdown]
## Funciones auxiliares

# %% [markdown]
Expectation Maximization: el codigo fuente, porque la libreria dejo de funcionar

# %% [code]
def em(data, eps=0.1):
    """ Imputes given data using expectation maximization.

    E-step: Calculates the expected complete data log likelihood ratio.
    M-step: Finds the parameters that maximize the log likelihood of the
    complete data.

    Parameters
    ----------
    data: numpy.nd.array
        Data to impute.
    eps: float
        The amount of minimum change between iterations to break, if relative change < eps, converge.
        relative change = abs(current - previous) / previous
    inplace: boolean
        If True, operate on the numpy array reference

    Returns
    -------
    numpy.nd.array
        Imputed data.

    """
    nan_xy = np.argwhere(np.isnan(data))
    for x_i, y_i in nan_xy:
        col = data[:, int(y_i)]
        mu = col[~np.isnan(col)].mean()
        std = col[~np.isnan(col)].std()
        col[x_i] = np.random.normal(loc=mu, scale=std)
        previous, i = 1, 1
        while True:
            i += 1
            # Expectation
            mu = col[~np.isnan(col)].mean()
            std = col[~np.isnan(col)].std()
            # Maximization
            col[x_i] = np.random.normal(loc=mu, scale=std)
            # Break out of loop if likelihood doesn't change at least 10%
            # and has run at least 5 times
            delta = np.abs(col[x_i]-previous)/previous
            if i > 5 and delta < eps:
                data[x_i][y_i] = col[x_i]
                break
            data[x_i][y_i] = col[x_i]
            previous = col[x_i]
    return data

# %% [markdown]
metodos de imputacion

# %% [code]
def imputation_methods(data, method="zero"):
    """
    Realiza imputación de datos solo en columnas numéricas utilizando varios métodos.

    Parameters:
    - data (pd.DataFrame): DataFrame con datos para imputación.
    - method (str): Método de imputación a utilizar ('zero', 'mean', 'wmean', 'median', 'knn', 'EM').

    Returns:
    - pd.DataFrame: DataFrame con valores numéricos imputados, manteniendo las columnas categóricas sin cambios.
    """
    if not isinstance(data, pd.DataFrame):
        raise ValueError("El parámetro 'data' debe ser un DataFrame de pandas.")

    if method not in ["zero", "mean", "wmean", "median", "knn", "EM"]:
        raise ValueError(f"Método de imputación no reconocido: {method}")

    # Identificar columnas numéricas y categóricas
    numeric_columns = data.select_dtypes(include=['float64']).columns
    categorical_columns = data.select_dtypes(include=['object','uint8','int64','category']).columns

    # Aplicar imputación solo a columnas numéricas
    numeric_data = data[numeric_columns].copy()

    if method == "zero":
        numeric_data = numeric_data.fillna(0)

    elif method == "mean":
        numeric_data = numeric_data.fillna(numeric_data.mean())

    elif method == "wmean":
      winsorized_values = winsorize(numeric_data.values, limits=[0.1, 0.9])
      numeric_data = numeric_data.fillna(winsorized_values.mean())

    elif method == "median":
        numeric_data = numeric_data.fillna(numeric_data.median())

    elif method == "knn":
        imputer = KNNImputer(n_neighbors=3)
        numeric_data_imputed = imputer.fit_transform(numeric_data)
        numeric_data = pd.DataFrame(numeric_data_imputed, columns=numeric_columns)

    elif method == "EM":
        em_imputed = em(numeric_data.values)
        numeric_data = pd.DataFrame(em_imputed, columns=numeric_columns, dtype=np.float64)

    # Combinar datos imputados con columnas categóricas sin cambios
    data_imputed = pd.concat([numeric_data, data[categorical_columns]], axis='columns')

    print(f"Usando el método de imputación: {method}")
    return data_imputed


# %% [markdown]
funciones de activacion rvfls

# %% [code]
class Activation:
  @staticmethod
  def sigmoid(x):
      return 1 / (1 + np.e ** (-x))

  @staticmethod
  def sine(x):
      return np.sin(x)

  @staticmethod
  def hardlim(x):
      return (np.sign(x) + 1) / 2

  @staticmethod
  def tribas(x):
      return np.maximum(1 - np.abs(x), 0)

  @staticmethod
  def radbas(x):
      return np.exp(-(x**2))

  @staticmethod
  def sign(x):
      return np.sign(x)

  @staticmethod
  def relu(x):
      return np.maximum(0, x)


# %% [markdown]
split estratificado para la busqueda de hiperparametros (separa el entrenamiento, en entrenamiento y validacion)

# %% [code]
def stratified_shuffle_split_indices(X, y, n_splits=5, test_size=0.2, random_state=42):
  n_samples = len(X)
  n_test = int(np.ceil(test_size * n_samples))

  if random_state is not None:
    np.random.seed(random_state)

  for _ in range(n_splits):

    indices = np.arange(n_samples)
    np.random.shuffle(indices)

    test_indices = indices[:n_test]
    train_indices = indices[n_test:]

    yield train_indices, test_indices

# %% [markdown]
split estratificado para separar datos en entrenamiento y prueba

# %% [code]
def stratify_split(X, y):
    class_counts = np.sum(y, axis=0)

    # Calcula la proporción de muestras que quieres en el conjunto de entrenamiento
    train_ratio = 0.8

    # Calcula la cantidad de muestras para el conjunto de entrenamiento
    train_size = int(train_ratio * len(X))

    # Hacemos un shuffle de los índices
    indices = np.random.permutation(len(X))

    # Selecciona los índices para el conjunto de entrenamiento
    train_indices = indices[:train_size]
    test_indices = indices[train_size:]

    # Divide los datos en el conjunto de entrenamiento y prueba
    X_train, y_train = X[train_indices], y[train_indices]
    X_test, y_test = X[test_indices], y[test_indices]

    return X_train, X_test, y_train, y_test


# %% [markdown]
## complete processing

# %% [code]
def preprocessing_step(df, imputation, data):

  df = df.astype({ 'PTGENDER':'category',
                'PTETHCAT':'category',
                 'PTRACCAT':'category',
                 'PTMARRY':'category',
                 "APOE4":'category',
                 'PTEDUCAT':'category',
                 'AGE':'float64',
                 'Month':'float64',
                 'LDELTOTAL':'float64',
                 'DIGITSCOR':'float64',
                 'TRABSCOR':'float64',
                 'MOCA':'float64',
                 'mPACCdigit':'float64',
                 'mPACCtrailsB':'float64',
                 'ABETA':'float64',
                 'TAU':'float64',
                 'PTAU':'float64', 'FDG':'float64', 'PIB':'float64',
                 'AV45':'float64', 'Ventricles':'float64',
                 'Hippocampus':'float64','WholeBrain':'float64', 'Entorhinal':'float64', 'Fusiform':'float64', 'MidTemp':'float64', 'ICV':'float64',  'CDRSB':'float64',
                 'FAQ':'float64', 'MMSE':'float64','EcogPtMem':'float64', 'EcogPtLang':'float64', 'EcogPtVisspat':'float64', 'EcogPtPlan':'float64', 'EcogPtOrgan':'float64',
                 'EcogPtDivatt':'float64', 'EcogPtTotal':'float64', 'EcogSPMem':'float64','EcogSPLang':'float64', 'EcogSPVisspat':'float64', 'EcogSPPlan':'float64',
                 'EcogSPOrgan':'float64', 'EcogSPDivatt':'float64', 'EcogSPTotal':'float64','ADAS11':'float64', 'ADAS13':'float64', 'ADASQ4':'float64','RAVLT_immediate':'float64',
                    'RAVLT_learning':'float64', 'RAVLT_forgetting':'float64', 'RAVLT_perc_forgetting':'float64'})

  numerical = ['AGE_dynamic', 'CDRSB', 'ADAS11', 'ADAS13', 'MMSE', 'RAVLT_immediate', 'Hippocampus',
              'Ventricles', 'WholeBrain', 'Entorhinal', 'MidTemp', 'FDG', 'AV45',
          'LDELTOTAL', 'DIGITSCOR', 'TRABSCOR', 'MOCA', 'mPACCdigit', 'mPACCtrailsB','ABETA', 'TAU', 'PTAU',  'PIB',
           'Fusiform',  'ICV',   'FAQ',
          'EcogPtMem','EcogPtLang', 'EcogPtVisspat', 'EcogPtPlan', 'EcogPtOrgan', 'EcogPtDivatt', 'EcogPtTotal', 'EcogSPMem',
          'EcogSPLang', 'EcogSPVisspat', 'EcogSPPlan', 'EcogSPOrgan', 'EcogSPDivatt', 'EcogSPTotal', 'ADASQ4',
          'RAVLT_learning', 'RAVLT_forgetting', 'RAVLT_perc_forgetting' ]


  df.loc[:, 'AGE_dynamic'] = df.AGE + (df.Month / 12) #calcula edad dinamica acorde al mes
  categorical = ['PTGENDER','PTEDUCAT', 'PTETHCAT','PTRACCAT', 'PTMARRY',"APOE4"]


  if data =='bl':
    df = df[df['VISCODE'] == 'bl']

  elif data =='m12':
    df = df[df['VISCODE'] == 'm12']

  elif data =='m24':
    df = df[df['VISCODE'] == 'm24']

  elif data =='m36':
    df = df[df['VISCODE'] == 'm36']

  elif data =='m48':
    df = df[df['VISCODE'] == 'm48']

  elif data =='m60':
    df = df[df['VISCODE'] == 'm60']

  df = df.drop(columns=['RID', 'COLPROT', 'ORIGPROT', 'PTID', 'SITE', 'VISCODE', 'EXAMDATE',
        'FLDSTRENG', 'FSVERSION', 'IMAGEUID', 'Years_bl', 'Month_bl', 'Month',
        'M', 'update_stamp','AGE']).reset_index(drop=True)


  df[categorical] = df[categorical].apply(lambda x: x.fillna(x.mode().iloc[0]))


  df_encoded = pd.get_dummies(df,columns=categorical)

  patients = imputation_methods(df_encoded, method=imputation)

  train_means_norm = patients[numerical].mean()
  train_std_norm = patients[numerical].std()
  patients[numerical] = (patients[numerical] - train_means_norm) / train_std_norm


  patients.loc[patients['DX']=='CN', 'DX'] = 0.
  patients.loc[patients['DX']=='MCI', 'DX'] = 1.
  patients.loc[patients['DX']=='Dementia', 'DX'] = 1.
  patients['DX'] = patients['DX'].astype(int)
  patients.drop('Unnamed: 0', axis=1, inplace=True)

  return patients

# %% [code]
dataset_bl = preprocessing_step(df,METHOD,'bl')

# %% [code]
#dataset_m12 = preprocessing_step(df,METHOD,'m12')


# %% [code]
dataset_bl.DX.value_counts()

# %% [code]
X = dataset_bl.drop(columns='DX').to_numpy()
y = dataset_bl['DX'].to_numpy()

# %% [markdown]
##machine learning models

# %% [markdown]
### experimental Selection:

* Only baseline
* multiple viscodes

# %% [markdown]
roc auc, precision, recall, f1 y acc

# %% [markdown]
### aux functions

# %% [markdown]
###RVFL

# %% [code]
class RVFL:

  """A simple RVFL classifier or regression.

  Attributes:
      n_nodes: An integer of enhancement node number.
      lam: A floating number of regularization parameter.
      w_random_vec_range: A list, [min, max], the range of generating random weights.
      b_random_vec_range: A list, [min, max], the range of generating random bias.
      random_weights: A Numpy array shape is [n_feature, n_nodes], weights of neuron.
      random_bias: A Numpy array shape is [n_nodes], bias of neuron.
      beta: A Numpy array shape is [n_feature + n_nodes, n_class], the projection matrix.
      activation: A string of activation name.
      data_std: A list, store normalization parameters for each layer.
      data_mean: A list, store normalization parameters for each layer.
      same_feature: A bool, the true means all the features have same meaning and boundary for example: images.
      task_type: A string of ML task type, 'classification' or 'regression'.
  """
  def __init__(self, n_nodes, lam, w_random_vec_range, b_random_vec_range, activation, same_feature=False):

      self.n_nodes = n_nodes
      self.lam = lam
      self.w_random_range = w_random_vec_range
      self.b_random_range = b_random_vec_range
      self.random_weights = None
      self.random_bias = None
      self.beta = None
      a = Activation()
      self.activation_function = getattr(a, activation)
      self.data_std = None
      self.data_mean = None
      self.same_feature = same_feature

  def train(self, data, label):
      """
      :param data: Training data.
      :param label: Training label.
      :param n_class: An integer of number of class. In regression, this parameter won't be used.
      :return: No return
      """

      assert len(data.shape) > 1, 'Data shape should be [n, dim].'
      assert len(data) == len(label), 'Label number does not match data number.'
      assert len(label.shape) == 1, 'Label should be 1-D array.'


      #data = self.standardize(data)  # Normalization data

      n_sample = len(data)
      n_feature = len(data[0])
      n_class = len(np.unique(label))
      self.random_weights = self.get_random_vectors(n_feature, self.n_nodes, self.w_random_range)
      self.random_bias = self.get_random_vectors(1, self.n_nodes, self.b_random_range)

      h = self.activation_function(np.dot(data, self.random_weights) + np.dot(np.ones([n_sample, 1]), self.random_bias))
      d = np.concatenate([h, data], axis=1)
      d = np.concatenate([d, np.ones_like(d[:, 0:1])], axis=1)

      y = self.one_hot(label, n_class)


      if n_sample > (self.n_nodes + n_feature):
          self.beta = np.linalg.inv((self.lam * np.identity(d.shape[1]) + np.dot(d.T, d))).dot(d.T).dot(y)
      else:
          self.beta = d.T.dot(np.linalg.inv(self.lam * np.identity(n_sample) + np.dot(d, d.T))).dot(y)

  def predict(self, data):
      """

      :param data: Predict data.
      :return: When classification, return Prediction result and probability.
                When regression, return the output of rvfl.
      """

      #data = self.standardize(data)  # Normalization data
      h = self.activation_function(np.dot(data, self.random_weights) + self.random_bias)
      d = np.concatenate([h, data], axis=1)
      d = np.concatenate([d, np.ones_like(d[:, 0:1])], axis=1)
      output = np.dot(d, self.beta)

      proba = self.softmax(output)
      result = np.argmax(proba, axis=1)
      return result, proba

  def eval(self, data, label):
      """

      :param data: Evaluation data.
      :param label: Evaluation label.
      :return: When classification return accuracy.
                When regression return MAE.
      """

      assert len(data.shape) > 1, 'Data shape should be [n, dim].'
      assert len(data) == len(label), 'Label number does not match data number.'
      assert len(label.shape) == 1, 'Label should be 1-D array.'

      #data = self.standardize(data)  # Normalization data
      h = self.activation_function(np.dot(data, self.random_weights) + self.random_bias)
      d = np.concatenate([h, data], axis=1)
      d = np.concatenate([d, np.ones_like(d[:, 0:1])], axis=1)
      output = np.dot(d, self.beta)

      result = np.argmax(output, axis=1)
      proba = self.softmax(output)

      f1, p, r = self.f1_score(label, result)
      roc = self.roc_auc(label, proba[:, 1])
      acc = np.sum(np.equal(result, label)) / len(label)
      metric = {"f1_score": f1, "acc": acc,"roc": roc,'precision':p,'recall':r}
      return metric


  @staticmethod
  def get_random_vectors(m, n, scale_range):
      x = (scale_range[1] - scale_range[0]) * np.random.random([m, n]) + scale_range[0]
      return x

  @staticmethod
  def one_hot(x, n_class):
      y = np.zeros([len(x), n_class])
      for i in range(len(x)):
          y[i, x[i]] = 1
      return y

  @staticmethod
  def softmax(x):
      return np.exp(x) / np.repeat((np.sum(np.exp(x), axis=1))[:, np.newaxis], len(x[0]), axis=1)

  @staticmethod
  def f1_score(y_true, y_pred):
    # Calculate True Positives, False Positives, and False Negatives
    tp = np.sum((y_true == 1) & (y_pred == 1))
    fp = np.sum((y_true == 0) & (y_pred == 1))
    fn = np.sum((y_true == 1) & (y_pred == 0))

    # Calculate Precision and Recall
    precision = tp / (tp + fp) if (tp + fp) > 0 else 0
    recall = tp / (tp + fn) if (tp + fn) > 0 else 0

    # Calculate F1-score
    f1 = 2 * (precision * recall) / (precision + recall) if (precision + recall) > 0 else 0

    return f1, precision, recall

  def standardize(self, x):
    if self.same_feature is True:
      if self.data_std is None:
        self.data_std = np.maximum(np.std(x), 1/np.sqrt(len(x)))
      if self.data_mean is None:
        self.data_mean = np.mean(x)
      return (x - self.data_mean) / self.data_std
    else:
      if self.data_std is None:
        self.data_std = np.maximum(np.std(x, axis=0), 1/np.sqrt(len(x)))
      if self.data_mean is None:
        self.data_mean = np.mean(x, axis=0)
      return (x - self.data_mean) / self.data_std


  @staticmethod
  def roc_auc(y_true, y_score):
    """
    Calculate the ROC AUC (Area Under the Receiver Operating Characteristic Curve).

    Parameters:
        y_true (array-like): The true labels.
        y_score (array-like): The predicted scores/probabilities for the positive class.

    Returns:
        roc_auc_score (float): The ROC AUC score.
    """

    # Sort y_true and y_score in descending order of y_score
    descending_order = np.argsort(y_score)[::-1]
    y_true_sorted = y_true[descending_order]
    y_score_sorted = y_score[descending_order]

    # Count the number of positive samples
    num_positives = np.sum(y_true_sorted == 1)

    # Initialize variables to calculate TPR and FPR
    tpr = 0.0
    fpr = 0.0


    # Initialize the previous true positive rate
    prev_tpr = 0.0
    fpr_prev = 0.0

    # Initialize the area under the ROC curve
    roc_auc_score = 0.0

    # Iterate through the sorted y_true and y_score
    for i in range(len(y_score_sorted)):
        if y_true_sorted[i] == 1:
            tpr += 1
        else:
            fpr += 1

        # Calculate the true positive rate and false positive rate at the current threshold
        tpr_current = tpr / num_positives
        fpr_current = fpr / (len(y_score_sorted) - num_positives)

        # Calculate the trapezoidal area under the ROC curve (using the trapezoidal rule)
        roc_auc_score += 0.5 * (fpr_current - fpr_prev) * (tpr_current + prev_tpr)

        prev_tpr = tpr_current
        fpr_prev = fpr_current

    return roc_auc_score


# %% [code]
X_train,  X_test, y_train, y_test = stratify_split(X,y)

# %% [code]
from mpl_toolkits.mplot3d import Axes3D
from scipy.interpolate import griddata

num_neurons_list = [10, 20, 30, 40, 50, 60, 70, 80, 90, 100]
regularization_values = [2 ** exp for exp in range(-6, 13, 2)]

n_iterations = 100
test_size = 0.2
n_splits = 5
best_accuracy = 0.0
best_num_neurons = 0
best_regularization_value = 0.0

accuracy_data = []
num_neurons_data = []
regularization_data = []

f1_data = []
roc_data = []
precision_data = []
recall_data = []

init_time = time.time()

for _ in tqdm(range(n_iterations)):

  for i, regularization_value in enumerate(regularization_values):

    for j, num_neurons in enumerate(num_neurons_list):
      model = RVFL(n_nodes=num_neurons, lam=regularization_value, w_random_vec_range=[-1, 1], b_random_vec_range=[0, 1],activation='relu')

      errors = []  # Store the Mean Absolute Errors for each fold
      f1 = []
      precision = []
      recall = []
      roc_auc = []


      for train_indices, test_indices in stratified_shuffle_split_indices(X_train, y_train, n_splits=n_splits, test_size=test_size, random_state=42):

        X_train_split, X_val_split = X_train[train_indices], X_train[test_indices]
        y_train_split, y_val_split = y_train[train_indices], y_train[test_indices]

        model.train(X_train_split, y_train_split)

        metric = model.eval(X_val_split, y_val_split)

        errors.append(metric["acc"])
        f1.append(metric["f1_score"])
        roc_auc.append(metric["roc"])
        precision.append(metric["precision"])
        recall.append(metric["precision"])


      mean_accuracy = np.mean(errors)
      mean_f1 = np.mean(f1)
      mean_roc = np.mean(roc_auc)
      mean_precision = np.mean(precision)
      mean_recall = np.mean(recall)


      if mean_accuracy > best_accuracy:
        best_accuracy = mean_accuracy
        best_num_neurons = num_neurons
        best_regularization_value = regularization_value

      roc_data.append(mean_roc)
      precision_data.append(mean_precision)
      recall_data.append(mean_recall)
      f1_data.append(mean_f1)
      accuracy_data.append(mean_accuracy)
      num_neurons_data.append(num_neurons)
      regularization_data.append(regularization_value)


# Print the best accuracy and its corresponding hyperparameters
print(f"Best Accuracy: {( best_accuracy):.1f}")
print("Best Number of Neurons:", best_num_neurons)
print("Best Regularization Value:", best_regularization_value)
print(f"neurons: {best_num_neurons} - Regularization Value {best_regularization_value}")

# Create the 3D surface plot
num_neurons_data = np.array(num_neurons_data)
regularization_data = np.array(regularization_data)
accuracy_data = np.array(accuracy_data)

num_neurons_data = num_neurons_data.reshape(len(regularization_values), -1)
regularization_data = regularization_data.reshape(len(regularization_values), -1)
accuracy_data = accuracy_data.reshape(len(regularization_values), -1)


finish_time = time.time()
train_time = finish_time - init_time

# Create meshgrid for num_neurons and regularization_values
num_neurons_mesh, regularization_mesh = np.meshgrid(num_neurons_list, regularization_values)

# Interpolate the accuracy values on the meshgrid
accuracy_mesh = griddata(
    (num_neurons_data.ravel(), regularization_data.ravel()),
    accuracy_data.ravel(),
    (num_neurons_mesh, regularization_mesh),
    method='linear'
)

# %% [code]
accuracy_data = np.array(accuracy_data)
f1_data = np.array(f1_data)
roc_data = np.array(roc_data)
precision_data = np.array(precision_data)
recall_data = np.array(recall_data)

# %% [code]
hparams = f"neurons: {best_num_neurons} Regularization Value {best_regularization_value}"

int_mean_acc = f'{(np.mean(accuracy_data)):.3f}'
int_std_acc = f' {(np.std(accuracy_data)):.3f}'

int_mean_f1 = f'{(np.mean(f1_data)):.3f}'
int_std_f1 = f'{(np.std(f1_data)):.3f}'

int_mean_roc = f'{(np.mean(roc_data)):.3f}'
int_std_roc = f'{(np.std(roc_data)):.3f}'

int_mean_p = f'{(np.mean(precision_data)):.3f}'
int_std_p = f'{(np.std(precision_data)):.3f}'

int_mean_r = f'{(np.mean(recall_data)):.3f}'
int_std_r =f'{(np.std(recall_data)):.3f}'

train_time = train_time

# %% [code]
# Corresponding exponents for the labels
exponents = [-6, -4, -2, 0, 2, 4, 6, 8, 10, 12]
labels = [f'$2^{{{exp}}}$' for exp in exponents]  # Convert exponents to formatted strings


# Plot the surface
fig = plt.figure(figsize=(30, 30))
ax = fig.add_subplot(111, projection='3d')

ax.plot_surface(num_neurons_mesh, np.log2(regularization_mesh), accuracy_mesh, cmap="inferno")

ax.set_xlabel('Number of Neurons',fontsize=40, labelpad=20)
ax.set_ylabel('Regularization Value',fontsize=40, labelpad=20)
ax.set_zlabel('Accuracy', fontsize=40,labelpad=20)


ax.set_yticks(exponents, labels,fontsize=25)
ax.tick_params(axis='x', labelsize=25)
ax.tick_params(axis='z', labelsize=25)


ax.zaxis.set_ticks_position('both')
ax.zaxis.set_tick_params(rotation=30)


plt.savefig(f'/content/plots/RVFL_{METHOD}.pdf', format='pdf', bbox_inches="tight")
plt.savefig(f'/content/plots/RVFL_{METHOD}.eps', format='eps', bbox_inches="tight")
plt.show()


# %% [code]
n_iterations = 100
n_splits = 5
test_size = 0.2


errors = []  # Store the Mean Absolute Errors for each fold
f_score = []
roc_score = []
p_score = []
r_score = []

start_time = time.time()
for _ in tqdm(range(n_iterations)):
  model = RVFL(n_nodes=best_num_neurons, lam=best_regularization_value, w_random_vec_range=[-1, 1], b_random_vec_range=[0, 1],activation='relu')

  model.train(X_train, y_train)

  metric = model.eval(X_test, y_test)
  errors.append(metric["acc"])
  f_score.append(metric["f1_score"])
  p_score.append(metric["precision"])
  r_score.append(metric["recall"])
  roc_score.append(metric["roc"])

end_time = time.time()
execution_time = end_time - start_time

print("total:", len(errors))
print(f'acc: {(np.mean(errors)):.3f} ({(np.std(errors)):.3f}) &')
print(f'roc: {(np.mean(roc_score)):.3f} ({(np.std(roc_score)):.3f}) &')
print(f'f1: {(np.mean(f_score)):.3f} ({(np.std(f_score)):.3f}) &')
print(f'precision: {(np.mean(f_score)):.3f} ({(np.std(f_score)):.3f}) &')
print(f'recall: {(np.mean(f_score)):.3f} ({(np.std(f_score)):.3f}) &')
print(f"Time exec: & {(execution_time):.1f} seconds")

# %% [code]
ex_mean_acc = f'{(np.mean(errors)):.3f}'
ex_std_acc = f'{(np.std(errors)):.3f}'

ex_mean_f1 = f'{(np.mean(f_score)):.3f}'
ex_std_f1 = f'{(np.std(f_score)):.3f}'

ex_mean_roc = f'{(np.mean(roc_score)):.3f} '
ex_std_roc = f'{(np.std(roc_score)):.3f}'

ex_mean_p = f'{(np.mean(f_score)):.3f}'
ex_std_p = f'{(np.std(f_score)):.3f}'

ex_mean_r =f'{(np.mean(f_score)):.3f}'
ex_std_r = f'{(np.std(f_score)):.3f}'

Time_test_rvfl = execution_time

# %% [code]
reporter_rvfl = pd.DataFrame({
                                  'experiment': [EXP],
                                  'Imputation Method': [METHOD],
                                  "model": ["RVFL"],
                                  'hyparams': [hparams],
                                  'train mean acc':[int_mean_acc],
                                  'train std acc':[int_std_acc],
                                  'train mean f1':[int_mean_f1],
                                  'train std f1':[int_std_f1],
                                  'train mean roc':[int_mean_roc],
                                  'train std roc':[int_std_roc],
                                  'train mean precision':[int_mean_p],
                                  'train std precision':[int_std_p],
                                  'train mean recall':[int_mean_r],
                                  'train std recall':[int_std_r],
                                  'train exec time':[train_time],
                                  'test mean acc':[ex_mean_acc],
                                  'test std acc':[ex_std_acc],
                                  'test mean f1':[ex_mean_f1],
                                  'test std f1':[ex_std_f1],
                                  'test mean roc':[ex_mean_roc],
                                  'test std roc':[ex_std_roc],
                                  'test mean precision':[ex_mean_p],
                                  'test std precision':[ex_std_p],
                                  'test mean recall':[ex_mean_r],
                                  'test std recall':[ex_std_r],
                                  'test exec time':[Time_test_rvfl]
                                  })


reporter = reporter.append(reporter_rvfl, ignore_index=True)

# %% [code]
reporter

# %% [markdown]
### DEEP RVFL

# %% [code]
X_train,  X_test, y_train, y_test = stratify_split(X,y)

# %% [code]
class DeepRVFL:
    """A deep RVFL classifier or regression.

    Attributes:
        n_nodes: An integer of enhancement node number.
        lam: A floating number of regularization parameter.
        w_random_vec_range: A list, [min, max], the range of generating random weights.
        b_random_vec_range: A list, [min, max], the range of generating random bias.
        random_weights: A Numpy array shape is [n_feature, n_nodes], weights of neuron.
        random_bias: A Numpy array shape is [n_nodes], bias of neuron.
        beta: A Numpy array shape is [n_feature + n_nodes, n_class], the projection matrix.
        activation: A string of activation name.
        n_layer: A integer, N=number of hidden layers.
        data_std: A list, store normalization parameters for each layer.
        data_mean: A list, store normalization parameters for each layer.
        same_feature: A bool, the true means all the features have same meaning and boundary for example: images.
        task_type: A string of ML task type, 'classification' or 'regression'.
    """
    def __init__(self, n_nodes, lam, w_random_vec_range, b_random_vec_range, activation='relu', n_layer=2, same_feature=False,
                 task_type='classification'):
        assert task_type in ['classification', 'regression'], 'task_type should be "classification" or "regression".'
        self.n_nodes = n_nodes
        self.lam = lam
        self.w_random_range = w_random_vec_range
        self.b_random_range = b_random_vec_range
        self.random_weights = []
        self.random_bias = []
        self.beta = None
        a = Activation()
        self.activation_function = getattr(a, activation)
        self.n_layer = n_layer
        self.data_std = [None] * self.n_layer
        self.data_mean = [None] * self.n_layer
        self.same_feature = same_feature
        self.task_type = task_type

    def train(self, data, label):
        """

        :param data: Training data.
        :param label: Training label.
        :param n_class: An integer of number of class. In regression, this parameter won't be used.
        :return: No return
        """

        assert len(data.shape) > 1, 'Data shape should be [n, dim].'
        assert len(data) == len(label), 'Label number does not match data number.'
        assert len(label.shape) == 1, 'Label should be 1-D array.'

        n_sample = len(data)
        n_class = len(np.unique(label))
        n_feature = len(data[0])

        h = data.copy()
        for i in range(self.n_layer):

            self.random_weights.append(self.get_random_vectors(len(h[0]), self.n_nodes, self.w_random_range))
            self.random_bias.append(self.get_random_vectors(1, self.n_nodes, self.b_random_range))
            h = self.activation_function(np.dot(h, self.random_weights[i]) + np.dot(np.ones([n_sample, 1]),
                                                                                    self.random_bias[i]))
            d = np.concatenate([h, data], axis=1)

        d = np.concatenate([d, np.ones_like(d[:, 0:1])], axis=1)
        if self.task_type == 'classification':
            y = self.one_hot(label, n_class)
        else:
            y = label
        if n_sample > (self.n_nodes * self.n_layer + n_feature):
            self.beta = np.linalg.inv((self.lam * np.identity(d.shape[1]) + np.dot(d.T, d))).dot(d.T).dot(y)
        else:
            self.beta = d.T.dot(np.linalg.inv(self.lam * np.identity(n_sample) + np.dot(d, d.T))).dot(y)

    def predict(self, data):
        """

        :param data: Predict data.
        :return: When classification, return Prediction result and probability.
                 When regression, return the output of rvfl.
        """
        n_sample = len(data)

        h = data.copy()
        for i in range(self.n_layer):

            h = self.activation_function(np.dot(h, self.random_weights[i]) + np.dot(np.ones([n_sample, 1]),
                                                                                    self.random_bias[i]))
            d = np.concatenate([h, data], axis=1)
        d = np.concatenate([d, np.ones_like(d[:, 0:1])], axis=1)
        output = np.dot(d, self.beta)
        if self.task_type == 'classification':
            proba = self.softmax(output)
            result = np.argmax(proba, axis=1)
            return result, proba
        elif self.task_type == 'regression':
            return output

    def eval(self, data, label):
        """

        :param data: Evaluation data.
        :param label: Evaluation label.
        :return: When classification return accuracy.
                 When regression return MAE.
        """

        assert len(data.shape) > 1, 'Data shape should be [n, dim].'
        assert len(data) == len(label), 'Label number does not match data number.'
        assert len(label.shape) == 1, 'Label should be 1-D array.'

        n_sample = len(data)

        h = data.copy()
        for i in range(self.n_layer):
            h = self.activation_function(np.dot(h, self.random_weights[i]) + np.dot(np.ones([n_sample, 1]),
                                                                                    self.random_bias[i]))
            d = np.concatenate([h, data], axis=1)
        d = np.concatenate([d, np.ones_like(d[:, 0:1])], axis=1)
        output = np.dot(d, self.beta)
        if self.task_type == 'classification':
            result = np.argmax(output, axis=1)
            proba = self.softmax(output)
            f1, p, r = self.f1_score(label, result)
            roc = self.roc_auc(label, proba[:, 1])
            acc = np.sum(np.equal(result, label)) / len(label)

            return {"f1_score": f1, "acc": acc,"roc": roc,'precision':p,'recall':r}
        elif self.task_type == 'regression':
            mae = np.mean(np.abs(output - label))
            return mae

    @staticmethod
    def get_random_vectors(m, n, scale_range):
        x = (scale_range[1] - scale_range[0]) * np.random.random([m, n]) + scale_range[0]
        return x

    @staticmethod
    def one_hot(x, n_class):
        y = np.zeros([len(x), n_class])
        for i in range(len(x)):
            y[i, x[i]] = 1
        return y


    @staticmethod
    def f1_score(y_true, y_pred):

      # Calculate True Positives, False Positives, and False Negatives
      tp = np.sum((y_true == 1) & (y_pred == 1))
      fp = np.sum((y_true == 0) & (y_pred == 1))
      fn = np.sum((y_true == 1) & (y_pred == 0))

      # Calculate Precision and Recall
      precision = tp / (tp + fp) if (tp + fp) > 0 else 0
      recall = tp / (tp + fn) if (tp + fn) > 0 else 0

      # Calculate F1-score
      f1 = 2 * (precision * recall) / (precision + recall) if (precision + recall) > 0 else 0

      return f1, precision, recall


    @staticmethod
    def roc_auc(y_true, y_score):
      """
      Calculate the ROC AUC (Area Under the Receiver Operating Characteristic Curve).

      Parameters:
          y_true (array-like): The true labels.
          y_score (array-like): The predicted scores/probabilities for the positive class.

      Returns:
          roc_auc_score (float): The ROC AUC score.
      """

      # Sort y_true and y_score in descending order of y_score
      descending_order = np.argsort(y_score)[::-1]
      y_true_sorted = y_true[descending_order]
      y_score_sorted = y_score[descending_order]

      # Count the number of positive samples
      num_positives = np.sum(y_true_sorted == 1)

      # Initialize variables to calculate TPR and FPR
      tpr = 0.0
      fpr = 0.0


      # Initialize the previous true positive rate
      prev_tpr = 0.0
      fpr_prev = 0.0

      # Initialize the area under the ROC curve
      roc_auc_score = 0.0

      # Iterate through the sorted y_true and y_score
      for i in range(len(y_score_sorted)):
          if y_true_sorted[i] == 1:
              tpr += 1
          else:
              fpr += 1

          # Calculate the true positive rate and false positive rate at the current threshold
          tpr_current = tpr / num_positives
          fpr_current = fpr / (len(y_score_sorted) - num_positives)

          # Calculate the trapezoidal area under the ROC curve (using the trapezoidal rule)
          roc_auc_score += 0.5 * (fpr_current - fpr_prev) * (tpr_current + prev_tpr)

          prev_tpr = tpr_current
          fpr_prev = fpr_current

      return roc_auc_score


    def standardize(self, x, index):
        if self.same_feature is True:
            if self.data_std[index] is None:
                self.data_std[index] = np.maximum(np.std(x), 1/np.sqrt(len(x)))
            if self.data_mean[index] is None:
                self.data_mean[index] = np.mean(x)
            return (x - self.data_mean[index]) / self.data_std[index]
        else:
            if self.data_std[index] is None:
                self.data_std[index] = np.maximum(np.std(x, axis=0), 1/np.sqrt(len(x)))
            if self.data_mean[index] is None:
                self.data_mean[index] = np.mean(x, axis=0)
            return (x - self.data_mean[index]) / self.data_std[index]

    @staticmethod
    def softmax(x):
        return np.exp(x) / np.repeat((np.sum(np.exp(x), axis=1))[:, np.newaxis], len(x[0]), axis=1)

# %% [code]
from mpl_toolkits.mplot3d import Axes3D
from scipy.interpolate import griddata

num_neurons_list = [10, 20, 30, 40, 50, 60, 70, 80, 90, 100]
regularization_values = [2 ** exp for exp in range(-6, 13, 2)]

n_iterations = 100
test_size = 0.2
n_splits = 5
best_accuracy = 0.0
best_num_neurons = 0
best_regularization_value = 0.0

accuracy_data = []
num_neurons_data = []
regularization_data = []

f1_data = []
roc_data = []
precision_data = []
recall_data = []

init_time = time.time()

for _ in tqdm(range(n_iterations)):
    for i, regularization_value in enumerate(regularization_values):
        for j, num_neurons in enumerate(num_neurons_list):
            model = DeepRVFL(n_nodes=num_neurons, lam=regularization_value, w_random_vec_range=[-1, 1], b_random_vec_range=[0, 1],activation='relu',n_layer=2)

            errors = []  # Store the Mean Absolute Errors for each fold
            f1 = []
            precision = []
            recall = []
            roc_auc = []


            for train_indices, test_indices in stratified_shuffle_split_indices(X_train, y_train, n_splits=n_splits, test_size=test_size, random_state=42):
                X_train_split, X_val_split = X_train[train_indices], X_train[test_indices]
                y_train_split, y_val_split = y_train[train_indices], y_train[test_indices]
                model.train(X_train_split, y_train_split)
                metric = model.eval(X_val_split, y_val_split)
                errors.append(metric["acc"])
                f1.append(metric["f1_score"])
                roc_auc.append(metric["roc"])
                precision.append(metric["precision"])
                recall.append(metric["precision"])


            mean_accuracy = np.mean(errors)
            mean_f1 = np.mean(f1)
            mean_roc = np.mean(roc_auc)
            mean_precision = np.mean(precision)
            mean_recall = np.mean(recall)


            if mean_accuracy > best_accuracy:
                best_accuracy = mean_accuracy
                best_num_neurons = num_neurons
                best_regularization_value = regularization_value

            roc_data.append(mean_roc)
            precision_data.append(mean_precision)
            recall_data.append(mean_recall)
            f1_data.append(mean_f1)
            accuracy_data.append(mean_accuracy)
            num_neurons_data.append(num_neurons)
            regularization_data.append(regularization_value)


# Print the best accuracy and its corresponding hyperparameters
print(f"Best Accuracy: {( best_accuracy):.1f}")
print("Best Number of Neurons:", best_num_neurons)
print("Best Regularization Value:", best_regularization_value)
print(f"neurons: {best_num_neurons} - Regularization Value {best_regularization_value}")
# Create the 3D surface plot
num_neurons_data = np.array(num_neurons_data)
regularization_data = np.array(regularization_data)
accuracy_data = np.array(accuracy_data)

num_neurons_data = num_neurons_data.reshape(len(regularization_values), -1)
regularization_data = regularization_data.reshape(len(regularization_values), -1)
accuracy_data = accuracy_data.reshape(len(regularization_values), -1)


finish_time = time.time()
train_time = finish_time - init_time

# Create meshgrid for num_neurons and regularization_values
num_neurons_mesh, regularization_mesh = np.meshgrid(num_neurons_list, regularization_values)

# Interpolate the accuracy values on the meshgrid
accuracy_mesh = griddata(
    (num_neurons_data.ravel(), regularization_data.ravel()),
    accuracy_data.ravel(),
    (num_neurons_mesh, regularization_mesh),
    method='linear'
)

# %% [code]
accuracy_data = np.array(accuracy_data)
f1_data = np.array(f1_data)
roc_data = np.array(roc_data)
precision_data = np.array(precision_data)
recall_data = np.array(recall_data)


# %% [code]
hparams = f"neurons: {best_num_neurons} Regularization Value {best_regularization_value}"

int_mean_acc = f'{(np.mean(accuracy_data)):.3f}'
int_std_acc = f' {(np.std(accuracy_data)):.3f}'

int_mean_f1 = f'{(np.mean(f1_data)):.3f}'
int_std_f1 = f'{(np.std(f1_data)):.3f}'

int_mean_roc = f'{(np.mean(roc_data)):.3f}'
int_std_roc = f'{(np.std(roc_data)):.3f}'

int_mean_p = f'{(np.mean(precision_data)):.3f}'
int_std_p = f'{(np.std(precision_data)):.3f}'

int_mean_r = f'{(np.mean(recall_data)):.3f}'
int_std_r =f'{(np.std(recall_data)):.3f}'

train_time = train_time

# %% [code]
# Corresponding exponents for the labels
exponents = [-6, -4, -2, 0, 2, 4, 6, 8, 10, 12]
labels = [f'$2^{{{exp}}}$' for exp in exponents]  # Convert exponents to formatted strings


# Plot the surface
fig = plt.figure(figsize=(30, 30))
ax = fig.add_subplot(111, projection='3d')

ax.plot_surface(num_neurons_mesh, np.log2(regularization_mesh), accuracy_mesh, cmap="inferno")

ax.set_xlabel('Number of Neurons',fontsize=40, labelpad=20)
ax.set_ylabel('Regularization Value',fontsize=40, labelpad=20)
ax.set_zlabel('Accuracy', fontsize=40,labelpad=20)


ax.set_yticks(exponents, labels,fontsize=25)
ax.tick_params(axis='x', labelsize=25)
ax.tick_params(axis='z', labelsize=25)


ax.zaxis.set_ticks_position('both')
ax.zaxis.set_tick_params(rotation=30)


plt.savefig(f'/content/plots/DEEP_{METHOD}.pdf', format='pdf', bbox_inches="tight")
plt.savefig(f'/content/plots/DEEP_{METHOD}.eps', format='eps', bbox_inches="tight")
plt.show()


# %% [code]
n_iterations = 100
n_splits = 5
test_size = 0.2


errors = []  # Store the Mean Absolute Errors for each fold
f_score = []
roc_score = []
p_score = []
r_score = []

start_time = time.time()
for _ in tqdm(range(n_iterations)):
  model = DeepRVFL(n_nodes=best_num_neurons, lam=best_regularization_value, w_random_vec_range=[-1, 1], b_random_vec_range=[0, 1],activation='relu',n_layer=2)
  model.train(X_train, y_train)
  metric = model.eval(X_test, y_test)

  errors.append(metric["acc"])
  f_score.append(metric["f1_score"])
  p_score.append(metric["precision"])
  r_score.append(metric["recall"])
  roc_score.append(metric["roc"])

end_time = time.time()
execution_time = end_time - start_time

print("total:", len(errors))
print(f'acc: {(np.mean(errors)):.3f} ({(np.std(errors)):.3f}) &')
print(f'roc: {(np.mean(roc_score)):.3f} ({(np.std(roc_score)):.3f}) &')
print(f'f1: {(np.mean(f_score)):.3f} ({(np.std(f_score)):.3f}) &')
print(f'precision: {(np.mean(f_score)):.3f} ({(np.std(f_score)):.3f}) &')
print(f'recall: {(np.mean(f_score)):.3f} ({(np.std(f_score)):.3f}) &')
print(f"Time exec: & {(execution_time):.1f} seconds")

# %% [code]
ex_mean_acc = f'{(np.mean(errors)):.3f}'
ex_std_acc = f'{(np.std(errors)):.3f}'

ex_mean_f1 = f'{(np.mean(f_score)):.3f}'
ex_std_f1 = f'{(np.std(f_score)):.3f}'

ex_mean_roc = f'{(np.mean(roc_score)):.3f} '
ex_std_roc = f'{(np.std(roc_score)):.3f}'

ex_mean_p = f'{(np.mean(f_score)):.3f}'
ex_std_p = f'{(np.std(f_score)):.3f}'

ex_mean_r =f'{(np.mean(f_score)):.3f}'
ex_std_r = f'{(np.std(f_score)):.3f}'

Time_test_rvfl = execution_time

# %% [code]
reporter_rvfl = pd.DataFrame({
                                  'experiment': [EXP],
                                  'Imputation Method': [METHOD],
                                  "model": ["DEEP"],
                                  'hyparams': [hparams],
                                  'train mean acc':[int_mean_acc],
                                  'train std acc':[int_std_acc],
                                  'train mean f1':[int_mean_f1],
                                  'train std f1':[int_std_f1],
                                  'train mean roc':[int_mean_roc],
                                  'train std roc':[int_std_roc],
                                  'train mean precision':[int_mean_p],
                                  'train std precision':[int_std_p],
                                  'train mean recall':[int_mean_r],
                                  'train std recall':[int_std_r],
                                  'train exec time':[train_time],
                                  'test mean acc':[ex_mean_acc],
                                  'test std acc':[ex_std_acc],
                                  'test mean f1':[ex_mean_f1],
                                  'test std f1':[ex_std_f1],
                                  'test mean roc':[ex_mean_roc],
                                  'test std roc':[ex_std_roc],
                                  'test mean precision':[ex_mean_p],
                                  'test std precision':[ex_std_p],
                                  'test mean recall':[ex_mean_r],
                                  'test std recall':[ex_std_r],
                                  'test exec time':[Time_test_rvfl]
                                  })


reporter = reporter.append(reporter_rvfl, ignore_index=True)

# %% [code]
reporter

# %% [markdown]
###ENSEMBLE

# %% [code]
X_train,  X_test, y_train, y_test = stratify_split(X,y)

# %% [code]
class EnsembleDeepRVFL:

  """A ensemble deep RVFL classifier or regression.

  Attributes:
      n_nodes: An integer of enhancement node number.
      lam: A floating number of regularization parameter.
      w_random_vec_range: A list, [min, max], the range of generating random weights.
      b_random_vec_range: A list, [min, max], the range of generating random bias.
      random_weights: A Numpy array shape is [n_feature, n_nodes], weights of neuron.
      random_bias: A Numpy array shape is [n_nodes], bias of neuron.
      beta: A Numpy array shape is [n_feature + n_nodes, n_class], the projection matrix.
      activation: A string of activation name.
      n_layer: A integer, N=number of hidden layers.
      data_std: A list, store normalization parameters for each layer.
      data_mean: A list, store normalization parameters for each layer.
      same_feature: A bool, the true means all the features have same meaning and boundary for example: images.
      task_type: A string of ML task type, 'classification' or 'regression'.
  """
  def __init__(self, n_nodes, lam, w_random_vec_range, b_random_vec_range, activation, n_layer,same_feature=False):

    self.n_nodes = n_nodes
    self.lam = lam
    self.w_random_range = w_random_vec_range
    self.b_random_range = b_random_vec_range
    self.random_weights = []
    self.random_bias = []
    self.beta = []
    a = Activation()
    self.activation_function = getattr(a, activation)
    self.n_layer = n_layer
    self.data_std = [None] * self.n_layer
    self.data_mean = [None] * self.n_layer
    self.same_feature = same_feature


  def train(self, data, label):

    """

    :param data: Training data.
    :param label: Training label.
    :param n_class: An integer of number of class. In regression, this parameter won't be used.
    :return: No return
    """

    assert len(data.shape) > 1, 'Data shape should be [n, dim].'
    assert len(data) == len(label), 'Label number does not match data number.'
    assert len(label.shape) == 1, 'Label should be 1-D array.'

    n_sample = len(data)
    n_feature = len(data[0])
    n_class = len(np.unique(label))
    h = data.copy()


    y = self.one_hot(label, n_class)

    for i in range(self.n_layer):


      self.random_weights.append(self.get_random_vectors(len(h[0]), self.n_nodes, self.w_random_range))
      self.random_bias.append(self.get_random_vectors(1, self.n_nodes, self.b_random_range))
      h = self.activation_function(np.dot(h, self.random_weights[i]) + np.dot(np.ones([n_sample, 1]),
                                                                              self.random_bias[i]))
      d = np.concatenate([h, data], axis=1)

      h = d

      d = np.concatenate([d, np.ones_like(d[:, 0:1])], axis=1)

      if n_sample > (self.n_nodes + n_feature):
        self.beta.append(np.linalg.inv((self.lam * np.identity(d.shape[1]) + np.dot(d.T, d))).dot(d.T).dot(y))
      else:
        self.beta.append(d.T.dot(np.linalg.inv(self.lam * np.identity(n_sample) + np.dot(d, d.T))).dot(y))

  def predict(self, data, output_prob=False):

    """

    :param data: Predict data.
    :return: When classification, return vote result,  addition result and probability.
              When regression, return the mean output of edrvfl.
    """
    n_sample = len(data)
    h = data.copy()


    outputs = []
    for i in range(self.n_layer):


        h = self.activation_function(np.dot(h, self.random_weights[i]) + np.dot(np.ones([n_sample, 1]),
                                                                                self.random_bias[i]))
        d = np.concatenate([h, data], axis=1)

        h = d

        d = np.concatenate([d, np.ones_like(d[:, 0:1])], axis=1)
        outputs.append(np.dot(d, self.beta[i]))

    vote_res = [np.argmax(item, axis=1) for item in outputs]
    vote_res = list(map(np.bincount, list(np.array(vote_res).transpose())))
    vote_res = np.array(list(map(np.argmax, vote_res)))

    add_proba = self.softmax(np.sum(outputs, axis=0))
    add_res = np.argmax(add_proba, axis=1)
    return vote_res, (add_res, add_proba)


  def eval(self, data, label):
    """

    :param data: Evaluation data.
    :param label: Evaluation label.
    :return: When classification return vote and addition accuracy.
              When regression return MAE.
    """

    assert len(data.shape) > 1, 'Data shape should be [n, dim].'
    assert len(data) == len(label), 'Label number does not match data number.'
    assert len(label.shape) == 1, 'Label should be 1-D array.'


    n_sample = len(data)
    h = data.copy()

    outputs = []

    for i in range(self.n_layer):


      h = self.activation_function(np.dot(h, self.random_weights[i]) + np.dot(np.ones([n_sample, 1]),
                                                                              self.random_bias[i]))
      d = np.concatenate([h, data], axis=1)

      h = d

      d = np.concatenate([d, np.ones_like(d[:, 0:1])], axis=1)

      outputs.append(np.dot(d, self.beta[i]))


    vote_res = [np.argmax(item, axis=1) for item in outputs]
    vote_res = list(map(np.bincount, list(np.array(vote_res).transpose())))
    vote_res = np.array(list(map(np.argmax, vote_res)))
    vote_acc = np.sum(np.equal(vote_res, label)) / len(label)

    add_proba = self.softmax(np.sum(outputs, axis=0))
    add_res = np.argmax(add_proba, axis=1)
    #add_acc = np.sum(np.equal(add_res, label)) / len(label)

    roc = self.roc_auc(label, add_proba[:, 1])
    acc = np.sum(np.equal(add_res, label)) / len(label)
    f1, p, r = self.f1_score(label, add_res)

    metric = {"f1_score": f1, "acc": acc,"roc": roc,'precision':p,'recall':r}
    return metric


  @staticmethod
  def get_random_vectors(m, n, scale_range):
      x = (scale_range[1] - scale_range[0]) * np.random.random([m, n]) + scale_range[0]
      return x


  @staticmethod
  def f1_score(y_true, y_pred):
    # Calculate True Positives, False Positives, and False Negatives
    tp = np.sum((y_true == 1) & (y_pred == 1))
    fp = np.sum((y_true == 0) & (y_pred == 1))
    fn = np.sum((y_true == 1) & (y_pred == 0))

    # Calculate Precision and Recall
    precision = tp / (tp + fp) if (tp + fp) > 0 else 0
    recall = tp / (tp + fn) if (tp + fn) > 0 else 0

    # Calculate F1-score
    f1 = 2 * (precision * recall) / (precision + recall) if (precision + recall) > 0 else 0

    return f1, precision, recall

  @staticmethod
  def roc_auc(y_true, y_score):
    """
    Calculate the ROC AUC (Area Under the Receiver Operating Characteristic Curve).

    Parameters:
        y_true (array-like): The true labels.
        y_score (array-like): The predicted scores/probabilities for the positive class.

    Returns:
        roc_auc_score (float): The ROC AUC score.
    """

    # Sort y_true and y_score in descending order of y_score
    descending_order = np.argsort(y_score)[::-1]
    y_true_sorted = y_true[descending_order]
    y_score_sorted = y_score[descending_order]

    # Count the number of positive samples
    num_positives = np.sum(y_true_sorted == 1)

    # Initialize variables to calculate TPR and FPR
    tpr = 0.0
    fpr = 0.0


    # Initialize the previous true positive rate
    prev_tpr = 0.0
    fpr_prev = 0.0

    # Initialize the area under the ROC curve
    roc_auc_score = 0.0

    # Iterate through the sorted y_true and y_score
    for i in range(len(y_score_sorted)):
        if y_true_sorted[i] == 1:
            tpr += 1
        else:
            fpr += 1

        # Calculate the true positive rate and false positive rate at the current threshold
        tpr_current = tpr / num_positives
        fpr_current = fpr / (len(y_score_sorted) - num_positives)

        # Calculate the trapezoidal area under the ROC curve (using the trapezoidal rule)
        roc_auc_score += 0.5 * (fpr_current - fpr_prev) * (tpr_current + prev_tpr)

        prev_tpr = tpr_current
        fpr_prev = fpr_current

    return roc_auc_score

  def standardize(self, x, index):
    if self.same_feature is True:

      if self.data_std[index] is None:
        self.data_std[index] = np.maximum(np.std(x), 1/np.sqrt(len(x)))
      if self.data_mean[index] is None:
        self.data_mean[index] = np.mean(x)
      return (x - self.data_mean[index]) / self.data_std[index]
    else:
      if self.data_std[index] is None:
        self.data_std[index] = np.maximum(np.std(x, axis=0), 1/np.sqrt(len(x)))
      if self.data_mean[index] is None:
        self.data_mean[index] = np.mean(x, axis=0)
      return (x - self.data_mean[index]) / self.data_std[index]

  @staticmethod
  def one_hot(x, n_class):
      y = np.zeros([len(x), n_class])
      for i in range(len(x)):
          y[i, x[i]] = 1
      return y


  @staticmethod
  def softmax(x):
        return np.exp(x) / np.repeat((np.sum(np.exp(x), axis=1))[:, np.newaxis], len(x[0]), axis=1)

# %% [code]
from mpl_toolkits.mplot3d import Axes3D
from scipy.interpolate import griddata

num_neurons_list = [10, 20, 30, 40, 50, 60, 70, 80, 90, 100]
regularization_values = [2 ** exp for exp in range(-6, 13, 2)]

n_iterations = 100
test_size = 0.2
n_splits = 5
best_accuracy = 0.0
best_num_neurons = 0
best_regularization_value = 0.0

accuracy_data = []
num_neurons_data = []
regularization_data = []

f1_data = []
roc_data = []
precision_data = []
recall_data = []

init_time = time.time()
for _ in tqdm(range(n_iterations)):
    for i, regularization_value in enumerate(regularization_values):
        for j, num_neurons in enumerate(num_neurons_list):
            model = EnsembleDeepRVFL(n_nodes=num_neurons, lam=regularization_value, w_random_vec_range=[-1, 1], b_random_vec_range=[0, 1],activation='relu', n_layer=2)

            errors = []  # Store the Mean Absolute Errors for each fold
            f1 = []
            precision = []
            recall = []
            roc_auc = []


            for train_indices, test_indices in stratified_shuffle_split_indices(X_train, y_train, n_splits=n_splits, test_size=test_size, random_state=42):
                X_train_split, X_val_split = X_train[train_indices], X_train[test_indices]
                y_train_split, y_val_split = y_train[train_indices], y_train[test_indices]
                model.train(X_train_split, y_train_split)
                metric = model.eval(X_val_split, y_val_split)
                errors.append(metric["acc"])
                f1.append(metric["f1_score"])
                roc_auc.append(metric["roc"])
                precision.append(metric["precision"])
                recall.append(metric["precision"])


            mean_accuracy = np.mean(errors)
            mean_f1 = np.mean(f1)
            mean_roc = np.mean(roc_auc)
            mean_precision = np.mean(precision)
            mean_recall = np.mean(recall)


            if mean_accuracy > best_accuracy:
                best_accuracy = mean_accuracy
                best_num_neurons = num_neurons
                best_regularization_value = regularization_value

            roc_data.append(mean_roc)
            precision_data.append(mean_precision)
            recall_data.append(mean_recall)
            f1_data.append(mean_f1)
            accuracy_data.append(mean_accuracy)
            num_neurons_data.append(num_neurons)
            regularization_data.append(regularization_value)


# Print the best accuracy and its corresponding hyperparameters
print(f"Best Accuracy: {( best_accuracy):.1f}")
print("Best Number of Neurons:", best_num_neurons)
print("Best Regularization Value:", best_regularization_value)
print(f"neurons: {best_num_neurons} - Regularization Value {best_regularization_value}")
# Create the 3D surface plot
num_neurons_data = np.array(num_neurons_data)
regularization_data = np.array(regularization_data)
accuracy_data = np.array(accuracy_data)

num_neurons_data = num_neurons_data.reshape(len(regularization_values), -1)
regularization_data = regularization_data.reshape(len(regularization_values), -1)
accuracy_data = accuracy_data.reshape(len(regularization_values), -1)

finish_time = time.time()
train_time = finish_time - init_time


# Create meshgrid for num_neurons and regularization_values
num_neurons_mesh, regularization_mesh = np.meshgrid(num_neurons_list, regularization_values)

# Interpolate the accuracy values on the meshgrid
accuracy_mesh = griddata(
    (num_neurons_data.ravel(), regularization_data.ravel()),
    accuracy_data.ravel(),
    (num_neurons_mesh, regularization_mesh),
    method='linear'
)

# %% [code]
accuracy_data = np.array(accuracy_data)
f1_data = np.array(f1_data)
roc_data = np.array(roc_data)
precision_data = np.array(precision_data)
recall_data = np.array(recall_data)

# %% [code]
hparams = f"neurons: {best_num_neurons} Regularization Value {best_regularization_value}"

int_mean_acc = f'{(np.mean(accuracy_data)):.3f}'
int_std_acc = f' {(np.std(accuracy_data)):.3f}'

int_mean_f1 = f'{(np.mean(f1_data)):.3f}'
int_std_f1 = f'{(np.std(f1_data)):.3f}'

int_mean_roc = f'{(np.mean(roc_data)):.3f}'
int_std_roc = f'{(np.std(roc_data)):.3f}'

int_mean_p = f'{(np.mean(precision_data)):.3f}'
int_std_p = f'{(np.std(precision_data)):.3f}'

int_mean_r = f'{(np.mean(recall_data)):.3f}'
int_std_r =f'{(np.std(recall_data)):.3f}'

train_time = train_time

# %% [code]
# Corresponding exponents for the labels
exponents = [-6, -4, -2, 0, 2, 4, 6, 8, 10, 12]
labels = [f'$2^{{{exp}}}$' for exp in exponents]  # Convert exponents to formatted strings


# Plot the surface
fig = plt.figure(figsize=(30, 30))
ax = fig.add_subplot(111, projection='3d')

ax.plot_surface(num_neurons_mesh, np.log2(regularization_mesh), accuracy_mesh, cmap="inferno")

ax.set_xlabel('Number of Neurons',fontsize=40, labelpad=20)
ax.set_ylabel('Regularization Value',fontsize=40, labelpad=20)
ax.set_zlabel('Accuracy', fontsize=40,labelpad=20)


ax.set_yticks(exponents, labels,fontsize=25)
ax.tick_params(axis='x', labelsize=25)
ax.tick_params(axis='z', labelsize=25)


ax.zaxis.set_ticks_position('both')
ax.zaxis.set_tick_params(rotation=30)


plt.savefig(f'/content/plots/ENSEMBLE_{METHOD}.pdf', format='pdf', bbox_inches="tight")
plt.savefig(f'/content/plots/ENSEMBLE_{METHOD}.eps', format='eps', bbox_inches="tight")
plt.show()


# %% [code]
n_iterations = 100
n_splits = 5
test_size = 0.2


errors = []  # Store the Mean Absolute Errors for each fold
f_score = []
roc_score = []
p_score = []
r_score = []

start_time = time.time()
for _ in tqdm(range(n_iterations)):
  model = EnsembleDeepRVFL(n_nodes=best_num_neurons, lam=best_regularization_value, w_random_vec_range=[-1, 1], b_random_vec_range=[0, 1],activation='relu',n_layer=2)
  model.train(X_train, y_train)
  metric = model.eval(X_test, y_test)
  errors.append(metric["acc"])
  f_score.append(metric["f1_score"])
  p_score.append(metric["precision"])
  r_score.append(metric["recall"])
  roc_score.append(metric["roc"])

end_time = time.time()
execution_time = end_time - start_time

print("total:", len(errors))
print(f'acc: {(np.mean(errors)):.3f} ({(np.std(errors)):.3f}) &')
print(f'roc: {(np.mean(roc_score)):.3f} ({(np.std(roc_score)):.3f}) &')
print(f'f1: {(np.mean(f_score)):.3f} ({(np.std(f_score)):.3f}) &')
print(f'precision: {(np.mean(f_score)):.3f} ({(np.std(f_score)):.3f}) &')
print(f'recall: {(np.mean(f_score)):.3f} ({(np.std(f_score)):.3f}) &')
print(f"Time exec: & {(execution_time):.1f} seconds")

# %% [code]
ex_mean_acc = f'{(np.mean(errors)):.3f}'
ex_std_acc = f'{(np.std(errors)):.3f}'

ex_mean_f1 = f'{(np.mean(f_score)):.3f}'
ex_std_f1 = f'{(np.std(f_score)):.3f}'

ex_mean_roc = f'{(np.mean(roc_score)):.3f} '
ex_std_roc = f'{(np.std(roc_score)):.3f}'

ex_mean_p = f'{(np.mean(f_score)):.3f}'
ex_std_p = f'{(np.std(f_score)):.3f}'

ex_mean_r =f'{(np.mean(f_score)):.3f}'
ex_std_r = f'{(np.std(f_score)):.3f}'

Time_test_rvfl = execution_time

# %% [code]
reporter_rvfl = pd.DataFrame({
                                  'experiment': [EXP],
                                  'Imputation Method': [METHOD],
                                  "model": ['ENSEMBLE'],
                                  'hyparams': [hparams],
                                  'train mean acc':[int_mean_acc],
                                  'train std acc':[int_std_acc],
                                  'train mean f1':[int_mean_f1],
                                  'train std f1':[int_std_f1],
                                  'train mean roc':[int_mean_roc],
                                  'train std roc':[int_std_roc],
                                  'train mean precision':[int_mean_p],
                                  'train std precision':[int_std_p],
                                  'train mean recall':[int_mean_r],
                                  'train std recall':[int_std_r],
                                  'train exec time':[train_time],
                                  'test mean acc':[ex_mean_acc],
                                  'test std acc':[ex_std_acc],
                                  'test mean f1':[ex_mean_f1],
                                  'test std f1':[ex_std_f1],
                                  'test mean roc':[ex_mean_roc],
                                  'test std roc':[ex_std_roc],
                                  'test mean precision':[ex_mean_p],
                                  'test std precision':[ex_std_p],
                                  'test mean recall':[ex_mean_r],
                                  'test std recall':[ex_std_r],
                                  'test exec time':[Time_test_rvfl]
                                  })


reporter = reporter.append(reporter_rvfl, ignore_index=True)

# %% [code]
reporter

# %% [markdown]
#final

# %% [code]
reporter

# %% [code]
reporter.to_csv(f"rvfl_report_{EXP}_final.csv")

# %% [markdown]
# plots

# %% [code]
!zip -r /content/plots_rvfl_binary_final.zip /content/plots
