# Supplementary material for: Multimodal Alzheimer’s disease classification through ensemble deep random vector functional link neural network
Source: PeerJ Comput Sci. 2024 Dec 13;10:e2590. doi: 10.7717/peerj-cs.2590 (PMC11784893; doi:10.7717/peerj-cs.2590)
Supplement: Supplemental Information 1 [file peerj-cs-10-2590-s001.zip › code/RVFL_PROJECT_preprocessing.ipynb]

# %% [code]


import torch

import copy
import numpy as np
import pandas as pd
import seaborn as sns
from pylab import rcParams
import matplotlib.pyplot as plt
from matplotlib import rc
from sklearn.model_selection import train_test_split

from torch import nn, optim


%matplotlib inline
%config InlineBackend.figure_format='retina'

sns.set(style='whitegrid', palette='muted', font_scale=1.2)

HAPPY_COLORS_PALETTE = ["#01BEFE", "#FFDD00", "#FF7D00", "#FF006D", "#ADFF02", "#8F00FF"]

sns.set_palette(sns.color_palette(HAPPY_COLORS_PALETTE))

rcParams['figure.figsize'] = 12, 8

RANDOM_SEED = 42
np.random.seed(RANDOM_SEED)
torch.manual_seed(RANDOM_SEED)


# %% [markdown]
##a

# %% [code]
df = pd.read_csv('/content/ADNIMERGE.csv')
df

# %% [code]
elementos = [
    "COLPROT", "ORIGPROT", "PTID", "SITE", "EXAMDATE", "EXAMDATE_bl",
    "CDRSB_bl", "ADAS11_bl", "ADAS13_bl", "ADASQ4_bl", "MMSE_bl",
    "RAVLT_immediate_bl", "RAVLT_learning_bl", "RAVLT_forgetting_bl",
    "RAVLT_perc_forgetting_bl", "LDELTOTAL_BL", "DIGITSCOR_bl", "TRABSCOR_bl",
    "FAQ_bl", "mPACCdigit_bl", "mPACCtrailsB_bl", "FLDSTRENG_bl", "FSVERSION_bl",
    "IMAGEUID_bl", "Ventricles_bl", "Hippocampus_bl", "WholeBrain_bl",
    "Entorhinal_bl", "Fusiform_bl", "MidTemp_bl", "ICV_bl", "MOCA_bl",
    "EcogPtMem_bl", "EcogPtLang_bl", "EcogPtVisspat_bl", "EcogPtPlan_bl",
    "EcogPtOrgan_bl", "EcogPtDivatt_bl", "EcogPtTotal_bl", "EcogSPMem_bl",
    "EcogSPLang_bl", "EcogSPVisspat_bl", "EcogSPPlan_bl", "EcogSPOrgan_bl",
    "EcogSPDivatt_bl", "EcogSPTotal_bl", "ABETA_bl", "TAU_bl", "PTAU_bl",
    "FDG_bl", "PIB_bl", "AV45_bl", "FBB_bl", "Years_bl", "Month_bl",'M','update_stamp','DX_bl'
]


info = df.drop(columns=elementos).reset_index(drop=True)


# %% [code]
class_names = ['CN','AD','LMCI','SMC','EMCI']

ax = sns.countplot(info.DX)
#ax.set_xticklabels(class_names);

# %% [code]
info.columns

# %% [code]
info[(info['DX']== 'Dementia') & (info['VISCODE']== 'bl') ]

# %% [code]
info[(info['DX']== 'MCI') & (info['VISCODE']== 'bl') ]

# %% [code]
grupos_rid = info.groupby('RID')
grupos_rid

# %% [code]
conteo_viscode_por_rid = df.groupby('RID')['VISCODE'].value_counts()

# Imprimir los resultados
print("Cantidad de VISCODE por RID:")
print(conteo_viscode_por_rid)

# %% [code]
# Contar la cantidad de VISCODE para cada RID
conteo_viscode_por_rid = df.groupby('RID')['VISCODE'].nunique()

# Filtrar los RID que tengan más de un VISCODE
rid_con_mas_de_un_viscode = conteo_viscode_por_rid[conteo_viscode_por_rid > 1].index

# Filtrar el DataFrame original para mantener solo los RID que tienen más de un VISCODE
df_filtrado = df[df['RID'].isin(rid_con_mas_de_un_viscode)]

# Imprimir el DataFrame filtrado
print("DataFrame filtrado:")
print(df_filtrado.sort_values(by='RID')
)

# %% [code]
filtro = df_filtrado.sort_values(by=['RID','M']).drop(columns=elementos).reset_index(drop=True)

# %% [code]
len(np.unique(filtro.RID))

# %% [code]
filtro.replace({'m0':'m03'}, inplace=True)

# %% [code]
filtro[filtro['RID']==6014]

# %% [code]
filtro[['PTGENDER','PTEDUCAT','PTETHCAT','PTRACCAT','PTMARRY','APOE4']].isnull().sum()

# %% [code]
filtro.loc[:, 'AGE_dynamic'] = filtro.AGE + (filtro.Month / 12)
filtro

# %% [code]


# %% [markdown]
##Procesamiento de PLOS

# %% [code]
df_id = pd.DataFrame({'FLDNAME':['RID'
                                         ],
                                            'Modality':'ID', 'NumCat':'DNA'})
# 1. other
df_other = pd.DataFrame({'FLDNAME':['COLPROT',
                                  'ORIGPROT',
                                  'PTID',
                                  'SITE',
                                  'VISCODE',
                                  'EXAMDATE',
                                  'FLDSTRENG',
                                  'FSVERSION',
                                  'IMAGEUID',
                                  'Years_bl',
                                  'Month_bl',
                                  'Month',
                                  'M',
                                  'update_stamp'
                                  ],
                                      'Modality':'Other', 'NumCat':'DNA'})
# 2. demog
df_demog = pd.DataFrame({'FLDNAME':['AGE',
                                  'PTGENDER',
                                  'PTEDUCAT',
                                  'PTETHCAT',
                                  'PTRACCAT',
                                  'PTMARRY'
                                  ],
                                      'Modality':'Demographic', 'NumCat':'Cat'})
df_demog.loc[0, 'NumCat'] = 'Num'
df_demog.loc[2, 'NumCat'] = 'Num'
# 3. gene
df_gene = pd.DataFrame({'FLDNAME':['APOE4'
                                  ],
                                      'Modality':'Genetic', 'NumCat':'Cat'})
# 5. pet
df_pet = pd.DataFrame({'FLDNAME':['FDG',
                                  'PIB',
                                  'AV45',
                                  ],
                                      'Modality':'PET', 'NumCat':'Num'})
# 4. csf
df_csf = pd.DataFrame({'FLDNAME':['ABETA',
                                  'TAU',
                                  'PTAU'
                                  ],
                                      'Modality':'CSF', 'NumCat':'Num'})
# 7. cli
df_cli = pd.DataFrame({'FLDNAME':['CDRSB', # Ordinal.
                                  'FAQ',
                                  'EcogPtMem', # All Ecogs are ordinal.
                                  'EcogPtLang',
                                  'EcogPtVisspat',
                                  'EcogPtPlan',
                                  'EcogPtOrgan',
                                  'EcogPtDivatt',
                                  'EcogPtTotal',
                                  'EcogSPMem',
                                  'EcogSPLang',
                                  'EcogSPVisspat',
                                  'EcogSPPlan',
                                  'EcogSPOrgan',
                                  'EcogSPDivatt',
                                  'EcogSPTotal'
                                  ],
                                      'Modality':'Clinical', 'NumCat':'Num'})
# 8. cog
df_cog = pd.DataFrame({'FLDNAME':['ADAS11',
                                  'ADAS13',
                                  'ADASQ4',
                                  'MMSE',
                                  'RAVLT_immediate',
                                  'RAVLT_learning',
                                  'RAVLT_forgetting',
                                  'RAVLT_perc_forgetting',
                                  'LDELTOTAL',
                                  'DIGITSCOR',
                                  'TRABSCOR',
                                  'MOCA',
                                  'mPACCdigit',
                                  'mPACCtrailsB'
                                  ],
                                      'Modality':'Cognitive', 'NumCat':'Num'})
# 6. mri
df_mri = pd.DataFrame({'FLDNAME':['Ventricles',
                                  'Hippocampus',
                                  'WholeBrain',
                                  'Entorhinal',
                                  'Fusiform',
                                  'MidTemp',
                                  'ICV'
                                  ],
                                      'Modality':'MRI', 'NumCat':'Num'})
# 9. dx
df_dx = pd.DataFrame({'FLDNAME':['DX'
                                ],
                                  'Modality':'Diagnosis', 'NumCat':'Cat'})
# Concatenate.
df_dict = pd.concat([df_id,
                          df_other,
                          df_demog,
                          df_gene,
                          df_cli,
                          df_cog,
                          df_csf,
                          df_pet,
                          df_mri,
                          df_dx]).reset_index(drop=True)

# %% [code]
df = pd.read_csv('ADNIMERGE.csv', low_memory=False)

df_raw = df.copy()


# %% [code]
df_raw

# %% [code]
fieldnames = df_dict['FLDNAME']

# Filter the input DataFrame to only keep the desired columns
df_raw = df_raw[fieldnames]

# %% [code]
df_raw = df_raw.loc[df_raw['VISCODE']!='m0'].reset_index(drop=True)
df_raw.replace({'y1':'m12'}, inplace=True)

# %% [code]
def fix_values_in_csf_columns(df):
  csf_cols = ['ABETA', 'TAU', 'PTAU']
  for col in csf_cols:
    mask = df[col].str.contains('<').fillna(False)
    df.loc[mask, col] = df.loc[mask, col].str.replace('<', '').astype(float) - 1.

    mask = df[col].str.contains('>').fillna(False)
    df.loc[mask, col] = df.loc[mask, col].str.replace('>', '').astype(float) + 1.
  return df

df_raw = fix_values_in_csf_columns(df_raw)

# %% [code]
df_raw

# %% [code]
def fix_dtype_in_csf_columns(df):
  for col in ['ABETA', 'TAU', 'PTAU']:
    df[col] = df[col].fillna(np.nan)
    df[col] = df[col].astype(float)
  return df

df_raw = fix_dtype_in_csf_columns(df_raw)

# %% [code]
df_raw.replace({'Unknown': None}, inplace=True)

# %% [code]
df_raw = df_raw.dropna(subset=['DX']).reset_index(drop=True)

# %% [code]
df_raw

# %% [code]
df_raw

# %% [code]
df_raw[df_raw["VISCODE"].isin(["bl", "m12", "m24", "m36", "m48", "m60"])].sort_values(by=["RID", "M"]).reset_index(drop=True)

# %% [code]
df_test = df_raw[df_raw["VISCODE"].isin(["bl", "m12", "m24", "m36", "m48"])].sort_values(by=["RID", "M"]).reset_index(drop=True)

# %% [code]
filtro = df_raw.groupby('RID')['VISCODE'].apply(lambda x: all(v in x.values for v in ['bl', 'm12', 'm24', 'm36', 'm48']))
df_test = df_test[df_test['RID'].isin(filtro[filtro].index)]
df_test

# %% [code]
df_test[df_test['VISCODE']=='m12'].DX.value_counts()

# %% [code]
df_test[df_test['DX']=='Dementia'][['RID','VISCODE','DX']]

# %% [code]
df_test.to_csv('step_definite.csv')
