# Supplementary material for: Multimodal Alzheimer’s disease classification through ensemble deep random vector functional link neural network
Source: PeerJ Comput Sci. 2024 Dec 13;10:e2590. doi: 10.7717/peerj-cs.2590 (PMC11784893; doi:10.7717/peerj-cs.2590)
Supplement: Supplemental Information 1 [file peerj-cs-10-2590-s001.zip › code/RVFL_PROJECT_EDA.ipynb]

# %% [markdown]
#EDA

# %% [code]
import pandas as pd
df = pd.read_csv('/content/step_definite.csv')

# %% [code]
Index(['RID', 'COLPROT', 'ORIGPROT', 'PTID', 'SITE', 'VISCODE', 'EXAMDATE',
       'FLDSTRENG', 'FSVERSION', 'IMAGEUID', 'Years_bl', 'Month_bl', 'Month',
       'M', 'update_stamp', 'AGE', 'PTGENDER', 'PTEDUCAT', 'PTETHCAT',
       'PTRACCAT', 'PTMARRY', 'APOE4', 'CDRSB', 'FAQ', 'EcogPtMem',
       'EcogPtLang', 'EcogPtVisspat', 'EcogPtPlan', 'EcogPtOrgan',
       'EcogPtDivatt', 'EcogPtTotal', 'EcogSPMem', 'EcogSPLang',
       'EcogSPVisspat', 'EcogSPPlan', 'EcogSPOrgan', 'EcogSPDivatt',
       'EcogSPTotal', 'ADAS11', 'ADAS13', 'ADASQ4', 'MMSE', 'RAVLT_immediate',
       'RAVLT_learning', 'RAVLT_forgetting', 'RAVLT_perc_forgetting',
       'LDELTOTAL', 'DIGITSCOR', 'TRABSCOR', 'MOCA', 'mPACCdigit',
       'mPACCtrailsB', 'ABETA', 'TAU', 'PTAU', 'FDG', 'PIB', 'AV45',
       'Ventricles', 'Hippocampus', 'WholeBrain', 'Entorhinal', 'Fusiform',
       'MidTemp', 'ICV', 'DX'],
      dtype='object')

# %% [code]
EDA = df[df.VISCODE == 'bl']


# %% [code]
CN = EDA.DX.value_counts()[1]
MCI = EDA.DX.value_counts()[0]


CN_MALE = EDA[EDA.DX =='CN'].PTGENDER.value_counts()[0]
CN_FEMALE = EDA[EDA.DX =='CN'].PTGENDER.value_counts()[1]

MCI_MALE = EDA[EDA.DX =='MCI'].PTGENDER.value_counts()[0]
MCI_FEMALE = EDA[EDA.DX =='MCI'].PTGENDER.value_counts()[1]

AGE_MEAN_CN = EDA[EDA.DX =='CN'].AGE.mean()
AGE_STD_CN = EDA[EDA.DX =='CN'].AGE.std()

AGE_MEAN_MCI = EDA[EDA.DX =='MCI'].AGE.mean()
AGE_STD_MCI = EDA[EDA.DX =='MCI'].AGE.std()


EDU_MEAN_CN = EDA[EDA.DX == 'CN'].PTEDUCAT.mean()
EDU_STD_CN = EDA[EDA.DX == 'CN'].PTEDUCAT.std()

EDU_MEAN_MCI = EDA[EDA.DX == 'MCI'].PTEDUCAT.mean()
EDU_STD_MCI = EDA[EDA.DX == 'MCI'].PTEDUCAT.std()


APOE4_A0_CN = EDA[EDA.DX == 'CN'].APOE4.value_counts()[0]
APOE4_A1_CN = EDA[EDA.DX == 'CN'].APOE4.value_counts()[1]
APOE4_A2_CN = EDA[EDA.DX == 'CN'].APOE4.value_counts()[2]


APOE4_A0_MCI = EDA[EDA.DX == 'MCI'].APOE4.value_counts()[0]
APOE4_A1_MCI = EDA[EDA.DX == 'MCI'].APOE4.value_counts()[1]
APOE4_A2_MCI = EDA[EDA.DX == 'MCI'].APOE4.value_counts()[2]

CDRSB_MEAN_CN = EDA[EDA.DX == 'CN'].CDRSB.mean()
CDRSB_STD_CN = EDA[EDA.DX == 'CN'].CDRSB.std()

CDRSB_MEAN_MCI = EDA[EDA.DX == 'MCI'].CDRSB.mean()
CDRSB_STD_MCI = EDA[EDA.DX == 'MCI'].CDRSB.std()

MMSE_MEAN_CN = EDA[EDA.DX == 'CN'].MMSE.mean()
MMSE_STD_CN = EDA[EDA.DX == 'CN'].MMSE.std()

MMSE_MEAN_MCI = EDA[EDA.DX == 'MCI'].MMSE.mean()
MMSE_STD_MCI = EDA[EDA.DX == 'MCI'].MMSE.std()

# %% [code]
EDA[EDA.DX == 'CN'].CDRSB

# %% [markdown]
Tabla 1 estadistica

# %% [code]
print(f'& textbf CN baseline (n = {CN}) & textbf MCI baseline (n = {MCI}) \\ \hline')

print(f'Female/male & {CN_FEMALE}/{CN_MALE} &  {MCI_FEMALE}/{MCI_MALE} \\ \hline')

print(f'Age (yr) & {AGE_MEAN_CN:.2f} $\pm$ {AGE_STD_CN:.2f} & {AGE_MEAN_MCI:.2f} $\pm$ {AGE_STD_MCI:.2f} \\ \hline')

print(f'Education (yr) & {EDU_MEAN_CN:.2f} $\pm$ {EDU_STD_CN:.2f} & {EDU_MEAN_MCI:.2f} $\pm$ {EDU_STD_MCI:.2f} \\ \hline')

print(f'APOE4 (0/1/2) & {APOE4_A0_CN}/{APOE4_A1_CN}/{APOE4_A2_CN} & {APOE4_A0_MCI}/{APOE4_A1_MCI}/{APOE4_A2_MCI} \\ \hline')

print(f'CDRSB & {CDRSB_MEAN_CN:.2f} $\pm$ {CDRSB_STD_CN:.2f} & {CDRSB_MEAN_MCI:.2f} $\pm$ {CDRSB_STD_MCI:.2f} \\ \hline')

print(f'MMSE & {MMSE_MEAN_CN:.2f} $\pm$ {MMSE_STD_CN:.2f} & {MMSE_MEAN_MCI:.2f} $\pm$ {MMSE_STD_MCI:.2f} \\ \hline')

# %% [markdown]
tabla 2 % perdidas

# %% [code]
clinical_assesments = ['CDRSB', 'FAQ',  'EcogPtMem',  'EcogPtLang', 'EcogPtVisspat',
    'EcogPtPlan', 'EcogPtOrgan', 'EcogPtDivatt', 'EcogPtTotal',
    'EcogSPMem', 'EcogSPLang', 'EcogSPVisspat', 'EcogSPPlan',
    'EcogSPOrgan', 'EcogSPDivatt', 'EcogSPTotal']

cognitive_assesments = ['ADAS11',
                                            'ADAS13',
                                            'ADASQ4',
                                            'MMSE',
                                            'RAVLT_immediate',
                                            'RAVLT_learning',
                                            'RAVLT_forgetting',
                                            'RAVLT_perc_forgetting',
                                            'LDELTOTAL',
                                            'DIGITSCOR',
                                            'TRABSCOR',
                                            'MOCA',
                                            'mPACCdigit',
                                            'mPACCtrailsB'
                                            ]


CSF = ['ABETA',  'TAU',    'PTAU'      ]

MRI = ['Ventricles',
                                            'Hippocampus',
                                            'WholeBrain',
                                            'Entorhinal',
                                            'Fusiform',
                                            'MidTemp',
                                            'ICV'
                                            ]


# %% [code]
CLINICAL_CN = EDA[EDA.DX == 'CN'][clinical_assesments]
CLINICAL_MCI = EDA[EDA.DX == 'MCI'][clinical_assesments]

COGNITIVE_CN = EDA[EDA.DX == 'CN'][cognitive_assesments]
COGNITIVE_MCI = EDA[EDA.DX == 'MCI'][cognitive_assesments]

CSF_CN = EDA[EDA.DX == 'CN'][CSF]
CSF_MCI = EDA[EDA.DX == 'MCI'][CSF]

MRI_CN = EDA[EDA.DX == 'CN'][MRI]
MRI_MCI = EDA[EDA.DX == 'MCI'][MRI]

FDG_CN = EDA[EDA.DX == 'CN']['FDG']
FDG_MCI = EDA[EDA.DX == 'MCI']['FDG']

PIB_CN = EDA[EDA.DX == 'CN'][ 'PIB']
PIB_MCI = EDA[EDA.DX == 'MCI'][ 'PIB']

AV45_CN = EDA[EDA.DX == 'CN']['AV45']
AV45_MCI = EDA[EDA.DX == 'MCI']['AV45']

# %% [code]
CLINICAL_CN_PER = (CLINICAL_CN.isna().sum().sum() / (CLINICAL_CN.shape[0] * CLINICAL_CN.shape[1])) * 100
CLINICAL_MCI_PER = (CLINICAL_MCI.isna().sum().sum() / (CLINICAL_MCI.shape[0] * CLINICAL_MCI.shape[1])) * 100


COGNITIVE_CN_PER = (COGNITIVE_CN.isna().sum().sum() / (COGNITIVE_CN.shape[0] * COGNITIVE_CN.shape[1])) * 100
COGNITIVE_MCI_PER = (COGNITIVE_MCI.isna().sum().sum() / (COGNITIVE_MCI.shape[0] * COGNITIVE_MCI.shape[1])) * 100


CSF_CN_PER = (CSF_CN.isna().sum().sum() / (CSF_CN.shape[0] * CSF_CN.shape[1])) * 100
CSF_MCI_PER = (CSF_MCI.isna().sum().sum() / (CSF_MCI.shape[0] * CSF_MCI.shape[1])) * 100

MRI_CN_PER = (MRI_CN.isna().sum().sum() / (MRI_CN.shape[0] * MRI_CN.shape[1])) * 100
MRI_MCI_PER = (MRI_MCI.isna().sum().sum() / (MRI_MCI.shape[0] * MRI_MCI.shape[1])) * 100


FDG_CN_PER = (FDG_CN.isna().sum().sum() / (FDG_CN.shape[0] )) * 100
FDG_MCI_PER = (FDG_MCI.isna().sum().sum() / (FDG_MCI.shape[0] )) * 100


PIB_CN_PER = (PIB_CN.isna().sum().sum() / (PIB_CN.shape[0] )) * 100
PIB_MCI_PER = (PIB_MCI.isna().sum().sum() / (PIB_MCI.shape[0])) * 100


AV45_CN_PER = (AV45_CN.isna().sum().sum() / (AV45_CN.shape[0] )) * 100
AV45_MCI_PER = (AV45_MCI.isna().sum().sum() / (AV45_MCI.shape[0])) * 100


# %% [code]
print(f'Clinical assessments & {CLINICAL_CN_PER:.2f} & {CLINICAL_MCI_PER:.2f} \\ \hline')
print(f'Cognitive assessments & {COGNITIVE_CN_PER:.2f} & {COGNITIVE_MCI_PER:.2f}\\ \hline')
print(f'CSF  & {CSF_CN_PER:.2f}  & {CSF_MCI_PER:.2f} \\ \hline')
print(f'MRI  & {MRI_CN_PER:.2f} & {MRI_MCI_PER:.2f}\\ \hline')

print(f'FDG  & {FDG_CN_PER:.2f} & {FDG_MCI_PER:.2f}\\ \hline')
print(f'AV45  & {PIB_CN_PER:.2f} & {PIB_MCI_PER:.2f} \\ \hline')
print(f'PIB  & {AV45_CN_PER:.2f} & {AV45_MCI_PER:.2f} \\ \hline')


# %% [markdown]
#filter

# %% [code]
import pandas as pd
report = pd.read_csv('deep2layer_report_binary_cn_MCI_baseline_final.csv')
report

# %% [code]
report.columns

# %% [code]
RVFL = report
for i in range(0,12):
  print(f' {RVFL["model"][i]} & {RVFL["Imputation Method"][i]} & {RVFL["test mean acc"][i]} ({RVFL["test std acc"][i]}) - {RVFL["test mean roc"][i]} ({RVFL["test std roc"][i]}) - {RVFL["test mean f1"][i]} ({RVFL["test std f1"][i]}) - {RVFL["test mean precision"][i]} ({RVFL["test std precision"][i]}) - {RVFL["test mean recall"][i]} ({RVFL["test std recall"][i]}) & {RVFL["test exec time"][i]:.3f}')

# %% [markdown]
ml

# %% [code]
import pandas as pd
report = pd.read_csv('/content/reporter_ml_final.csv')
report.columns

# %% [code]
RVFL = report
for i in range(0,len(RVFL)):
  if RVFL["test acc"][i] == 'nan':
    continue
  else:
    print(f' {RVFL["model"][i]} & {RVFL["Imputation Method"][i]} & {RVFL["test acc"][i]:.3f}  - {RVFL["test f1"][i]:.3f} - {RVFL["test precision"][i]:.3f} & {RVFL["test recall"][i]:.3f} ')

# %% [code]
