# Supplementary material for: Multimodal Alzheimer’s disease classification through ensemble deep random vector functional link neural network
Source: PeerJ Comput Sci. 2024 Dec 13;10:e2590. doi: 10.7717/peerj-cs.2590 (PMC11784893; doi:10.7717/peerj-cs.2590)
Supplement: Supplemental Information 2 [file peerj-cs-10-2590-s002.csv]

RID	COLPROT	ORIGPROT	PTID	SITE	VISCODE	EXAMDATE	DX_bl	AGE	PTGENDER	PTEDUCAT	PTETHCAT	PTRACCAT	PTMARRY	APOE4	FDG	PIB	AV45	FBB	ABETA	TAU	PTAU	CDRSB	ADAS11	ADAS13	ADASQ4	MMSE	RAVLT_immediate	RAVLT_learning	RAVLT_forgetting	RAVLT_perc_forgetting	LDELTOTAL	DIGITSCOR	TRABSCOR	FAQ	MOCA	EcogPtMem	EcogPtLang	EcogPtVisspat	EcogPtPlan	EcogPtOrgan	EcogPtDivatt	EcogPtTotal	EcogSPMem	EcogSPLang	EcogSPVisspat	EcogSPPlan	EcogSPOrgan	EcogSPDivatt	EcogSPTotal
2	ADNI1	ADNI1	011_S_0002	11	bl	2005-09-08	CN	74.3	Male	16	Not Hisp/Latino	White	Married	0	1.33615							0	10.67	18.67	5	28	44	4	6	54.5455	10	34	112.0	0
3	ADNI1	ADNI1	011_S_0003	11	bl	2005-09-12	AD	81.3	Male	18	Not Hisp/Latino	White	Married	1	1.1086				741.5	239.7	22.83	4.5	22	31	8	20	22	1	4	100	2	25	148.0	10
3	ADNI1	ADNI1	011_S_0003	11	m06	2006-03-13	AD	81.3	Male	18	Not Hisp/Latino	White	Married	1	1.07796							6	19	30	10	24	19	2	6	100		19	135.0	12
3	ADNI1	ADNI1	011_S_0003	11	m12	2006-09-12	AD	81.3	Male	18	Not Hisp/Latino	White	Married	1	1.11626				601.4	251.7	24.18	3.5	24	35	10	17	31	2	7	100	0	21	126.0	17
3	ADNI1	ADNI1	011_S_0003	11	m24	2007-09-12	AD	81.3	Male	18	Not Hisp/Latino	White	Married	1	1.06134							8	25.67	37.67	10	19	23	1	5	100	0	16	275.0	14
4	ADNI1	ADNI1	022_S_0004	22	bl	2005-11-08	LMCI	67.5	Male	10	Hisp/Latino	White	Married	0					1501	153.1	13.29	1	14.33	21.33	6	27	37	7	4	36.3636	4	25	271.0	0
4	ADNI1	ADNI1	022_S_0004	22	m06	2006-05-02	LMCI	67.5	Male	10	Hisp/Latino	White	Married	0								0.5	17.33	25.33	7	28	33	7	1	11.1111		24	141.0	0
4	ADNI1	ADNI1	022_S_0004	22	m12	2006-11-14	LMCI	67.5	Male	10	Hisp/Latino	White	Married	0					1176	159.7	13.3	1	15	22	7	26	37	4	1	12.5	5	30	240.0	0
4	ADNI1	ADNI1	022_S_0004	22	m18	2007-05-14	LMCI	67.5	Male	10	Hisp/Latino	White	Married	0								1	20.33	28.33	7	27	44	8	2	16.6667		28	144.0	1
4	ADNI1	ADNI1	022_S_0004	22	m36	2008-11-18	LMCI	67.5	Male	10	Hisp/Latino	White	Married	0								1	18	25	7	25	44	7	2	18.1818	3	29	230.0	0
5	ADNI1	ADNI1	011_S_0005	11	bl	2005-09-07	CN	73.7	Male	16	Not Hisp/Latino	White	Married	0	1.25956				547.3	337	33.43	0	8.67	14.67	4	29	37	4	4	44.4444	12	38	90.0	0
5	ADNI1	ADNI1	011_S_0005	11	m06	2006-03-09	CN	73.7	Male	16	Not Hisp/Latino	White	Married	0	1.2737							0	11	15	3	29	36	4	8	80		42	116.0	0
5	ADNI1	ADNI1	011_S_0005	11	m12	2006-09-05	CN	73.7	Male	16	Not Hisp/Latino	White	Married	0	1.2809				472.8	334.1	34.04	1.5	5.67		3	30	40	6	6	50	15	44	83.0	0
5	ADNI1	ADNI1	011_S_0005	11	m24	2007-09-07	CN	73.7	Male	16	Not Hisp/Latino	White	Married	0	1.34163							0	7	11	3	29	36	4	3	37.5	13	42	68.0	0
5	ADNI1	ADNI1	011_S_0005	11	m36	2008-09-10	CN	73.7	Male	16	Not Hisp/Latino	White	Married	0	1.31459							1	6.67	11.67	4	30	42	6	6	54.5455	18	40	85.0	0
6	ADNI1	ADNI1	100_S_0006	100	bl	2005-11-29	LMCI	80.4	Female	13	Not Hisp/Latino	White	Married	0								0.5	18.67	25.67	7	25	30	1	5	83.3333	3	34	168.0	0
6	ADNI1	ADNI1	100_S_0006	100	m06	2006-06-01	LMCI	80.4	Female	13	Not Hisp/Latino	White	Married	0								1	19	26	7	21	41	6	7	63.6364		32	145.0	0
6	ADNI1	ADNI1	100_S_0006	100	m12	2006-11-20	LMCI	80.4	Female	13	Not Hisp/Latino	White	Married	0								1.5	18.67	25.67	7	26	31	4	8	100	0	33	153.0	0
6	ADNI1	ADNI1	100_S_0006	100	m18	2007-05-15	LMCI	80.4	Female	13	Not Hisp/Latino	White	Married	0								2	11.33	21.33	9	24	31	3	6	85.7143		33	94.0	2
6	ADNI1	ADNI1	100_S_0006	100	m36	2008-12-08	LMCI	80.4	Female	13	Not Hisp/Latino	White	Married	0								2	17.67	26.67	9	22	26	3	6	85.7143	0	28	209.0	6
7	ADNI1	ADNI1	022_S_0007	22	bl	2005-10-06	AD	75.4	Male	10	Hisp/Latino	More than one	Married	1								6	27.33	40.33	10	20	17	2	3	75	0	9	300.0	17
7	ADNI1	ADNI1	022_S_0007	22	m06	2006-04-13	AD	75.4	Male	10	Hisp/Latino	More than one	Married	1								6	32.67	45.67	10	23	19	2	4	80		7	300.0	17
10	ADNI1	ADNI1	011_S_0010	11	bl	2005-11-10	AD	73.9	Female	12	Not Hisp/Latino	White	Married	1	1.03941				357.4	329.9	31.26	5	12.33	24.33	10	24	20	2	5	100	2	27	100.0	11
10	ADNI1	ADNI1	011_S_0010	11	m06	2006-05-09	AD	73.9	Female	12	Not Hisp/Latino	White	Married	1	0.983367							2.5	14.33	24.33	9	26	20	1	3	75		25	218.0	12
10	ADNI1	ADNI1	011_S_0010	11	m12	2006-11-09	AD	73.9	Female	12	Not Hisp/Latino	White	Married	1	0.937913				340	287.7	27.37	4	23.33	35.33	9	25	21	2	5	100	1	24	144.0	15
10	ADNI1	ADNI1	011_S_0010	11	m24	2007-11-07	AD	73.9	Female	12	Not Hisp/Latino	White	Married	1	0.850008							5	19.33	30.33	10	28	15	0	3	100	0	16	280.0	20
14	ADNI1	ADNI1	022_S_0014	22	bl	2005-11-04	CN	78.5	Female	12	Hisp/Latino	White	Divorced	0	1.25048				1582	203.6	16.68	0	4.33	8.33	4	29	45	6	4	36.3636	10	30	101.0	0
14	ADNI1	ADNI1	022_S_0014	22	m06	2006-05-02	CN	78.5	Female	12	Hisp/Latino	White	Divorced	0	1.34053							0	4.67	6.67	2	29	38	6	4	40		37	186.0	0
14	ADNI1	ADNI1	022_S_0014	22	m12	2006-11-27	CN	78.5	Female	12	Hisp/Latino	White	Divorced	0								0	6.33	7.33	1	28	30	3	1	14.2857	13	40	131.0	0
14	ADNI1	ADNI1	022_S_0014	22	m24	2007-11-27	CN	78.5	Female	12	Hisp/Latino	White	Divorced	0	1.33053							0	8	11	2	30	39	7	5	45.4545	12	36	99.0	0
14	ADNI1	ADNI1	022_S_0014	22	m36	2008-11-05	CN	78.5	Female	12	Hisp/Latino	White	Divorced	0	1.30439							0.5	5.67	6.67	1	29	37	6	1	11.1111	12	34	179.0	0
15	ADNI1	ADNI1	100_S_0015	100	bl	2005-10-18	CN	80.8	Male	18	Not Hisp/Latino	White	Married	1								0	7	9	2	29	50	5	3	25	19	63	49.0	0
15	ADNI1	ADNI1	100_S_0015	100	m12	2006-10-13	CN	80.8	Male	18	Not Hisp/Latino	White	Married	1								0	6.67	8.67	2	27	51	7	5	38.4615	15	64	40.0	2
15	ADNI1	ADNI1	100_S_0015	100	m36	2008-10-28	CN	80.8	Male	18	Not Hisp/Latino	White	Married	1								0	4	8	4	30	47	5	4	36.3636	14	64	47.0	0
16	ADNI1	ADNI1	011_S_0016	11	bl	2005-10-13	CN	65.4	Male	9	Not Hisp/Latino	Black	Married	1	1.43716				550.6	170.5	15.88	0	10.33	14.33	4	28	40	8	6	50	9	46	79.0	0
16	ADNI1	ADNI1	011_S_0016	11	m06	2006-04-12	CN	65.4	Male	9	Not Hisp/Latino	Black	Married	1	1.4922							0	8.33	14.33	6	29	33	4	6	66.6667		45	62.0	0
16	ADNI1	ADNI1	011_S_0016	11	m12	2006-10-11	CN	65.4	Male	9	Not Hisp/Latino	Black	Married	1	1.36014				682.7	203.7	19.88	0	8.33	12.33	4	30	32	3	-2	-28.5714	12	47	66.0	0
16	ADNI1	ADNI1	011_S_0016	11	m24	2007-09-17	CN	65.4	Male	9	Not Hisp/Latino	Black	Married	1	1.27245							0	7.33	12.33	5	28	36	1	-1	-14.2857	7	45	110.0	0
16	ADNI1	ADNI1	011_S_0016	11	m36	2008-10-17	CN	65.4	Male	9	Not Hisp/Latino	Black	Married	1	1.2899							0	5.67	10.67	5	26	28	5	4	50	10	47	217.0	0
21	ADNI1	ADNI1	011_S_0021	11	bl	2005-10-24	CN	72.6	Female	18	Not Hisp/Latino	Black	Divorced	0	1.35009							0	6.67	9.67	3	30	53	8	1	7.14286	11	44	76.0	0
21	ADNI1	ADNI1	011_S_0021	11	m12	2006-11-01	CN	72.6	Female	18	Not Hisp/Latino	Black	Divorced	0	1.36721							0	3.33	3.33	0	30	53	9	4	26.6667	12	46	61.0	0
21	ADNI1	ADNI1	011_S_0021	11	m24	2007-10-31	CN	72.6	Female	18	Not Hisp/Latino	Black	Divorced	0	1.34044							0	2.67	6.67	4	29	57	7	1	7.14286	9	40	75.0	0
21	ADNI1	ADNI1	011_S_0021	11	m36	2008-10-22	CN	72.6	Female	18	Not Hisp/Latino	Black	Divorced	0	1.26732							0	1	1	0	30	53	10	1	7.14286	12	47	62.0	0
23	ADNI1	ADNI1	011_S_0023	11	bl	2005-11-08	CN	71.7	Male	14	Not Hisp/Latino	Black	Widowed	0	1.34287				1647	181.1	16.74	0	4	8	4	26	40	7	7	63.6364	8	43	114.0	0
23	ADNI1	ADNI1	011_S_0023	11	m06	2006-05-08	CN	71.7	Male	14	Not Hisp/Latino	Black	Widowed	0	1.38457							0	4	8	3	28	34	3	5	62.5		38	79.0	0
23	ADNI1	ADNI1	011_S_0023	11	m12	2006-11-21	CN	71.7	Male	14	Not Hisp/Latino	Black	Widowed	0	1.48206				1466	194.3	17.47	0	5	8	3	28	44	8	5	41.6667	19	43	82.0	0
23	ADNI1	ADNI1	011_S_0023	11	m24	2007-11-20	CN	71.7	Male	14	Not Hisp/Latino	Black	Widowed	0	1.35547							0	4	6	2	29	37	5	2	20	13	37	118.0	0
23	ADNI1	ADNI1	011_S_0023	11	m36	2008-11-25	CN	71.7	Male	14	Not Hisp/Latino	Black	Widowed	0	1.36418							0	4.67	6.67	2	28	36	4	3	33.3333	13	43	99.0	0
5282	ADNI2	ADNI2	082_S_5282	82	bl	2013-09-09	SMC	66.9	Male	17	Not Hisp/Latino	White	Married	1	1.09437		1.3496		558.9	170.7	15.63	0	10	15	5	29	42	5	2	20	13		57.0	0									1.625	1.33333	1.14286	1.2	1	1	1.25641
5280	ADNI2	ADNI2	100_S_5280	100	m24	2015-09-29	SMC	67.5	Male	16	Not Hisp/Latino	Black	Never married	0			0.9804					0	2	3	1	30	38	6	5	50	12		67.0	0	27	1.625	1.11111	1.14286	1.2	1.66667	1.5	1.35897
29	ADNI1	ADNI1	067_S_0029	67	bl	2005-10-31	AD	64.1	Male	18	Not Hisp/Latino	White	Married	1					442.9	265.2	27.24	4	21.33	34.33	10	21	15	1	4	100	0	3	300.0	10
29	ADNI1	ADNI1	067_S_0029	67	m06	2006-05-02	AD	64.1	Male	18	Not Hisp/Latino	White	Married	1								5	22.67	36.67	10	22	15	1	4	100		0		11
29	ADNI1	ADNI1	067_S_0029	67	m12	2006-11-08	AD	64.1	Male	18	Not Hisp/Latino	White	Married	1					518.8	288.8	28.6	4.5	21.33	36.33	10	16	0	0	0		0	0	0.0	22
29	ADNI1	ADNI1	067_S_0029	67	m24	2008-05-19	AD	64.1	Male	18	Not Hisp/Latino	White	Married	1								8	42.67	57.67	10	15	0	0	0		0	0	300.0	26
5280	ADNI2	ADNI2	100_S_5280	100	m06	2014-03-06	SMC	67.5	Male	16	Not Hisp/Latino	Black	Never married	0								0	3	4	1	29	54	6	2	16.6667			66.0	0	24	1.875	1	1	1.2	1.4	1.25	1.28947	1.75	1.11111	1.33333	1.2		1.25	1.4
33	ADNI1	ADNI1	035_S_0033	35	m12	2006-12-14	LMCI	83.3	Male	20	Not Hisp/Latino	White	Married	0	1.11461				643.2	338.6	35.47	2.5	17	27	9	28	19	3	5	100	0	45	186.0	12
33	ADNI1	ADNI1	035_S_0033	35	m36	2009-01-09	LMCI	83.3	Male	20	Not Hisp/Latino	White	Married	0	1.05797							3	22	32	10	25	11	1	3	100	0	44	227.0	5
35	ADNI1	ADNI1	100_S_0035	100	bl	2005-11-08	CN	76.9	Male	18	Not Hisp/Latino	White	Married	0								0	6	9	2	30	42	3	2	22.2222	12	45	60.0	0
35	ADNI1	ADNI1	100_S_0035	100	m06	2006-05-23	CN	76.9	Male	18	Not Hisp/Latino	White	Married	0					709.6	171.8	21.7	0	5.67	11.67	4	29	40	6	4	40		44	54.0	0
35	ADNI1	ADNI1	100_S_0035	100	m12	2006-11-21	CN	76.9	Male	18	Not Hisp/Latino	White	Married	0					789.7	244.9	25.73	1	4.33	8.33	4	29	37	4	2	20	10	41	69.0	0
35	ADNI1	ADNI1	100_S_0035	100	m36	2008-11-17	CN	76.9	Male	18	Not Hisp/Latino	White	Married	0								0	3	8	4	30	31	7	4	50	14	43	61.0	0
38	ADNI1	ADNI1	067_S_0038	67	bl	2005-12-15	LMCI	76.8	Male	12	Not Hisp/Latino	White	Married	0					874.1	153.2	13.45	1	11.33	16.33	4	25	27	2	1	16.6667	3	19	300.0	1
38	ADNI1	ADNI1	067_S_0038	67	m06	2006-06-23	LMCI	76.8	Male	12	Not Hisp/Latino	White	Married	0								0.5	11.67	18.67	5	27	21	6	6	85.7143		23	209.0	0
38	ADNI1	ADNI1	067_S_0038	67	m12	2006-12-07	LMCI	76.8	Male	12	Not Hisp/Latino	White	Married	0								1	6	12	4	29	30	5	6	66.6667	6	27	153.0	2
40	ADNI1	ADNI1	099_S_0040	99	bl	2005-12-14	CN	73.2	Male	18	Not Hisp/Latino	White	Married	0					1526	147.8	12.5	0	8.33	12.33	4	29	44	6	2	16.6667	11	49	87.0	0
40	ADNI1	ADNI1	099_S_0040	99	m06	2006-05-26	CN	73.2	Male	18	Not Hisp/Latino	White	Married	0								0	6.33	10.33	3	28	43	7	5	41.6667		43	126.0	0
40	ADNI1	ADNI1	099_S_0040	99	m24	2007-12-21	CN	73.2	Male	18	Not Hisp/Latino	White	Married	0								0	4	7	3	29	48	8	7	53.8462	14	54	66.0	0
40	ADNI1	ADNI1	099_S_0040	99	m36	2009-01-16	CN	73.2	Male	18	Not Hisp/Latino	White	Married	0								0	7	8	1	28	48	7	7	53.8462	12	48	81.0	0
41	ADNI1	ADNI1	007_S_0041	7	m06	2006-05-15	LMCI	70.9	Female	14	Not Hisp/Latino	White	Married	2								2	14.67	25.67	10	25	23	0	4	80		56	55.0	3
42	ADNI1	ADNI1	023_S_0042	23	bl	2005-11-10	LMCI	72.8	Male	18	Not Hisp/Latino	White	Married	0					1258	250.1	18.23	0.5	7	12	5	30	29	6	8	88.8889	1	47	101.0	2
42	ADNI1	ADNI1	023_S_0042	23	m06	2006-05-02	LMCI	72.8	Male	18	Not Hisp/Latino	White	Married	0								1	4.67	9.67	5	28	22	3	4	80		43	92.0	1
42	ADNI1	ADNI1	023_S_0042	23	m12	2006-11-09	LMCI	72.8	Male	18	Not Hisp/Latino	White	Married	0					766.5	205.4	18.4	2	11	15	4	24	30	1	7	100	0	44	105.0	2
42	ADNI1	ADNI1	023_S_0042	23	m18	2007-05-10	LMCI	72.8	Male	18	Not Hisp/Latino	White	Married	0								2	11.67	20.67	9	21	28	0	5	100		47	76.0	3
42	ADNI1	ADNI1	023_S_0042	23	m24	2007-11-30	LMCI	72.8	Male	18	Not Hisp/Latino	White	Married	0					1224	208.7	18.44	3	9.33	18.33	9	22	25	2	7	100	0	43	81.0	12
42	ADNI1	ADNI1	023_S_0042	23	m36	2008-12-05	LMCI	72.8	Male	18	Not Hisp/Latino	White	Married	0								5	13.33	22.33	9	23	23	2	6	100	0	45	93.0	16
42	ADNI1	ADNI1	023_S_0042	23	m48	2010-03-18	LMCI	72.8	Male	18	Not Hisp/Latino	White	Married	0					1011	211.5	18.1	4.5	20.67	30.67	10	23	20	0	4	100	0	38	160.0	16
5280	ADNI2	ADNI2	100_S_5280	100	bl	2013-09-17	SMC	67.5	Male	16	Not Hisp/Latino	Black	Never married	0	1.19409		0.9851		731.8	101.2	10.08	0	3	5	1	30	42	7	2	20	15		72.0	0	28	1.875	1	1	1	2	2	1.4359	1.625	1.11111	1.28571	1	1.25	1	1.25
5279	ADNI2	ADNI2	082_S_5279	82	bl	2013-10-23	SMC	68.5	Male	20	Not Hisp/Latino	White	Married	0	1.52448		0.994		992.8	170.4	16.66	0	4	7	3	30	61	6	3	20	20		40.0	0	27	1.25	1.44444	1	1	1.16667	1.75	1.25641	1.875	1.22222	1.28571	1	1.33333	1.33333	1.37838
43	ADNI1	ADNI1	018_S_0043	18	bl	2006-02-03	CN	76.2	Male	16	Not Hisp/Latino	White	Married	0	1.25659				894.4	254.2	24.25	0	7	10	2	29	53	6	2	15.3846	15	48	68.0	0
43	ADNI1	ADNI1	018_S_0043	18	m06	2006-08-09	CN	76.2	Male	16	Not Hisp/Latino	White	Married	0	1.27177							0	6.33	10.33	3	30	44	5	4	44.4444		45	66.0	0
43	ADNI1	ADNI1	018_S_0043	18	m12	2007-02-06	CN	76.2	Male	16	Not Hisp/Latino	White	Married	0								0				29	41	8	1	8.33333	17	52	69.0	0
43	ADNI1	ADNI1	018_S_0043	18	m36	2009-02-13	CN	76.2	Male	16	Not Hisp/Latino	White	Married	0	1.25594							0	5.67	8.67	2	30	38	5	3	30	21	53	73.0	0
43	ADNI1	ADNI1	018_S_0043	18	m48	2010-02-19	CN	76.2	Male	16	Not Hisp/Latino	White	Married	0	1.23261							0	6	9	2	30	52	7	0	0	20	53	48.0	0
44	ADNI1	ADNI1	022_S_0044	22	m06	2006-05-19	LMCI	85.8	Female	16	Not Hisp/Latino	White	Married	0								2					30	2	7	100		52	70.0	3
45	ADNI1	ADNI1	067_S_0045	67	bl	2006-01-11	LMCI	85.9	Male	18	Not Hisp/Latino	White	Never married	1					383.3	526	58.65	1	15.33	23.33	7	29	24	1	5	100	1	40	178.0	1
45	ADNI1	ADNI1	067_S_0045	67	m06	2006-07-13	LMCI	85.9	Male	18	Not Hisp/Latino	White	Never married	1								1	20.33	28.33	7	27	25	3	6	100		31	110.0	2
47	ADNI1	ADNI1	100_S_0047	100	bl	2005-12-15	CN	84.7	Male	20	Not Hisp/Latino	White	Married	0	1.47044				1410	224.4	21.4	0	8	11	2	30	41	9	1	9.09091	13	36	121.0	0
47	ADNI1	ADNI1	100_S_0047	100	m06	2006-06-20	CN	84.7	Male	20	Not Hisp/Latino	White	Married	0	1.38797							0	5	8	2	28	41	5	1	10		36	62.0	0
47	ADNI1	ADNI1	100_S_0047	100	m12	2006-12-12	CN	84.7	Male	20	Not Hisp/Latino	White	Married	0	1.46141				1257	233.8	21.4	0.5	2.67	5.67	2	30	43	4	1	11.1111	20	33	83.0	0
47	ADNI1	ADNI1	100_S_0047	100	m36	2008-12-16	CN	84.7	Male	20	Not Hisp/Latino	White	Married	0	1.41519							0	6.67	12.67	4	30	44	5	4	40	18	34	102.0	0
50	ADNI1	ADNI1	123_S_0050	123	m18	2007-06-20	LMCI	77.6	Male	16	Not Hisp/Latino	White	Married	0								5	24.33	37.33	9	20	29	1	5	83.3333		7	300.0	23
51	ADNI1	ADNI1	099_S_0051	99	bl	2005-12-08	LMCI	66.5	Male	18	Not Hisp/Latino	White	Married	2	1.3896				352.5	285.1	28.4	1	9.67	17.67	7	27	29	1	4	57.1429	7	50	94.0	2
51	ADNI1	ADNI1	099_S_0051	99	m06	2006-05-30	LMCI	66.5	Male	18	Not Hisp/Latino	White	Married	2	1.4722							0.5	9	16	6	28	27	3	6	85.7143		49	75.0	3
51	ADNI1	ADNI1	099_S_0051	99	m12	2006-12-26	LMCI	66.5	Male	18	Not Hisp/Latino	White	Married	2	1.34894				326.1	258.8	25.79	0.5	7	15	7	28	23	0	3	75	2	44	107.0	6
51	ADNI1	ADNI1	099_S_0051	99	m18	2007-07-03	LMCI	66.5	Male	18	Not Hisp/Latino	White	Married	2	1.43411							1	9	16	7	29	22	3	6	100		49	72.0	0
51	ADNI1	ADNI1	099_S_0051	99	m24	2007-12-11	LMCI	66.5	Male	18	Not Hisp/Latino	White	Married	2	1.43318							1.5	7.33	16.33	8	28	25	2	5	83.3333	2	50	72.0	8
51	ADNI1	ADNI1	099_S_0051	99	m36	2008-12-11	LMCI	66.5	Male	18	Not Hisp/Latino	White	Married	2	1.41635							3	8	18	9	26	23	2	5	100	0	46	87.0	18
53	ADNI1	ADNI1	011_S_0053	11	bl	2005-11-29	AD	80.1	Male	12	Not Hisp/Latino	White	Married	0	1.03774							4	18.33	28.33	6	23	22	1	4	80	1	19	300.0	12
53	ADNI1	ADNI1	011_S_0053	11	m06	2006-05-30	AD	80.1	Male	12	Not Hisp/Latino	White	Married	0	1.00789							5.5	25.33	35.33	7	20	21	1	5	100		20		13
53	ADNI1	ADNI1	011_S_0053	11	m12	2006-11-28	AD	80.1	Male	12	Not Hisp/Latino	White	Married	0	1.01672							10	20.33	29.33	6	18	17	1	2	50	0	19		12
53	ADNI1	ADNI1	011_S_0053	11	m24	2007-11-29	AD	80.1	Male	12	Not Hisp/Latino	White	Married	0	0.859828							9	21.33	35.33	9	18	12	1	3	100	0	3		15
54	ADNI1	ADNI1	099_S_0054	99	bl	2005-12-16	LMCI	81	Female	20	Not Hisp/Latino	White	Married	0	0.93668							2.5	20.33	32.33	10	27	26	3	6	100	0	20	201.0	12
54	ADNI1	ADNI1	099_S_0054	99	m06	2006-07-13	LMCI	81	Female	20	Not Hisp/Latino	White	Married	0	1.01004							4	24.33	36.33	10	23	17	2	4	100		30	160.0	15
54	ADNI1	ADNI1	099_S_0054	99	m12	2006-12-27	LMCI	81	Female	20	Not Hisp/Latino	White	Married	0	0.973117							4.5	28	39	10	23	21	4	6	100	0	25	193.0	20
54	ADNI1	ADNI1	099_S_0054	99	m24	2007-12-28	LMCI	81	Female	20	Not Hisp/Latino	White	Married	0	0.871411							9	22.67	34.67	10	19	21	2	6	100	0	22	300.0	23
55	ADNI1	ADNI1	018_S_0055	18	m06	2006-07-18	CN	75.5	Male	20	Not Hisp/Latino	White	Married	0	1.39719							0	2.67	6.67	2	29	56	5	2	15.3846		40	105.0	0
56	ADNI1	ADNI1	067_S_0056	67	bl	2005-12-22	CN	69.6	Female	13	Not Hisp/Latino	Black	Widowed	0					1048	128.2	12.23	0	3	3	0	28	48	10	4	28.5714	6	66	60.0	0
56	ADNI1	ADNI1	067_S_0056	67	m06	2006-07-07	CN	69.6	Female	13	Not Hisp/Latino	Black	Widowed	0								0	1.67	2.67	1	29	32	9	6	50		64	68.0	0
56	ADNI1	ADNI1	067_S_0056	67	m12	2006-12-12	CN	69.6	Female	13	Not Hisp/Latino	Black	Widowed	0					988.7	124.2	11.55	0	3	5	2	29	45	13	4	26.6667	6	68	84.0	0
56	ADNI1	ADNI1	067_S_0056	67	m36	2008-12-09	CN	69.6	Female	13	Not Hisp/Latino	Black	Widowed	0								0.5	5.67	7.67	2	29	37	5	0	0	8	60	76.0	0
56	ADNIGO	ADNI1	067_S_0056	67	m60	2010-12-10	CN	69.6	Female	13	Not Hisp/Latino	Black	Widowed	0	1.38916		0.9416		1198	154.9	15.18	0	4	5	1	28	42	10	10	76.9231	9			0	22	1.125	1.11111	1	1	1	1	1.05128	1.25	1.11111	1.14286	1	1	1	1.10256
5278	ADNI2	ADNI2	082_S_5278	82	m06	2014-04-09	SMC	80.2	Male	19	Not Hisp/Latino	White	Never married	1								0	3	6	2	30	39	3	5	55.5556			85.0	0	29	1.125	1	1.28571	1	1.33333	1	1.12821	1.125	1	1	1	1	1	1.02564
57	ADNI1	ADNI1	018_S_0057	18	bl	2006-01-06	LMCI	77.3	Male	20	Not Hisp/Latino	White	Married	1	1.06972				597.1	294.1	30.25	1.5	15.67	19.67	3	27	29	6	8	100	3	20	151.0	7
57	ADNI1	ADNI1	018_S_0057	18	m06	2006-08-18	LMCI	77.3	Male	20	Not Hisp/Latino	White	Married	1	1.06074							1.5	16	24	6	25	20	6	3	50		13	173.0	2
57	ADNI1	ADNI1	018_S_0057	18	m12	2007-01-05	LMCI	77.3	Male	20	Not Hisp/Latino	White	Married	1	1.02778				388.6	268	28.04	3	31	41	10	22	12	0	2	100	3	23	180.0	10
57	ADNI1	ADNI1	018_S_0057	18	m18	2007-08-21	LMCI	77.3	Male	20	Not Hisp/Latino	White	Married	1	0.951282							4	33	48	10	23	8	3	3	100		9	300.0	13
58	ADNI1	ADNI1	023_S_0058	23	bl	2005-12-12	CN	70.1	Male	16	Not Hisp/Latino	White	Married	1								0	4.67	9.67	4	30	44	6	1	9.09091	16	45	77.0	0
58	ADNI1	ADNI1	023_S_0058	23	m06	2006-06-13	CN	70.1	Male	16	Not Hisp/Latino	White	Married	1								0	8.67	12.67	4	28	42	6	3	27.2727		40	67.0	0
58	ADNI1	ADNI1	023_S_0058	23	m12	2006-12-19	CN	70.1	Male	16	Not Hisp/Latino	White	Married	1								0	5.67	9.67	4	30	35	2	1	12.5	16	47	49.0	0
58	ADNI1	ADNI1	023_S_0058	23	m24	2007-12-06	CN	70.1	Male	16	Not Hisp/Latino	White	Married	1								0	7.67	12.67	5	29	42	4	4	40	15	45	53.0	0
58	ADNI1	ADNI1	023_S_0058	23	m36	2008-12-09	CN	70.1	Male	16	Not Hisp/Latino	White	Married	1								0	4	7	3	29	41	7	1	9.09091	14	38	58.0	0
58	ADNI1	ADNI1	023_S_0058	23	m48	2010-03-19	CN	70.1	Male	16	Not Hisp/Latino	White	Married	1								0	9	14	5	30	42	4	0	0	17	43	55.0	0
59	ADNI1	ADNI1	067_S_0059	67	bl	2005-12-22	CN	70.9	Female	13	Not Hisp/Latino	Black	Widowed	0					1605	186.4	16.69	0	7	10	3	29	47	7	1	9.09091	9	48	105.0	0
59	ADNI1	ADNI1	067_S_0059	67	m06	2006-07-07	CN	70.9	Female	13	Not Hisp/Latino	Black	Widowed	0								0	3.33	4.33	1	29	55	6	0	0		48	81.0	0
59	ADNI1	ADNI1	067_S_0059	67	m12	2006-12-12	CN	70.9	Female	13	Not Hisp/Latino	Black	Widowed	0					1410	164	14.66	0.5	4.33	5.33	1	26	62	6	2	13.3333	13	52	102.0	0
59	ADNI1	ADNI1	067_S_0059	67	m36	2008-12-09	CN	70.9	Female	13	Not Hisp/Latino	Black	Widowed	0								0.5	5.67	7.67	2	30	42	9	2	16.6667	13	38	145.0	0
59	ADNIGO	ADNI1	067_S_0059	67	m60	2010-12-10	CN	70.9	Female	13	Not Hisp/Latino	Black	Widowed	0	1.34057		0.9936		1616	180.1	16.22	0	7	9	2	27	28	6	7	87.5	10		96.0	0	20	1.125	1.22222	1.14286	1	1	1	1.10256	1	1	1	1	1	1	1
5278	ADNI2	ADNI2	082_S_5278	82	bl	2013-09-04	SMC	80.2	Male	19	Not Hisp/Latino	White	Never married	1	1.18492		1.2437		1336	347.8	31.48	0	3	10	5	29	36	8	7	63.6364	10		111.0	0	28	1.875	1.22222	1.14286	1	1.33333	1	1.30769	1.25	1	1	1	1	1	1.05128
60	ADNI1	ADNI1	099_S_0060	99	bl	2006-01-09	LMCI	70	Male	20	Not Hisp/Latino	White	Married	1								1	14	19	5	27	32	4	3	42.8571	1	36	61.0	2
60	ADNI1	ADNI1	099_S_0060	99	m06	2006-07-24	LMCI	70	Male	20	Not Hisp/Latino	White	Married	1								3	9.33	16.33	7	25	27	1	4	66.6667		31	68.0	9
60	ADNI1	ADNI1	099_S_0060	99	m12	2007-01-11	LMCI	70	Male	20	Not Hisp/Latino	White	Married	1								2	11.67	20.67	9	26	30	6	3	33.3333	2	36	65.0	10
60	ADNI1	ADNI1	099_S_0060	99	m18	2007-07-12	LMCI	70	Male	20	Not Hisp/Latino	White	Married	1								3.5	11.33	15.33	4	24	27	-1	0	0		36	101.0	11
61	ADNI1	ADNI1	023_S_0061	23	bl	2005-12-15	CN	77	Female	15	Not Hisp/Latino	Black	Widowed	0					1288	247	22.08	0	3	5	2	29	34	3	2	25	6	41	87.0	0
61	ADNI1	ADNI1	023_S_0061	23	m06	2006-06-15	CN	77	Female	15	Not Hisp/Latino	Black	Widowed	0								0	10.67	14.67	4	29	30	3	0	0		45	91.0	0
61	ADNI1	ADNI1	023_S_0061	23	m12	2006-12-07	CN	77	Female	15	Not Hisp/Latino	Black	Widowed	0					929.8	249.2	22.39	0	10	13	3	28	39	5	2	22.2222	12	38	66.0	0
61	ADNI1	ADNI1	023_S_0061	23	m24	2007-12-13	CN	77	Female	15	Not Hisp/Latino	Black	Widowed	0					995.7	250.5	22.52	0.5	5	11	6	27	31	5	3	37.5	7	44	59.0	0
61	ADNI1	ADNI1	023_S_0061	23	m36	2008-12-19	CN	77	Female	15	Not Hisp/Latino	Black	Widowed	0								0.5	6.67	9.67	3	28	36	4	7	77.7778	7	48	55.0	0
61	ADNI1	ADNI1	023_S_0061	23	m48	2010-02-25	CN	77	Female	15	Not Hisp/Latino	Black	Widowed	0					1018	291.6	26.13	0.5	9.67	16.67	7	26	32	2	2	28.5714	6	43	108.0	0
5277	ADNI2	ADNI2	027_S_5277	27	m24	2015-08-31	SMC	71.8	Female	15	Not Hisp/Latino	White	Widowed	1			1.6278		760.1	341.2	36.21	0.5	7	10	3	24	25	1	5	100	3		105.0	1	25	2.5	2.66667	1.28571	1.2	1.6	1	1.86842	1.375	1	1.14286	1	1	1	1.10256
66	ADNI1	ADNI1	022_S_0066	22	m06	2006-06-02	CN	74.5	Male	18	Not Hisp/Latino	White	Married	0	1.48253							0	1.67	4.67	3	30	55	7	3	21.4286		58	47.0	0
66	ADNI1	ADNI1	022_S_0066	22	m12	2006-12-01	CN	74.5	Male	18	Not Hisp/Latino	White	Married	0	1.24474				1343	195.6	16.71	0	2.67	3.67	1	30	52	6	2	14.2857	17	53	35.0	0
66	ADNI1	ADNI1	022_S_0066	22	m24	2007-12-14	CN	74.5	Male	18	Not Hisp/Latino	White	Married	0	1.12895							0	4.67	5.67	1	28	52	9	2	14.2857	17	56	46.0	0
66	ADNI1	ADNI1	022_S_0066	22	m36	2009-02-06	CN	74.5	Male	18	Not Hisp/Latino	White	Married	0	1.28038							0	9.67	9.67	0	29	46	7	3	25		61	56.0	0
67	ADNI1	ADNI1	010_S_0067	10	bl	2006-01-18	CN	74.5	Male	17	Not Hisp/Latino	White	Married	0	1.08743							0	5.67	9.67	4	27	49	8	2	15.3846	18	57	55.0	0
67	ADNI1	ADNI1	010_S_0067	10	m06	2006-08-14	CN	74.5	Male	17	Not Hisp/Latino	White	Married	0	1.20444							0	4.33	5.33	1	30	37	7	4	40		53	52.0	0
67	ADNI1	ADNI1	010_S_0067	10	m12	2007-01-23	CN	74.5	Male	17	Not Hisp/Latino	White	Married	0	1.03624							0	5	8	3	30	52	5	3	25	18	54	45.0	0
67	ADNI1	ADNI1	010_S_0067	10	m24	2008-01-22	CN	74.5	Male	17	Not Hisp/Latino	White	Married	0	1.11717							0	4.67	4.67	0	30	53	5	3	25	18	51	51.0	0
68	ADNI1	ADNI1	007_S_0068	7	bl	2005-12-14	CN	74.4	Female	12	Not Hisp/Latino	White	Married	0								0	2	4	1	30	41	8	4	36.3636	14	61	58.0	0
68	ADNI1	ADNI1	007_S_0068	7	m06	2006-06-19	CN	74.4	Female	12	Not Hisp/Latino	White	Married	0								0	2.67	5.67	2	30	40	7	5	50		44	53.0	0
68	ADNI1	ADNI1	007_S_0068	7	m12	2006-11-29	CN	74.4	Female	12	Not Hisp/Latino	White	Married	0								0	5.67	8.67	2	28	42	8	5	38.4615	14	56	53.0	0
68	ADNI1	ADNI1	007_S_0068	7	m24	2007-12-10	CN	74.4	Female	12	Not Hisp/Latino	White	Married	0								0	1	2	1	29	57	6	5	35.7143	13	55	46.0	0
68	ADNI1	ADNI1	007_S_0068	7	m36	2008-12-01	CN	74.4	Female	12	Not Hisp/Latino	White	Married	0								0	2	4	2	28	46	11	7	50	7	59	52.0	0
68	ADNI1	ADNI1	007_S_0068	7	m48	2010-01-18	CN	74.4	Female	12	Not Hisp/Latino	White	Married	0								0	2.67	5.67	3	29	63	4	6	42.8571	13	61	55.0	0
5277	ADNI2	ADNI2	027_S_5277	27	m06	2014-03-10	SMC	71.8	Female	15	Not Hisp/Latino	White	Widowed	1								0.5	5	9	3	27	38	6	4	40			161.0	1	22	3.25	2	1.42857	2.8	1.5	2.75	2.25641	2	1	1	1	1	2	1.30769
69	ADNI1	ADNI1	100_S_0069	100	bl	2006-01-17	CN	72.9	Male	16	Not Hisp/Latino	White	Never married	0								0	8.33	15.33	6	28	33	1	4	57.1429	13	37	80.0	0
69	ADNI1	ADNI1	100_S_0069	100	m06	2006-07-11	CN	72.9	Male	16	Not Hisp/Latino	White	Never married	0								0	5.67	8.67	2	28	35	7	5	50		42	53.0	0
69	ADNI1	ADNI1	100_S_0069	100	m12	2007-01-11	CN	72.9	Male	16	Not Hisp/Latino	White	Never married	0								0	6.33	13.33	6	30	42	2	6	66.6667	14	42	56.0	0
69	ADNI1	ADNI1	100_S_0069	100	m36	2009-01-14	CN	72.9	Male	16	Not Hisp/Latino	White	Never married	0								0	10.33	16.33	6	30	25	1	2	40	11	43	60.0	0
69	ADNIGO	ADNI1	100_S_0069	100	m60	2011-01-18	CN	72.9	Male	16	Not Hisp/Latino	White	Never married	0	1.35077		0.9904					0	8	12	3	30	38	2	6	66.6667	16		41.0	0	23	1.625	1.77778	1	1	1.33333	1.75	1.4359	1	1	1	1	1	1	1
5277	ADNI2	ADNI2	027_S_5277	27	bl	2013-08-28	SMC	71.8	Female	15	Not Hisp/Latino	White	Widowed	1	1.41608		1.7265		780.3	324.8	34.39	0.5	4	6	2	28	44	8	4	40	7		135.0	1	25	2.75	2.22222	1.14286	1.4	1.4	1.5	1.84211	1.875	1	1	1	1	1.75	1.25641
70	ADNI1	ADNI1	007_S_0070	7	bl	2006-02-02	CN	74	Male	14	Not Hisp/Latino	White	Married	0					1427	240.7	20.87	0	9.67	14.67	5	27	29	4	2	28.5714	13	55	111.0	0
70	ADNI1	ADNI1	007_S_0070	7	m06	2006-09-01	CN	74	Male	14	Not Hisp/Latino	White	Married	0								0	9.33	16.33	7	26	26	0	0	0		52	87.0	0
70	ADNI1	ADNI1	007_S_0070	7	m12	2007-03-19	CN	74	Male	14	Not Hisp/Latino	White	Married	0					966.9	235.4	21.01	0	6.33	11.33	5	25	27	5	5	62.5	10	46	127.0	0
72	ADNI1	ADNI1	123_S_0072	123	bl	2006-01-17	CN	70.6	Male	16	Not Hisp/Latino	White	Divorced	0								0	5.33	9.33	4	28	44	6	5	41.6667	14	41	80.0	0
72	ADNI1	ADNI1	123_S_0072	123	m06	2006-07-19	CN	70.6	Male	16	Not Hisp/Latino	White	Divorced	0								0	7.33	8.33	1	29	40	4	5	50		38	87.0	0
72	ADNI1	ADNI1	123_S_0072	123	m12	2007-01-18	CN	70.6	Male	16	Not Hisp/Latino	White	Divorced	0								0	1	3	2	30	44	6	6	54.5455	14	39	92.0	0
72	ADNI1	ADNI1	123_S_0072	123	m24	2008-01-24	CN	70.6	Male	16	Not Hisp/Latino	White	Divorced	0								0	5.33	7.33	2	27	39	4	2	20	11	37	116.0	0
72	ADNI1	ADNI1	123_S_0072	123	m48	2010-01-27	CN	70.6	Male	16	Not Hisp/Latino	White	Divorced	0								0	7.67	11.67	3	28	38	4	3	33.3333	11	43	93.0	0
72	ADNIGO	ADNI1	123_S_0072	123	m60	2011-01-11	CN	70.6	Male	16	Not Hisp/Latino	White	Divorced	0								0	7	10	3	27	38	4	3	33.3333	13		91.0	0	21	1.375	1.33333	1	1	1.16667	1	1.17949	1.125	1.11111	1	1	1	1	1.05128
5275	ADNI2	ADNI2	135_S_5275	135	m06	2014-02-25	AD	78	Female	12	Not Hisp/Latino	White	Married	1								4	14	25	9	26	20	1	5	100			110.0	10	22	2.625	2.55556	2.42857	2.6	1.83333	1.75	2.35897	2.625	2.33333	1.85714	2.2	2.33333	2	2.25641
74	ADNI1	ADNI1	027_S_0074	27	bl	2006-01-04	CN	78.2	Male	20	Not Hisp/Latino	White	Married	0	1.28122							0	7	11	4	30	37	6	5	45.4545	13	42	100.0	0
74	ADNI1	ADNI1	027_S_0074	27	m06	2006-07-07	CN	78.2	Male	20	Not Hisp/Latino	White	Married	0	1.3303							0	4.67	5.67	1	30	55	10	4	26.6667		50	50.0	0
5275	ADNI2	ADNI2	135_S_5275	135	m03	2013-11-06	AD	78	Female	12	Not Hisp/Latino	White	Married	1
74	ADNI1	ADNI1	027_S_0074	27	m24	2008-01-09	CN	78.2	Male	20	Not Hisp/Latino	White	Married	0	1.29726							0	4.33	8.33	3	30	35	5	3	33.3333	20	46	74.0	0
74	ADNI1	ADNI1	027_S_0074	27	m48	2010-01-07	CN	78.2	Male	20	Not Hisp/Latino	White	Married	0	1.30251							0	5.67	8.67	3	30	36	7	3	30	15	45	59.0	0
76	ADNI1	ADNI1	067_S_0076	67	bl	2006-01-12	AD	78.3	Male	12	Not Hisp/Latino	White	Married	1					503.5	438.1	44.86	4	14.67	24.67	9	25	22	1	4	80	0	35	140.0	7
76	ADNI1	ADNI1	067_S_0076	67	m06	2006-07-14	AD	78.3	Male	12	Not Hisp/Latino	White	Married	1								4	9.67	20.67	10	25	23	2	4	80		26	159.0	14
76	ADNI1	ADNI1	067_S_0076	67	m12	2007-01-23	AD	78.3	Male	12	Not Hisp/Latino	White	Married	1					552.1	478.8	50.21	4	15	26	9	26	26	1	5	100	1	35	126.0	20
76	ADNI1	ADNI1	067_S_0076	67	m24	2008-10-22	AD	78.3	Male	12	Not Hisp/Latino	White	Married	1								4.5	15	28	10	23	22	-1	4	100	2	29	174.0	13
77	ADNI1	ADNI1	067_S_0077	67	bl	2006-02-08	LMCI	79.7	Male	18	Not Hisp/Latino	Asian	Married	0					792.7	664.6	65.4	0.5	19	27	7	28	18	3	5	100	1	35	157.0	3
77	ADNI1	ADNI1	067_S_0077	67	m06	2006-08-21	LMCI	79.7	Male	18	Not Hisp/Latino	Asian	Married	0								1	25	34	8	26	13	5	5	100		33	261.0	6
77	ADNI1	ADNI1	067_S_0077	67	m12	2007-02-23	LMCI	79.7	Male	18	Not Hisp/Latino	Asian	Married	0					668.6	686.5	64.91	2.5	24.67	34.67	10	25	17	0	2	66.6667	1	33	173.0	18
77	ADNI1	ADNI1	067_S_0077	67	m18	2007-08-30	LMCI	79.7	Male	18	Not Hisp/Latino	Asian	Married	0								5	26.67	36.67	9	21						25	186.0	20
77	ADNI1	ADNI1	067_S_0077	67	m24	2008-06-23	LMCI	79.7	Male	18	Not Hisp/Latino	Asian	Married	0								5	25	35	9	19	15	-1	2	100	0	33	300.0	17
78	ADNI1	ADNI1	023_S_0078	23	m18	2007-07-24	LMCI	76	Female	18	Not Hisp/Latino	White	Married	1								16	57	72	10	9	3	1	1	100				28
80	ADNI1	ADNI1	018_S_0080	18	bl	2006-01-13	LMCI	85	Male	18	Not Hisp/Latino	White	Married	1	1.15745							1.5	14	21	7	27	23	4	3	42.8571	1	48	81.0	1
80	ADNI1	ADNI1	018_S_0080	18	m06	2006-07-19	LMCI	85	Male	18	Not Hisp/Latino	White	Married	1	1.21625							2	14.33	22.33	8	26	20	2	3	75		46	89.0	6
80	ADNI1	ADNI1	018_S_0080	18	m12	2007-01-09	LMCI	85	Male	18	Not Hisp/Latino	White	Married	1	1.2318							2	11	19	8	29	25	3	3	60	0	45	67.0	1
81	ADNI1	ADNI1	023_S_0081	23	bl	2006-01-25	CN	70.6	Male	18	Not Hisp/Latino	White	Married	1								0	4	5	1	30	57	7	2	14.2857	9	49	75.0	0
81	ADNI1	ADNI1	023_S_0081	23	m06	2006-07-25	CN	70.6	Male	18	Not Hisp/Latino	White	Married	1								0	2.67	3.67	0	30	59	8	4	26.6667		45	98.0	0
81	ADNI1	ADNI1	023_S_0081	23	m12	2007-01-16	CN	70.6	Male	18	Not Hisp/Latino	White	Married	1								0	5.33	6.33	1	28	37	8	3	27.2727	4	48	83.0	0
81	ADNI1	ADNI1	023_S_0081	23	m24	2008-01-15	CN	70.6	Male	18	Not Hisp/Latino	White	Married	1								0	1.67	2.67	0	29	53	10	11	73.3333	17	48	69.0	0
81	ADNI1	ADNI1	023_S_0081	23	m36	2009-02-10	CN	70.6	Male	18	Not Hisp/Latino	White	Married	1								0	3.33	6.33	3	29	48	7	2	16.6667	14	50	76.0	0
81	ADNI1	ADNI1	023_S_0081	23	m48	2010-03-11	CN	70.6	Male	18	Not Hisp/Latino	White	Married	1								0	5	8	3	29	49	6	3	27.2727	18	46	65.0	0
83	ADNI1	ADNI1	023_S_0083	23	bl	2006-01-19	AD	73.2	Male	17	Not Hisp/Latino	White	Married	2					314.7	469.6	45.92	2.5	18	28	10	22	18	0	4	100	0	34	123.0	9
83	ADNI1	ADNI1	023_S_0083	23	m06	2006-07-06	AD	73.2	Male	17	Not Hisp/Latino	White	Married	2								4	17	27	9	23	14	0	3	100		40	91.0	15
83	ADNI1	ADNI1	023_S_0083	23	m12	2007-01-09	AD	73.2	Male	17	Not Hisp/Latino	White	Married	2					348.4	533.4	50.9	3	22	32	10	23	15	2	4	100	0	33	91.0	11
83	ADNI1	ADNI1	023_S_0083	23	m24	2008-01-31	AD	73.2	Male	17	Not Hisp/Latino	White	Married	2								6	26	37	10	23	15	0	3	100	0	22	177.0	16
84	ADNI1	ADNI1	023_S_0084	23	bl	2006-01-24	AD	75.3	Female	14	Not Hisp/Latino	White	Married	1					479.6	283.2	29.85	2	14	23	9	24	25	3	6	100	0	35	76.0	10
84	ADNI1	ADNI1	023_S_0084	23	m06	2006-07-27	AD	75.3	Female	14	Not Hisp/Latino	White	Married	1								2.5	12.33	20.33	8	26	26	1	5	100		44	65.0	12
84	ADNI1	ADNI1	023_S_0084	23	m12	2007-01-25	AD	75.3	Female	14	Not Hisp/Latino	White	Married	1					528.2	290.8	30.79	3	15.33	24.33	9	25	16	1	4	100	0	36	92.0	14
84	ADNI1	ADNI1	023_S_0084	23	m24	2008-01-22	AD	75.3	Female	14	Not Hisp/Latino	White	Married	1					386.5	305.9	30.69	3	17	27	10	28	25	2	6	100	0	34	97.0	13
86	ADNI1	ADNI1	136_S_0086	136	bl	2006-05-08	CN	80.3	Female	18	Not Hisp/Latino	White	Widowed	0					950.1	196.8	15.79	0	1.67	1.67	0	30	47	11	0	0	16	60	47.0	0
86	ADNI1	ADNI1	136_S_0086	136	m06	2006-10-30	CN	80.3	Female	18	Not Hisp/Latino	White	Widowed	0								0	2	2	0	30	44	11	2	14.2857		65	58.0	0
86	ADNI1	ADNI1	136_S_0086	136	m48	2010-06-21	CN	80.3	Female	18	Not Hisp/Latino	White	Widowed	0								0	3.33	4.33	1	30	46	11	0	0	15	63	56.0	0
87	ADNI1	ADNI1	018_S_0087	18	bl	2006-02-01	LMCI	75.1	Male	14	Not Hisp/Latino	White	Married	0								1.5	18.67	28.67	10	29	23	3	6	100	1	38	54.0	3
87	ADNI1	ADNI1	018_S_0087	18	m06	2006-08-21	LMCI	75.1	Male	14	Not Hisp/Latino	White	Married	0								2.5	15.67	24.67	8	26	19	2	4	100		38	49.0	0
87	ADNI1	ADNI1	018_S_0087	18	m12	2007-02-09	LMCI	75.1	Male	14	Not Hisp/Latino	White	Married	0								2	24.67	33.67	9	23	21	1	5	100	0	55	56.0	1
87	ADNI1	ADNI1	018_S_0087	18	m18	2007-08-01	LMCI	75.1	Male	14	Not Hisp/Latino	White	Married	0								2	17.67	27.67	10	27	15	3	4	100		38	85.0	8
88	ADNI1	ADNI1	123_S_0088	123	bl	2006-02-13	AD	65.6	Male	8	Not Hisp/Latino	White	Married	2								3	24.67	36.67	10	21	15	0	3	100	0	11	300.0	29
88	ADNI1	ADNI1	123_S_0088	123	m06	2006-08-14	AD	65.6	Male	8	Not Hisp/Latino	White	Married	2								3	29	43	10	22	13	1	3	100		14	300.0	28
88	ADNI1	ADNI1	123_S_0088	123	m12	2007-02-12	AD	65.6	Male	8	Not Hisp/Latino	White	Married	2								14	41.33	53.33	10	12								30
89	ADNI1	ADNI1	073_S_0089	73	bl	2006-01-31	CN	65.1	Male	20	Not Hisp/Latino	White	Married	0					1414	158.9	14.88	0	2.67	3.67	0	30	54	7	2	15.3846	11	57	117.0	0
89	ADNI1	ADNI1	073_S_0089	73	m06	2006-08-24	CN	65.1	Male	20	Not Hisp/Latino	White	Married	0								0	6.33	9.33	2	30	52	5	2	16.6667		56	35.0	0
89	ADNI1	ADNI1	073_S_0089	73	m12	2007-02-15	CN	65.1	Male	20	Not Hisp/Latino	White	Married	0					1306	170.2	15.52	0	2	2	0	30	54	8	9	64.2857	7	60	43.0	0
89	ADNI1	ADNI1	073_S_0089	73	m24	2008-02-06	CN	65.1	Male	20	Not Hisp/Latino	White	Married	0								0	3	5	1	30	53	8	4	28.5714	16	63	47.0	0
89	ADNI1	ADNI1	073_S_0089	73	m36	2009-02-05	CN	65.1	Male	20	Not Hisp/Latino	White	Married	0								0	2.33	4.33	2	30	51	7	4	30.7692	16	60	47.0	0
5275	ADNI2	ADNI2	135_S_5275	135	bl	2013-08-27	AD	78	Female	12	Not Hisp/Latino	White	Married	1	0.974127		1.5858		832.7	490.4	53.18	3	16	26	8	24	26	1	5	100	3		125.0	11	20	2	1.55556	1	1.2	1	1	1.35897	3	3	2.2	2.8	2.8	3	2.83333
5273	ADNI2	ADNI2	135_S_5273	135	m36	2016-08-25	SMC	90.1	Male	20	Not Hisp/Latino	White	Married	0								0	9	15	5	29	31	5	6	75	15		130.0	0	25	1.5	1.22222	1.42857	1.2	1.66667	2	1.46154	1.25	1.11111	1.42857	1	1.33333	1.5	1.25641
90	ADNI1	ADNI1	099_S_0090	99	bl	2006-01-24	CN	69.8	Male	20	Not Hisp/Latino	White	Married	2	1.28607							0	5.33	5.33	0	29	60	10	1	6.66667	17	51	82.0	0
90	ADNI1	ADNI1	099_S_0090	99	m06	2006-08-07	CN	69.8	Male	20	Not Hisp/Latino	White	Married	2	1.29001							0	5	5	0	30	60	9	3	20		58	119.0	0
90	ADNI1	ADNI1	099_S_0090	99	m12	2007-02-01	CN	69.8	Male	20	Not Hisp/Latino	White	Married	2	1.2809							0	5.67	6.67	1	30	56	8	4	26.6667	16	55	77.0	0
90	ADNI1	ADNI1	099_S_0090	99	m24	2008-02-13	CN	69.8	Male	20	Not Hisp/Latino	White	Married	2	1.30027							0	2	2	0	30	59	7	5	35.7143	16	57	60.0	0
90	ADNI1	ADNI1	099_S_0090	99	m36	2009-01-20	CN	69.8	Male	20	Not Hisp/Latino	White	Married	2	1.2777							0	3.67	3.67	0	30	48	12	3	20	19	57	100.0	0
91	ADNI1	ADNI1	123_S_0091	123	bl	2006-01-03	AD	62.4	Male	20	Not Hisp/Latino	White	Married	0					502.6	279.5	30.16	3	11.33	20.33	5	25	28	6	2	20	5	28	300.0	12
91	ADNI1	ADNI1	123_S_0091	123	m06	2006-06-27	AD	62.4	Male	20	Not Hisp/Latino	White	Married	0								2.5	13.33	18.33	3	25	34	6	1	11.1111		27	300.0	15
91	ADNI1	ADNI1	123_S_0091	123	m12	2007-01-16	AD	62.4	Male	20	Not Hisp/Latino	White	Married	0					479.8	225.2	23.09	4	16	21	3	26	39	8	2	18.1818	6	25	300.0	14
91	ADNI1	ADNI1	123_S_0091	123	m24	2008-01-14	AD	62.4	Male	20	Not Hisp/Latino	White	Married	0								3	21	27	4	23	22	4	1	16.6667	5	12	252.0	15
93	ADNI1	ADNI1	023_S_0093	23	bl	2006-01-26	AD	77.2	Female	16	Not Hisp/Latino	White	Widowed	1					562.4	218.7	20.76	8	22.67	36.67	10	23	17	1	4	100	0			20
94	ADNI1	ADNI1	123_S_0094	123	bl	2006-01-05	AD	70.7	Female	14	Not Hisp/Latino	White	Married	1					462.4	369.8	36.96	5	26.67	38.67	10	21	23	4	7	100	0	13	300.0	28
94	ADNI1	ADNI1	123_S_0094	123	m06	2006-06-26	AD	70.7	Female	14	Not Hisp/Latino	White	Married	1								5	31	44	10	20	9	1	3	100		8	300.0	27
94	ADNI1	ADNI1	123_S_0094	123	m24	2008-01-12	AD	70.7	Female	14	Not Hisp/Latino	White	Married	1								7	42.67	56.67	10	17	12	2	4	100	0	3		30
94	ADNI1	ADNI1	123_S_0094	123	m12	2007-01-23	AD	70.7	Female	14	Not Hisp/Latino	White	Married	1					429.1	383.3	40.13	9	34.33	48.33	10	19	15	4	5	100	0	13	300.0	25
96	ADNI1	ADNI1	022_S_0096	22	bl	2006-01-31	CN	79.6	Male	20	Not Hisp/Latino	White	Married	0	1.37212				915.3	124.9	12.17	0	3	4	1	30	51	8	1	7.14286	18	59	103.0	0
96	ADNI1	ADNI1	022_S_0096	22	m06	2006-07-12	CN	79.6	Male	20	Not Hisp/Latino	White	Married	0	1.11946							0	2.67	3.67	0	29	48	7	2	15.3846		63	65.0	0
96	ADNI1	ADNI1	022_S_0096	22	m12	2007-01-30	CN	79.6	Male	20	Not Hisp/Latino	White	Married	0	1.1654				682	129	11.78	0	3.33	3.33	0	30	50	7	2	16.6667	22	67	58.0	0
96	ADNI1	ADNI1	022_S_0096	22	m24	2008-02-29	CN	79.6	Male	20	Not Hisp/Latino	White	Married	0	1.09181							0	2.33	2.33	0	28	56	6	1	7.14286	23	70	55.0	0
96	ADNI1	ADNI1	022_S_0096	22	m36	2009-02-10	CN	79.6	Male	20	Not Hisp/Latino	White	Married	0	1.26967				762.8	133.7	12.35	0	0.67	0.67	0	30	55	5	4	33.3333	24	67	61.0	0
96	ADNI1	ADNI1	022_S_0096	22	m48	2010-02-12	CN	79.6	Male	20	Not Hisp/Latino	White	Married	0					1033	135.2	12.55	0	3.67	3.67	0	30	58	10	3	20	24	60	52.0	0
96	ADNIGO	ADNI1	022_S_0096	22	m60	2011-01-31	CN	79.6	Male	20	Not Hisp/Latino	White	Married	0	1.13802		0.9533		719.3	138.5	12.5	0	1	2	1	30	49	8	8	66.6667	23		45.0	0	30	2.5	1.44444	1	1.4	1.16667	1.5	1.53846	1.75	1.11111	1.14286	1.6	1		1.2973
5273	ADNI2	ADNI2	135_S_5273	135	m24	2015-08-26	SMC	90.1	Male	20	Not Hisp/Latino	White	Married	0			1.2794					1	3	9	4	27	34	3	3	42.8571	10		190.0	0	25	1.375	1.55556	1.28571	1	1.33333	1.25	1.33333	1.25	1.11111	1	1	1.33333	1.5	1.17949
97	ADNI1	ADNI1	020_S_0097	20	bl	2006-02-22	CN	72.8	Female	14	Not Hisp/Latino	White	Never married	0	1.39338				776.6	216.6	18.06	0	1.67	2.67	1	30	57	10	-1	-7.14286	12	52	68.0	0
97	ADNI1	ADNI1	020_S_0097	20	m06	2006-09-19	CN	72.8	Female	14	Not Hisp/Latino	White	Never married	0	1.32971							0	3.33	3.33	0	29	59	3	-2	-15.3846		54	68.0	0
97	ADNI1	ADNI1	020_S_0097	20	m12	2007-03-12	CN	72.8	Female	14	Not Hisp/Latino	White	Never married	0	1.37262				711.4	208.9	17.64	0	3.67	3.67	0	30	58	8	0	0	17	55	75.0	0
97	ADNI1	ADNI1	020_S_0097	20	m24	2008-03-27	CN	72.8	Female	14	Not Hisp/Latino	White	Never married	0	1.29409							0.5	2.33	3.33	1	30	63	5	1	7.14286	16	51	70.0	0
98	ADNI1	ADNI1	067_S_0098	67	bl	2006-03-29	LMCI	84.4	Female	16	Not Hisp/Latino	White	Divorced	1								2	10.67	17.67	6	26	25	4	5	55.5556	7	38	167.0	4
98	ADNI1	ADNI1	067_S_0098	67	m06	2007-01-09	LMCI	84.4	Female	16	Not Hisp/Latino	White	Divorced	1								2.5	17.33	25.33	6	26	26	0	1	20		42	80.0	12
98	ADNI1	ADNI1	067_S_0098	67	m12	2007-04-04	LMCI	84.4	Female	16	Not Hisp/Latino	White	Divorced	1								2.5	7.67	16.67	7	27	31	2	-7	-100	7	38	146.0	14
98	ADNI1	ADNI1	067_S_0098	67	m36	2009-04-02	LMCI	84.4	Female	16	Not Hisp/Latino	White	Divorced	1								8	22	31	8	23					5	34		14
101	ADNI1	ADNI1	007_S_0101	7	bl	2006-01-04	LMCI	73.6	Male	18	Not Hisp/Latino	White	Married	2	1.21602				453.2	153.1	14.62	0.5	7	11	4	27	24	3	5	71.4286	8	49	50.0	0
101	ADNI1	ADNI1	007_S_0101	7	m06	2006-07-06	LMCI	73.6	Male	18	Not Hisp/Latino	White	Married	2	1.18069							1.5	7.67	13.67	6	29	30	5	5	55.5556		43	57.0	3
101	ADNI1	ADNI1	007_S_0101	7	m12	2007-01-29	LMCI	73.6	Male	18	Not Hisp/Latino	White	Married	2	1.23319				411.8	151.3	14.19	1.5	10	17	7	27	27	2	3	50	5	42	48.0	4
101	ADNI1	ADNI1	007_S_0101	7	m18	2007-07-11	LMCI	73.6	Male	18	Not Hisp/Latino	White	Married	2	1.22989							2	9.33	14.33	5	28	30	3	5	71.4286		42	51.0	4
101	ADNI1	ADNI1	007_S_0101	7	m24	2007-12-12	LMCI	73.6	Male	18	Not Hisp/Latino	White	Married	2	1.17438	2.3575						3.5	6.67	11.67	4	28	27	1	6	100	10	40	55.0	8
101	ADNI1	ADNI1	007_S_0101	7	m36	2008-12-23	LMCI	73.6	Male	18	Not Hisp/Latino	White	Married	2	1.16282	2.1275						3.5	17	23	6	25	24	2	3	50	6	37	66.0	8
101	ADNI1	ADNI1	007_S_0101	7	m48	2010-01-28	LMCI	73.6	Male	18	Not Hisp/Latino	White	Married	2								3.5	12.33	20.33	7	26	25	4	5	71.4286	9	38	59.0	6
5273	ADNI2	ADNI2	135_S_5273	135	m12	2014-08-29	SMC	90.1	Male	20	Not Hisp/Latino	White	Married	0								0	8	15	7	29	33	5	5	55.5556	10		140.0	0	25	1.25	1.44444	1.14286	1	1.16667	1.25	1.23077	1.75	1.11111	1.28571	1	1	2	1.33333
102	ADNI1	ADNI1	130_S_0102	130	m12	2007-01-12	LMCI	70.3	Female	20	Not Hisp/Latino	White	Married	1					482.2	266	25.87	3.5	27.67	35.67	6	13	6	2	1	33.3333	1	27	300.0	5
102	ADNI1	ADNI1	130_S_0102	130	m18	2007-07-13	LMCI	70.3	Female	20	Not Hisp/Latino	White	Married	1								4	30.33	40.33	8	10	12	4	5	100		37	300.0	10
103	ADNI1	ADNI1	018_S_0103	18	bl	2006-02-02	LMCI	87.3	Male	18	Not Hisp/Latino	White	Widowed	1					210.9	142.1	14.58	1.5	18.67	26.67	8	24	14	4	4	100	3	33	166.0	2
103	ADNI1	ADNI1	018_S_0103	18	m06	2006-08-08	LMCI	87.3	Male	18	Not Hisp/Latino	White	Widowed	1								5.5	31	44	10	18	3	-1	0			12	300.0	15
106	ADNI1	ADNI1	123_S_0106	123	bl	2006-02-01	CN	73.2	Female	15	Not Hisp/Latino	White	Widowed	0					431.4	200	18.52	0	8	12	4	30	42	9	4	33.3333	13	46	69.0	0
106	ADNI1	ADNI1	123_S_0106	123	m06	2006-08-01	CN	73.2	Female	15	Not Hisp/Latino	White	Widowed	0								0	5.67	9.67	3	30	37	7	3	30		48	70.0	0
106	ADNI1	ADNI1	123_S_0106	123	m12	2007-01-30	CN	73.2	Female	15	Not Hisp/Latino	White	Widowed	0					611.8	215.9	18.87	0	5.67	7.67	2	29	44	9	2	16.6667	17	51	65.0	0
106	ADNI1	ADNI1	123_S_0106	123	m24	2008-02-06	CN	73.2	Female	15	Not Hisp/Latino	White	Widowed	0					554.4	231.7	21.61	0	5	8	2	28	34	6	3	30	12	47	58.0	0
5273	ADNI2	ADNI2	135_S_5273	135	m06	2014-02-19	SMC	90.1	Male	20	Not Hisp/Latino	White	Married	0								0.5	12	21	8	27	32	3	5	62.5			140.0	0	25	1.375	1.22222	1	1	1	1.5	1.17949	1.125	1.11111	1	1	1	1.25	1.07692
107	ADNI1	ADNI1	136_S_0107	136	bl	2006-02-27	LMCI	60.7	Female	19	Not Hisp/Latino	White	Married	0					1652	198.9	16.31	0.5	2	3	1	28	50	10	3	21.4286	8	52	41.0	0
107	ADNI1	ADNI1	136_S_0107	136	m06	2006-08-28	LMCI	60.7	Female	19	Not Hisp/Latino	White	Married	0								0.5	5.67	8.67	3	28	43	8	4	30.7692		59	49.0	0
107	ADNI1	ADNI1	136_S_0107	136	m18	2007-09-10	LMCI	60.7	Female	19	Not Hisp/Latino	White	Married	0								0.5	7.33	10.33	3	29	37	3	5	62.5		64	53.0	0
107	ADNI1	ADNI1	136_S_0107	136	m24	2008-02-25	LMCI	60.7	Female	19	Not Hisp/Latino	White	Married	0								0.5	7.33	11.33	4	30	43	9	5	35.7143	12	65	44.0	1
107	ADNI1	ADNI1	136_S_0107	136	m36	2009-06-02	LMCI	60.7	Female	19	Not Hisp/Latino	White	Married	0								0.5	4	8	4	28	33	5	7	70	12	68	41.0	0
107	ADNI1	ADNI1	136_S_0107	136	m48	2010-06-29	LMCI	60.7	Female	19	Not Hisp/Latino	White	Married	0								0.5	8	11	3	29	38	8	11	100	10	66	42.0	2
5273	ADNI2	ADNI2	135_S_5273	135	m03	2013-11-06	SMC	90.1	Male	20	Not Hisp/Latino	White	Married	0
108	ADNI1	ADNI1	123_S_0108	123	bl	2006-02-14	LMCI	78.2	Male	18	Not Hisp/Latino	White	Married	1								2	13	21	8	27	19	1	4	100	3	36	96.0	11
108	ADNI1	ADNI1	123_S_0108	123	m12	2007-02-22	LMCI	78.2	Male	18	Not Hisp/Latino	White	Married	1								2.5	10.67	19.67	8	28	13	0	3	100	1	34	96.0	17
108	ADNI1	ADNI1	123_S_0108	123	m18	2007-08-09	LMCI	78.2	Male	18	Not Hisp/Latino	White	Married	1								2.5	16.33	26.33	10	25	14	0	2	100		29	84.0	16
108	ADNI1	ADNI1	123_S_0108	123	m24	2008-02-26	LMCI	78.2	Male	18	Not Hisp/Latino	White	Married	1								3	15.67	25.67	10	27	11	0	3	100	0	32	158.0	18
108	ADNI1	ADNI1	123_S_0108	123	m36	2009-02-12	LMCI	78.2	Male	18	Not Hisp/Latino	White	Married	1								5	22	32	9	24	11	1	2	100	0	23	209.0	20
108	ADNIGO	ADNI1	123_S_0108	123	m60	2011-02-15	LMCI	78.2	Male	18	Not Hisp/Latino	White	Married	1								8	32	45	10	13	7	1	2	100	1			25	10								3.75	3.88889	3.85714	4	3.5	4	3.82051
5273	ADNI2	ADNI2	135_S_5273	135	bl	2013-08-20	SMC	90.1	Male	20	Not Hisp/Latino	White	Married	0	1.07544		1.2253					0	7	16	8	30	30	5	7	77.7778	12		150.0	0	24	2	2.22222	1.42857	1.2	1.5	1	1.66667	1.5	1.11111	1	1	1.16667	1.25	1.17949
109	ADNI1	ADNI1	068_S_0109	68	bl	2006-01-27	AD	70.1	Female	16	Not Hisp/Latino	White	Married	1								3	11.67	21.67	7	25	14	1	2	66.6667	4	15	165.0	7
109	ADNI1	ADNI1	068_S_0109	68	m06	2006-07-28	AD	70.1	Female	16	Not Hisp/Latino	White	Married	1								5	18.67	32.67	10	23	8	0	1	50		30	300.0	14
109	ADNI1	ADNI1	068_S_0109	68	m12	2007-02-02	AD	70.1	Female	16	Not Hisp/Latino	White	Married	1								10	31.33	42.33	9	21	10	4	4	100	1	24	300.0	24
109	ADNI1	ADNI1	068_S_0109	68	m24	2008-03-07	AD	70.1	Female	16	Not Hisp/Latino	White	Married	1								12	41.67	54.67	10	12	9	0	2	100	0	20		26
110	ADNI1	ADNI1	067_S_0110	67	bl	2006-03-06	AD	82.6	Female	10	Not Hisp/Latino	White	Widowed	0								4	19	28	9	23	21	2	5	100	0	45	98.0	5
110	ADNI1	ADNI1	067_S_0110	67	m12	2007-03-06	AD	82.6	Female	10	Not Hisp/Latino	White	Widowed	0								4	13.33	22.33	9	23	23	1	5	100	0	48	161.0	12
111	ADNI1	ADNI1	099_S_0111	99	bl	2006-01-31	LMCI	75.8	Female	16	Not Hisp/Latino	White	Married	1					580.2	374.6	38.64	2.5	12.67	25.67	10	24	23	2	5	100	1	31	300.0	11
111	ADNI1	ADNI1	099_S_0111	99	m06	2006-08-21	LMCI	75.8	Female	16	Not Hisp/Latino	White	Married	1								3.5	16	30	10	16	16	2	4	100		27	0.0	17
111	ADNI1	ADNI1	099_S_0111	99	m12	2007-02-08	LMCI	75.8	Female	16	Not Hisp/Latino	White	Married	1					498.5	384.4	38.15	3.5	15.33	28.33	9	18	15	1	3	100	1	26	300.0	18
112	ADNI1	ADNI1	127_S_0112	127	bl	2006-02-01	LMCI	70.6	Male	18	Not Hisp/Latino	White	Married	1	1.17221				498.6	235.6	24.43	1.5	6	9	2	30	50	9	1	7.14286	8	46	59.0	0
112	ADNI1	ADNI1	127_S_0112	127	m06	2006-07-27	LMCI	70.6	Male	18	Not Hisp/Latino	White	Married	1	1.1659							0.5	4	8	3	29	43	2	0	0		41	68.0	0
112	ADNI1	ADNI1	127_S_0112	127	m12	2007-02-07	LMCI	70.6	Male	18	Not Hisp/Latino	White	Married	1	1.12344				464.4	253.7	26.55	0.5	4.67	7.67	2	28	60	5	-1	-7.69231	6	48	57.0	1
112	ADNI1	ADNI1	127_S_0112	127	m18	2007-07-30	LMCI	70.6	Male	18	Not Hisp/Latino	White	Married	1	1.14809							0.5	4.33	8.33	3	28	50	4	4	33.3333		43	63.0	0
112	ADNI1	ADNI1	127_S_0112	127	m24	2008-01-29	LMCI	70.6	Male	18	Not Hisp/Latino	White	Married	1	1.10684	2.0725			394.8	262.7	26.91	0.5	2.67	3.67	0	29	63	8	1	6.66667	11	48	78.0	0
112	ADNI1	ADNI1	127_S_0112	127	m36	2009-01-23	LMCI	70.6	Male	18	Not Hisp/Latino	White	Married	1	1.21297	2.19			369	246.5	26.24	0.5	3.33	5.33	1	29					13	48	68.0	0
112	ADNI1	ADNI1	127_S_0112	127	m48	2010-01-28	LMCI	70.6	Male	18	Not Hisp/Latino	White	Married	1					418.9	255.5	27.18	1.5	3.33	5.33	1	30	48	6	5	38.4615	10	46	100.0	2
113	ADNI1	ADNI1	123_S_0113	123	bl	2006-03-15	CN	75.2	Male	20	Not Hisp/Latino	White	Married	0								0	4	6	2	28	45	6	3	25	17	44	93.0	0
113	ADNI1	ADNI1	123_S_0113	123	m06	2006-09-13	CN	75.2	Male	20	Not Hisp/Latino	White	Married	0								0	5.67	9.67	3	30	47	8	7	58.3333		40	121.0	0
113	ADNI1	ADNI1	123_S_0113	123	m12	2007-03-12	CN	75.2	Male	20	Not Hisp/Latino	White	Married	0								0	4.67	7.67	3	29	49	11	3	21.4286	10	44	68.0	0
113	ADNI1	ADNI1	123_S_0113	123	m24	2008-03-17	CN	75.2	Male	20	Not Hisp/Latino	White	Married	0								0	5	8	2	30	51	7	1	7.69231	15	41	79.0	0
113	ADNI1	ADNI1	123_S_0113	123	m48	2010-04-08	CN	75.2	Male	20	Not Hisp/Latino	White	Married	0								0	3.67	6.67	3	30	40	7	1	9.09091	16	40	108.0	0
113	ADNIGO	ADNI1	123_S_0113	123	m60	2011-03-09	CN	75.2	Male	20	Not Hisp/Latino	White	Married	0	1.28601		0.8963					0	4	8	3	30	42	3	5	50	18		108.0	0	27	1.375	1.11111	1.14286	1.2	1.33333	1.5	1.25641	1.5	1.11111	1.14286	1	1.5	1	1.23077
116	ADNI1	ADNI1	027_S_0116	27	bl	2006-02-15	LMCI	78.4	Male	18	Not Hisp/Latino	White	Married	0								0.5	11.33	15.33	4	30	30	4	8	100	8	47	77.0	1
116	ADNI1	ADNI1	027_S_0116	27	m06	2006-08-30	LMCI	78.4	Male	18	Not Hisp/Latino	White	Married	0								0.5	9.67	13.67	4	29	28	4	5	71.4286		47	52.0	2
116	ADNI1	ADNI1	027_S_0116	27	m12	2007-02-06	LMCI	78.4	Male	18	Not Hisp/Latino	White	Married	0								0.5	6.33	11.33	5	30	32	4	5	55.5556	14	45	65.0	0
116	ADNI1	ADNI1	027_S_0116	27	m18	2007-08-08	LMCI	78.4	Male	18	Not Hisp/Latino	White	Married	0								0.5	8.33	13.33	5	29	27	2	6	100		43	62.0	1
116	ADNI1	ADNI1	027_S_0116	27	m48	2010-02-17	LMCI	78.4	Male	18	Not Hisp/Latino	White	Married	0								0.5	10.67	13.67	3	29	32	5	4	44.4444	11	49	44.0	0
118	ADNI1	ADNI1	027_S_0118	27	m06	2006-08-14	CN	80.4	Male	20	Not Hisp/Latino	White	Married	0								0	5.67	8.67	3	29	20	4	5	71.4286		47	86.0	1
118	ADNI1	ADNI1	027_S_0118	27	m12	2007-02-08	CN	80.4	Male	20	Not Hisp/Latino	White	Married	0					1297	196.2	16.9	0.5	8.33	13.33	3	30	36	2	1	14.2857	11	40	74.0	0
120	ADNI1	ADNI1	027_S_0120	27	bl	2006-02-16	CN	72	Male	20	Not Hisp/Latino	White	Married	1	1.16093				1226	167.3	14.38	0	9.33	13.33	4	30	29	1	-5	-100	12	57	49.0	0
120	ADNI1	ADNI1	027_S_0120	27	m06	2006-08-02	CN	72	Male	20	Not Hisp/Latino	White	Married	1	1.19086							0	7.33	9.33	2	29	35	8	2	18.1818		53	59.0	0
120	ADNI1	ADNI1	027_S_0120	27	m12	2007-02-16	CN	72	Male	20	Not Hisp/Latino	White	Married	1	1.21438							0	9	13	4	28	33	7	1	10	10	51	75.0	0
120	ADNI1	ADNI1	027_S_0120	27	m24	2008-02-06	CN	72	Male	20	Not Hisp/Latino	White	Married	1	1.20177							0	8.67	11.67	3	29	40	10	2	16.6667	14	51	79.0	0
120	ADNI1	ADNI1	027_S_0120	27	m36	2009-02-23	CN	72	Male	20	Not Hisp/Latino	White	Married	1	1.1849							0	6	9	3	29	45	6	1	9.09091	14	59	74.0	0
120	ADNI1	ADNI1	027_S_0120	27	m48	2010-02-24	CN	72	Male	20	Not Hisp/Latino	White	Married	1	1.16252							0	8.67	11.67	3	28	43	8	4	33.3333	15	46	94.0	0
120	ADNIGO	ADNI1	027_S_0120	27	m60	2011-02-24	CN	72	Male	20	Not Hisp/Latino	White	Married	1	1.31841		1.0387					0	8	11	3	28	38	9	5	41.6667	16		72.0	0	26	2.375	1.88889	1.14286	1	1	1.75	1.58974	1.25	1.11111	1	1	1	1	1.07692
123	ADNI1	ADNI1	131_S_0123	131	bl	2006-02-07	CN	73.3	Male	20	Not Hisp/Latino	White	Married	0	1.28636				1566	290.1	26.3	0	4	5	1	30	50	4	-2	-20	22	49	61.0	0
123	ADNI1	ADNI1	131_S_0123	131	m06	2006-08-17	CN	73.3	Male	20	Not Hisp/Latino	White	Married	0	1.31368							0	4.33	10.33	4	30	46	5	2	18.1818		49	81.0	0
123	ADNI1	ADNI1	131_S_0123	131	m12	2007-02-01	CN	73.3	Male	20	Not Hisp/Latino	White	Married	0	1.26478				1553	293.8	26.48	0	14	15	1	30	46	5	5	41.6667	19	47	58.0	0
123	ADNI1	ADNI1	131_S_0123	131	m24	2008-03-20	CN	73.3	Male	20	Not Hisp/Latino	White	Married	0	1.19711							0	4.67	7.67	3	29	51	7	2	14.2857	19	45	80.0	0
123	ADNIGO	ADNI1	131_S_0123	131	m60	2011-03-08	CN	73.3	Male	20	Not Hisp/Latino	White	Married	0			1.0541					1	4	6	2	30	46	2	-2	-20	22		65.0	9	28	1.5	1	1	1.2	1.16667	1.25	1.17949	1.625	1.875	1	1.25	1.16667	1.5	1.45714
125	ADNI1	ADNI1	041_S_0125	41	bl	2006-02-01	CN	73.7	Male	18	Not Hisp/Latino	White	Married	0								0	5	9	4	29	28	7	4	50	9	50	54.0	0
125	ADNI1	ADNI1	041_S_0125	41	m06	2006-08-07	CN	73.7	Male	18	Not Hisp/Latino	White	Married	0								0	9.67	13.67	4	27	27	5	5	62.5		48	66.0	0
125	ADNI1	ADNI1	041_S_0125	41	m12	2007-01-26	CN	73.7	Male	18	Not Hisp/Latino	White	Married	0								0	7	11	4	26	32	5	2	22.2222	7	40	70.0	0
125	ADNI1	ADNI1	041_S_0125	41	m24	2008-02-01	CN	73.7	Male	18	Not Hisp/Latino	White	Married	0								0.5	6	10	4	30	30	4	2	25	9	43	60.0	0
125	ADNI1	ADNI1	041_S_0125	41	m36	2009-02-02	CN	73.7	Male	18	Not Hisp/Latino	White	Married	0								0	3.33	4.33	1	29	34	5	6	60	11	46	45.0	3
125	ADNI1	ADNI1	041_S_0125	41	m48	2010-03-02	CN	73.7	Male	18	Not Hisp/Latino	White	Married	0								2	10	14	4	30	28	6	4	44.4444	6	42	52.0	0
126	ADNI1	ADNI1	023_S_0126	23	bl	2006-02-16	LMCI	77.5	Female	14	Not Hisp/Latino	White	Divorced	1					536.8	256.3	24.94	1	9.67	14.67	5	25	35	3	7	87.5	0	45	69.0	0
126	ADNI1	ADNI1	023_S_0126	23	m06	2006-08-08	LMCI	77.5	Female	14	Not Hisp/Latino	White	Divorced	1								1.5	9	16	7	24	24	0	4	100		39	96.0	1
126	ADNI1	ADNI1	023_S_0126	23	m12	2007-02-22	LMCI	77.5	Female	14	Not Hisp/Latino	White	Divorced	1					676.8	262.8	26.06	1	11	18	7	26	28	2	4	66.6667	0	4	74.0	1
126	ADNI1	ADNI1	023_S_0126	23	m18	2007-08-14	LMCI	77.5	Female	14	Not Hisp/Latino	White	Divorced	1								1.5	8	14	6	29	23	1	5	100		43	118.0	1
126	ADNI1	ADNI1	023_S_0126	23	m24	2008-02-29	LMCI	77.5	Female	14	Not Hisp/Latino	White	Divorced	1					543.9	236.2	22.91	1	14	24	10	26	25	4	7	100	0	41	135.0	1
126	ADNI1	ADNI1	023_S_0126	23	m36	2009-03-03	LMCI	77.5	Female	14	Not Hisp/Latino	White	Divorced	1								2	13.33	22.33	9	22	27	4	8	100	0	38	196.0	1
126	ADNI1	ADNI1	023_S_0126	23	m48	2010-03-04	LMCI	77.5	Female	14	Not Hisp/Latino	White	Divorced	1					560	253.9	24.67	2	10.33	19.33	9	23	26	2	7	100	0	43	64.0	0
126	ADNIGO	ADNI1	023_S_0126	23	m60	2011-02-23	LMCI	77.5	Female	14	Not Hisp/Latino	White	Divorced	1			1.361		663.7	257	21.41	2.5	19	29	10	24	19	4	5	100	0		112.0	3	20	2.16667	1.375	1	1	1	1	1.29412	2.25	1	1.28571	1.2	1	1.25	1.35897
128	ADNI1	ADNI1	007_S_0128	7	bl	2006-02-06	LMCI	64.1	Female	20	Not Hisp/Latino	White	Widowed	2	1.10862							0.5	10.67	16.67	6	29	36	7	9	81.8182	1	52	66.0	0
128	ADNI1	ADNI1	007_S_0128	7	m06	2006-08-14	LMCI	64.1	Female	20	Not Hisp/Latino	White	Widowed	2	1.0738							1.5	10.67	15.67	5	27	38	3	9	100		51	63.0	1
128	ADNI1	ADNI1	007_S_0128	7	m12	2007-02-15	LMCI	64.1	Female	20	Not Hisp/Latino	White	Widowed	2	1.08634							1	11.67	19.67	7	29	36	7	11	100	2	49	73.0	3
128	ADNI1	ADNI1	007_S_0128	7	m18	2007-08-20	LMCI	64.1	Female	20	Not Hisp/Latino	White	Widowed	2	0.991326							3	13.67	21.67	8	28	30	3	7	100		47	121.0	6
128	ADNI1	ADNI1	007_S_0128	7	m24	2008-02-07	LMCI	64.1	Female	20	Not Hisp/Latino	White	Widowed	2	1.01456	2.27						5	15.67	26.67	10	25	22	0	4	100	1	46	76.0	6
128	ADNI1	ADNI1	007_S_0128	7	m36	2009-02-12	LMCI	64.1	Female	20	Not Hisp/Latino	White	Widowed	2	0.97537	2.3525						6	13.33	20.33	6	26	24	0	5	100	0	38	174.0	11
128	ADNI1	ADNI1	007_S_0128	7	m48	2010-02-24	LMCI	64.1	Female	20	Not Hisp/Latino	White	Widowed	2								8	29.33	40.33	10	22	18	1	4	100	0	24	300.0	20
129	ADNI1	ADNI1	022_S_0129	22	bl	2006-02-13	AD	80.2	Female	16	Not Hisp/Latino	White	Married	0					682.7	287.9	26.45	4.5	20.67	31.67	10	22	19	4	5	100	0	50	120.0	9
129	ADNI1	ADNI1	022_S_0129	22	m06	2006-08-09	AD	80.2	Female	16	Not Hisp/Latino	White	Married	0								4.5	20	31	10	23	19	5	6	100		51	103.0	5
129	ADNI1	ADNI1	022_S_0129	22	m12	2007-02-09	AD	80.2	Female	16	Not Hisp/Latino	White	Married	0					590.3	288.3	28.02	4.5	19.67	29.67	10	23	28	3	7	100	0	59	210.0	5
130	ADNI1	ADNI1	022_S_0130	22	m06	2006-08-11	CN	73.1	Male	16	Not Hisp/Latino	White	Married	0	1.30099							0	3.67	3.67	0	30	48	6	3	25		56	58.0	0
130	ADNI1	ADNI1	022_S_0130	22	m12	2007-02-21	CN	73.1	Male	16	Not Hisp/Latino	White	Married	0	1.27379							0	1.67	2.67	1	28	36	6	7	70	16	54	31.0	0
130	ADNI1	ADNI1	022_S_0130	22	m24	2008-02-15	CN	73.1	Male	16	Not Hisp/Latino	White	Married	0	1.34469							0	3.33	3.33	0	30	51	11	1	6.66667	13	60	54.0	0
130	ADNI1	ADNI1	022_S_0130	22	m36	2009-02-13	CN	73.1	Male	16	Not Hisp/Latino	White	Married	0	1.1227				509.7	303.2	26.53	0	4	9	4	29	54	7	6	46.1538	19	55	38.0	0
130	ADNI1	ADNI1	022_S_0130	22	m48	2010-03-17	CN	73.1	Male	16	Not Hisp/Latino	White	Married	0					426.5	297.6	28.53	0	4		0	29	42	8	4	30.7692	18	52	45.0	0
130	ADNIGO	ADNI1	022_S_0130	22	m60	2011-04-27	CN	73.1	Male	16	Not Hisp/Latino	White	Married	0	1.1697		1.3011					0	3	4	1	28	51	7	-1	-8.33333	18		58.0	0	29	1.5	1.44444	1.14286	1	1.4	1.5	1.34211	1	1	1	1	1.2	1	1.02632
138	ADNI1	ADNI1	128_S_0138	128	bl	2006-02-21	LMCI	86.3	Male	15	Not Hisp/Latino	White	Married	0	0.981831							1	5	8	2	27	45	9	2	15.3846	8	38	91.0	0
138	ADNI1	ADNI1	128_S_0138	128	m06	2006-08-16	LMCI	86.3	Male	15	Not Hisp/Latino	White	Married	0	1.04801							0	5.33	8.33	2	30	42	11	3	23.0769		37	79.0	0
138	ADNI1	ADNI1	128_S_0138	128	m12	2007-02-21	LMCI	86.3	Male	15	Not Hisp/Latino	White	Married	0	1.11259	1.6725						0	5	7	1	27	57	7	1	7.14286	12	38	83.0	0
139	ADNI1	ADNI1	023_S_0139	23	bl	2006-02-02	AD	65.9	Female	13	Not Hisp/Latino	White	Married	2					651.9	395.9	45.14	3.5	14.33	22.33	8	25	32	4	5	62.5	0	40	121.0	10
139	ADNI1	ADNI1	023_S_0139	23	m06	2006-07-28	AD	65.9	Female	13	Not Hisp/Latino	White	Married	2								4	17	27	10	24	26	6	6	75		30	125.0	13
139	ADNI1	ADNI1	023_S_0139	23	m24	2008-03-04	AD	65.9	Female	13	Not Hisp/Latino	White	Married	2					456.2	340.4	35.63	7	18.67	30.67	10	22	18	1	4	100	0	10	300.0	21
141	ADNI1	ADNI1	021_S_0141	21	bl	2006-02-22	LMCI	81.1	Male	12	Not Hisp/Latino	White	Married	1	1.13757							3	12.67	19.67	7	27	21	2	4	100	3	32	300.0	9
141	ADNI1	ADNI1	021_S_0141	21	m06	2006-08-08	LMCI	81.1	Male	12	Not Hisp/Latino	White	Married	1	1.05941							3.5	15.67	24.67	9	27	16	1	3	100		34	300.0	11
141	ADNI1	ADNI1	021_S_0141	21	m18	2007-08-06	LMCI	81.1	Male	12	Not Hisp/Latino	White	Married	1	1.01265							5	19	29	10	23	16	2	5	100		40	300.0	13
141	ADNI1	ADNI1	021_S_0141	21	m24	2008-02-29	LMCI	81.1	Male	12	Not Hisp/Latino	White	Married	1	1.0901							5	13.33	25.33	10	23	16	1	3	100	0	38	300.0	13
141	ADNI1	ADNI1	021_S_0141	21	m36	2009-02-24	LMCI	81.1	Male	12	Not Hisp/Latino	White	Married	1	1.06994							5	18	28	9	24	17	2	4	100	0	23	300.0	18
141	ADNI1	ADNI1	021_S_0141	21	m48	2010-02-22	LMCI	81.1	Male	12	Not Hisp/Latino	White	Married	1								6	18.33	30.33	10	22	12	0	2	100	0	23	300.0	18
142	ADNI1	ADNI1	018_S_0142	18	bl	2006-02-17	LMCI	79.2	Male	14	Not Hisp/Latino	White	Widowed	1	1.25038							0.5	7.33	17.33	6	29	39	7	3	30	4	47	60.0	0
142	ADNI1	ADNI1	018_S_0142	18	m06	2006-08-23	LMCI	79.2	Male	14	Not Hisp/Latino	White	Widowed	1	1.18982							0.5	5.67	11.67	5	29	32	4	2	25		53	66.0	0
142	ADNI1	ADNI1	018_S_0142	18	m12	2007-02-16	LMCI	79.2	Male	14	Not Hisp/Latino	White	Widowed	1								1	6.67	8.67	2	30	32	3	5	62.5	3	49	61.0	0
142	ADNI1	ADNI1	018_S_0142	18	m18	2007-08-09	LMCI	79.2	Male	14	Not Hisp/Latino	White	Widowed	1	1.24586							0.5	6.33	10.33	4	28	34	6	1	11.1111		48	56.0	1
142	ADNI1	ADNI1	018_S_0142	18	m24	2008-03-03	LMCI	79.2	Male	14	Not Hisp/Latino	White	Widowed	1	1.10584							0.5	7.33	13.33	5	30	41	4	2	22.2222	5	46	62.0	0
142	ADNI1	ADNI1	018_S_0142	18	m36	2009-02-27	LMCI	79.2	Male	14	Not Hisp/Latino	White	Widowed	1	1.13114							0.5	6.33	11.33	5	30	36	2	1	14.2857	7	47	68.0	0
142	ADNI1	ADNI1	018_S_0142	18	m48	2010-02-26	LMCI	79.2	Male	14	Not Hisp/Latino	White	Widowed	1								1	5	7	2	29	31	6	1	12.5	7	49	64.0	0
147	ADNI1	ADNI1	032_S_0147	32	bl	2006-02-09	AD	59.7	Female	18	Not Hisp/Latino	White	Married	0	0.959338				371.4	257.1	23.33	4.5	34.33	49.33	10	25	11	2	3	100	1	4		20
147	ADNI1	ADNI1	032_S_0147	32	m06	2006-08-18	AD	59.7	Female	18	Not Hisp/Latino	White	Married	0	0.949828							5	22		10	21	13	0	3	100		0	300.0	17
147	ADNI1	ADNI1	032_S_0147	32	m12	2007-02-01	AD	59.7	Female	18	Not Hisp/Latino	White	Married	0	0.932735				342.3	255.7	22.71	7	34	49	10	13	11	1	3	100	0	0		22
147	ADNI1	ADNI1	032_S_0147	32	m24	2008-03-26	AD	59.7	Female	18	Not Hisp/Latino	White	Married	0	0.951486							12	41.33	56.33	10	10	5	-1	0		0	0	300.0	28
150	ADNI1	ADNI1	037_S_0150	37	bl	2006-03-08	LMCI	73.9	Male	12	Not Hisp/Latino	White	Married	0	1.23546				817	466.4	47.6	0.5	11.33	22.33	10	27	31	2	7	100	4	24	86.0	4
150	ADNI1	ADNI1	037_S_0150	37	m06	2006-09-20	LMCI	73.9	Male	12	Not Hisp/Latino	White	Married	0	1.21889							0.5	11	22	10	29	25	1	4	80		35	98.0	0
150	ADNI1	ADNI1	037_S_0150	37	m12	2007-03-21	LMCI	73.9	Male	12	Not Hisp/Latino	White	Married	0	1.21227	2.1825			756.6	464.8	46.98	1	11.33	20.33	9	29	33	3	9	100	7	37	138.0	0
150	ADNI1	ADNI1	037_S_0150	37	m18	2007-09-12	LMCI	73.9	Male	12	Not Hisp/Latino	White	Married	0	1.19071							0.5	15	24	9	28	22	2	6	100		32	112.0	0
150	ADNI1	ADNI1	037_S_0150	37	m24	2008-02-27	LMCI	73.9	Male	12	Not Hisp/Latino	White	Married	0	1.20007	2.21						0.5	12.67	24.67	10	28	24	2	5	83.3333	6	28	105.0	0
150	ADNI1	ADNI1	037_S_0150	37	m36	2009-03-25	LMCI	73.9	Male	12	Not Hisp/Latino	White	Married	0	1.19611	2.2475						0.5	12	23	10	27	24	3	6	100	3	37	100.0	7
155	ADNI1	ADNI1	018_S_0155	18	m06	2006-09-19	LMCI	81.1	Male	16	Not Hisp/Latino	White	Married	1	1.02969							1	10.67		8	30	23	1	5	100		42	84.0	1
155	ADNI1	ADNI1	018_S_0155	18	m12	2007-03-20	LMCI	81.1	Male	16	Not Hisp/Latino	White	Married	1								2	11	18	7	28	31	1	6	100	0	42	74.0	4
155	ADNI1	ADNI1	018_S_0155	18	m18	2007-09-13	LMCI	81.1	Male	16	Not Hisp/Latino	White	Married	1	1.03425							3.5	6.33	11.33	5	27	30	2	6	100		38	57.0	4
155	ADNI1	ADNI1	018_S_0155	18	m24	2008-03-06	LMCI	81.1	Male	16	Not Hisp/Latino	White	Married	1	0.984029	1.215						2	13.67	19.67	6	27	27	1	6	100	0	37	82.0	5
156	ADNI1	ADNI1	035_S_0156	35	bl	2006-02-16	CN	74.1	Male	17	Not Hisp/Latino	White	Married	0								0	6.67	8.67	2	30	53	6	6	50	15	51	55.0	0
156	ADNI1	ADNI1	035_S_0156	35	m06	2006-09-07	CN	74.1	Male	17	Not Hisp/Latino	White	Married	0								0	6	8	2	30	40	4	0	0		54	108.0	0
156	ADNI1	ADNI1	035_S_0156	35	m12	2007-02-15	CN	74.1	Male	17	Not Hisp/Latino	White	Married	0								0	5.33	7.33	2	30	43	6	6	50	16	53	81.0	0
156	ADNI1	ADNI1	035_S_0156	35	m24	2008-02-07	CN	74.1	Male	17	Not Hisp/Latino	White	Married	0								0	3.33	6.33	2	30	39	7	5	45.4545	16	56	52.0	0
156	ADNI1	ADNI1	035_S_0156	35	m36	2009-02-26	CN	74.1	Male	17	Not Hisp/Latino	White	Married	0								0	3	6	3	29	48	8	5	35.7143	18	70	61.0	0
159	ADNI1	ADNI1	021_S_0159	21	bl	2006-03-03	CN	77.9	Female	17	Not Hisp/Latino	White	Married	0					622.7	107.3	9.74	0	4.33	5.33	1	30	53	10	0	0	20	52	66.0	0
159	ADNI1	ADNI1	021_S_0159	21	m06	2006-09-08	CN	77.9	Female	17	Not Hisp/Latino	White	Married	0								0	4.33	6.33	1	30	55	6	4	30.7692		52	73.0	0
159	ADNI1	ADNI1	021_S_0159	21	m12	2007-03-05	CN	77.9	Female	17	Not Hisp/Latino	White	Married	0					621.7	124.5	10.84	0	5	6	1	30	48	6	0	0	20	50	61.0	0
159	ADNI1	ADNI1	021_S_0159	21	m24	2008-03-05	CN	77.9	Female	17	Not Hisp/Latino	White	Married	0								0	4.33	7.33	3	30	58	8	2	14.2857	16	48	60.0	0
159	ADNI1	ADNI1	021_S_0159	21	m36	2009-03-16	CN	77.9	Female	17	Not Hisp/Latino	White	Married	0								0	1.33	2.33	1	30	53	10	6	40	21	43	55.0	0
159	ADNI1	ADNI1	021_S_0159	21	m48	2010-03-16	CN	77.9	Female	17	Not Hisp/Latino	White	Married	0								0	7.33	9.33	1	30	75	0	1	6.66667	21	47	83.0	0
160	ADNI1	ADNI1	098_S_0160	98	bl	2006-02-14	LMCI	75.2	Male	16	Not Hisp/Latino	White	Married	1	1.07746							1	15	24	8	27	28	3	7	100	0	43	103.0	0
160	ADNI1	ADNI1	098_S_0160	98	m06	2006-10-10	LMCI	75.2	Male	16	Not Hisp/Latino	White	Married	1								0.5	15.67	24.67	8	24	26	3	7	100		43	63.0	0
160	ADNI1	ADNI1	098_S_0160	98	m18	2007-08-14	LMCI	75.2	Male	16	Not Hisp/Latino	White	Married	1								1	17.33	25.33	8	24	24	2	4	80		42	80.0	6
160	ADNI1	ADNI1	098_S_0160	98	m24	2008-02-25	LMCI	75.2	Male	16	Not Hisp/Latino	White	Married	1								3	12.67	21.67	8	25	27	3	6	100	0	43	89.0	1
160	ADNI1	ADNI1	098_S_0160	98	m48	2010-02-18	LMCI	75.2	Male	16	Not Hisp/Latino	White	Married	1								2	17.67	28.67	10	20	21	2	5	100	0	37	137.0	6
5269	ADNI2	ADNI2	135_S_5269	135	m36	2016-08-16	SMC	64.9	Male	16	Not Hisp/Latino	White	Divorced	1									5	8	1	30								0
5269	ADNI2	ADNI2	135_S_5269	135	m24	2015-09-01	SMC	64.9	Male	16	Not Hisp/Latino	White	Divorced	1			1.0198					0	3	6	2	27	47	5	4	36.3636	10		70.0	0	27	1.125	1	1	1	1	1	1.02564	1.125	1.11111	1	1	1	1.25	1.07692
161	ADNI1	ADNI1	010_S_0161	10	bl	2006-02-16	LMCI	79.1	Male	20	Hisp/Latino	Black	Married	1	1.21802							0.5	7	12	4	28	31	1	3	42.8571	7	40	130.0	4
161	ADNI1	ADNI1	010_S_0161	10	m06	2006-08-16	LMCI	79.1	Male	20	Hisp/Latino	Black	Married	1	1.24812							1.5	9.33	17.33	6	28	35	5	6	66.6667		46	136.0	2
162	ADNI1	ADNI1	123_S_0162	123	bl	2006-03-09	AD	71.8	Male	18	Not Hisp/Latino	White	Married	1								1.5	12	21	9	24	31	3	8	100	5	55	60.0	0
162	ADNI1	ADNI1	123_S_0162	123	m06	2006-09-19	AD	71.8	Male	18	Not Hisp/Latino	White	Married	1								2	18	28	10	28	28	1	5	100		41	99.0	3
162	ADNI1	ADNI1	123_S_0162	123	m12	2007-03-20	AD	71.8	Male	18	Not Hisp/Latino	White	Married	1								1.5	18.67	25.67	7	27	23	3	6	100	2	50	65.0	5
162	ADNI1	ADNI1	123_S_0162	123	m24	2008-03-14	AD	71.8	Male	18	Not Hisp/Latino	White	Married	1								1.5	16	25	9	24	23	1	5	100	0	39	73.0	7
166	ADNI1	ADNI1	114_S_0166	114	bl	2006-02-20	CN	72.5	Female	18	Not Hisp/Latino	White	Married	1								0	16.33	18.33	2	30	39	5	4	44.4444	11	55	83.0	0
166	ADNI1	ADNI1	114_S_0166	114	m06	2006-08-23	CN	72.5	Female	18	Not Hisp/Latino	White	Married	1								0	3.33	5.33	2	30	32	4	8	88.8889		50	83.0	0
166	ADNI1	ADNI1	114_S_0166	114	m12	2007-02-19	CN	72.5	Female	18	Not Hisp/Latino	White	Married	1								1.5	3.67	6.67	3	30	38	6	10	100	8	66	63.0	1
166	ADNI1	ADNI1	114_S_0166	114	m24	2008-02-11	CN	72.5	Female	18	Not Hisp/Latino	White	Married	1								1.5	6.67	9.67	3	30	43	5	8	80	9	53	63.0	1
166	ADNI1	ADNI1	114_S_0166	114	m36	2009-03-06	CN	72.5	Female	18	Not Hisp/Latino	White	Married	1								2	6	11	3	27	35	6	9	100	6	48	81.0	5
168	ADNI1	ADNI1	011_S_0168	11	m06	2006-08-21	LMCI	89.3	Male	13	Not Hisp/Latino	White	Married	0								0	6.33	10.33	3	29	38	4	4	44.4444		29	48.0	0
169	ADNI1	ADNI1	014_S_0169	14	m12	2007-02-22	LMCI	71.9	Female	16	Not Hisp/Latino	White	Married	1								0.5	3.33	8.33	4	29	49	10	3	25	8	38	120.0	0
169	ADNI1	ADNI1	014_S_0169	14	m18	2007-08-30	LMCI	71.9	Female	16	Not Hisp/Latino	White	Married	1								0.5	7	9	0	28	51	4	4	33.3333		14	200.0	0
169	ADNI1	ADNI1	014_S_0169	14	m48	2010-02-04	LMCI	71.9	Female	16	Not Hisp/Latino	White	Married	1								0.5	5.67	12.67	4	28	55	5	4	30.7692	10	39	58.0	0
171	ADNI1	ADNI1	098_S_0171	98	bl	2006-02-21	CN	78.3	Female	17	Not Hisp/Latino	White	Married	0	1.23565							0	8.33	12.33	4	30	38	4	3	33.3333	9	58	51.0	0
171	ADNI1	ADNI1	098_S_0171	98	m06	2006-08-01	CN	78.3	Female	17	Not Hisp/Latino	White	Married	0								0	11	16	5	28	36	7	6	60		65	59.0	0
171	ADNI1	ADNI1	098_S_0171	98	m12	2007-03-06	CN	78.3	Female	17	Not Hisp/Latino	White	Married	0								0	4	9	5	29	34	4	2	25	10	56	82.0	0
171	ADNI1	ADNI1	098_S_0171	98	m48	2010-03-08	CN	78.3	Female	17	Not Hisp/Latino	White	Married	0								0	6.33	12.33	5	29	40	8	7	63.6364	9	57	69.0	0
5269	ADNI2	ADNI2	135_S_5269	135	m06	2014-02-20	SMC	64.9	Male	16	Not Hisp/Latino	White	Divorced	1								0	4	7	3	29	29	5	2	25			80.0	0	25	1.5	1	1.14286	1	1.16667	1.75	1.23077	1	1	1.28571	1	1	1.5	1.10811
5269	ADNI2	ADNI2	135_S_5269	135	m03	2013-10-23	SMC	64.9	Male	16	Not Hisp/Latino	White	Divorced	1
173	ADNI1	ADNI1	114_S_0173	114	bl	2006-02-22	CN	73.2	Male	18	Not Hisp/Latino	White	Married	0	1.15933				991.3	305.6	29.3	0	13.67	14.67	1	30	39	6	5	45.4545	13	60	54.0	0
173	ADNI1	ADNI1	114_S_0173	114	m06	2006-08-28	CN	73.2	Male	18	Not Hisp/Latino	White	Married	0	1.17324							0	6.67	9.67	3	30	32	1	5	83.3333		53	50.0	0
173	ADNI1	ADNI1	114_S_0173	114	m12	2007-02-19	CN	73.2	Male	18	Not Hisp/Latino	White	Married	0	1.14146				1042	323.9	30.94	0	7.33	12.33	5	30	26	5	7	87.5	10	52	62.0	0
173	ADNI1	ADNI1	114_S_0173	114	m24	2008-02-12	CN	73.2	Male	18	Not Hisp/Latino	White	Married	0	1.19689							0	5.67	8.67	3	30	42	6	1	9.09091	13	54	65.0	0
173	ADNI1	ADNI1	114_S_0173	114	m36	2009-03-02	CN	73.2	Male	18	Not Hisp/Latino	White	Married	0	1.15586							0	6.67	7.67	1	30	32	5	5	55.5556	9	55	58.0	0
5269	ADNI2	ADNI2	135_S_5269	135	bl	2013-08-20	SMC	64.9	Male	16	Not Hisp/Latino	White	Divorced	1	1.28428		1.0622		590.4	108.2	10.55	0	6	12	5	29	36	6	8	80	11		75.0	0	26	1.375	1.22222	1	1.2	1	1.25	1.17949	1	1	1	1	1	1	1
176	ADNI1	ADNI1	067_S_0176	67	bl	2006-05-09	LMCI	74.7	Male	19	Not Hisp/Latino	White	Married	1					670.7	366.6	40.9	1	11.33	20.33	8	28	17	0	3	100	3	41	68.0	5
176	ADNI1	ADNI1	067_S_0176	67	m06	2006-12-05	LMCI	74.7	Male	19	Not Hisp/Latino	White	Married	1								1	14.67	19.67	5	27	30	3	7	100		52	89.0	5
176	ADNI1	ADNI1	067_S_0176	67	m12	2007-05-22	LMCI	74.7	Male	19	Not Hisp/Latino	White	Married	1					699.6	417.8	47.14	1.5	14.33	21.33	7	27	14	-2	0		2	38	125.0	6
176	ADNI1	ADNI1	067_S_0176	67	m24	2008-06-19	LMCI	74.7	Male	19	Not Hisp/Latino	White	Married	1								2.5	15.33	22.33	6	25	23	3	6	100	0	41	121.0	13
176	ADNI1	ADNI1	067_S_0176	67	m36	2009-05-04	LMCI	74.7	Male	19	Not Hisp/Latino	White	Married	1								3	8	19	10	27					5	45	86.0	12
177	ADNI1	ADNI1	067_S_0177	67	bl	2006-04-14	CN	74.8	Female	14	Not Hisp/Latino	White	Never married	0					1367	240	21.41	0	5.67	6.67	1	29	37	5	6	66.6667	12	42	62.0	0
177	ADNI1	ADNI1	067_S_0177	67	m06	2006-12-22	CN	74.8	Female	14	Not Hisp/Latino	White	Never married	0								0	4	6	2	30	44	6	10	76.9231		35	50.0	0
177	ADNI1	ADNI1	067_S_0177	67	m12	2007-04-18	CN	74.8	Female	14	Not Hisp/Latino	White	Never married	0								0	3.67	4.67	1	30	40	4	4	44.4444	14	36	68.0	0
177	ADNI1	ADNI1	067_S_0177	67	m24	2008-05-07	CN	74.8	Female	14	Not Hisp/Latino	White	Never married	0								0	7	11	4	30	41	1	6	75	10	32	73.0	0
178	ADNI1	ADNI1	021_S_0178	21	bl	2006-03-07	LMCI	64.8	Male	20	Not Hisp/Latino	White	Married	0	1.35492							1.5	4.33	9.33	5	29	40	6	6	54.5455	8	60	62.0	2
179	ADNI1	ADNI1	027_S_0179	27	bl	2006-03-10	LMCI	80.9	Male	16	Not Hisp/Latino	White	Widowed	1								0.5	11.33	23.33	9	24	16	1	4	100	2	46	131.0	5
179	ADNI1	ADNI1	027_S_0179	27	m12	2007-03-15	LMCI	80.9	Male	16	Not Hisp/Latino	White	Widowed	1								2.5	20.33	31.33	9	24	16	2	4	100	1	37	197.0	8
179	ADNI1	ADNI1	027_S_0179	27	m18	2007-09-10	LMCI	80.9	Male	16	Not Hisp/Latino	White	Widowed	1								4.5	24.67	35.67	10	20	19	3	5	100		40	106.0	9
179	ADNI1	ADNI1	027_S_0179	27	m24	2008-03-06	LMCI	80.9	Male	16	Not Hisp/Latino	White	Widowed	1								4.5	30.33	42.33	10	20	3	-1	0		0	16	251.0	19
179	ADNI1	ADNI1	027_S_0179	27	m36	2009-03-10	LMCI	80.9	Male	16	Not Hisp/Latino	White	Widowed	1								5	32.33	43.33	10	19	8	-1	1	100	0	16	300.0	17
182	ADNI1	ADNI1	037_S_0182	37	bl	2006-03-22	LMCI	63.6	Female	12	Not Hisp/Latino	White	Married	1								2	12	20	6	29	23	3	2	33.3333	2	25	300.0	5
183	ADNI1	ADNI1	011_S_0183	11	bl	2006-04-04	AD	72.4	Female	14	Not Hisp/Latino	White	Widowed	1	1.006							4.5	12.67	22.67	10	21	27	1	5	100	0	38	179.0	13
183	ADNI1	ADNI1	011_S_0183	11	m06	2006-10-04	AD	72.4	Female	14	Not Hisp/Latino	White	Widowed	1	0.949877							5	16.67	27.67	10	23	23	1	5	100		33	300.0	23
183	ADNI1	ADNI1	011_S_0183	11	m12	2007-04-03	AD	72.4	Female	14	Not Hisp/Latino	White	Widowed	1	0.86338							5.5	12.67	22.67	10	22	26	2	6	100	0	28	300.0	23
183	ADNI1	ADNI1	011_S_0183	11	m24	2008-04-09	AD	72.4	Female	14	Not Hisp/Latino	White	Widowed	1	0.775165							10	33.67	48.67	10	19	23	0			0	14	0.0	29
184	ADNI1	ADNI1	136_S_0184	136	bl	2006-03-27	CN	78.3	Female	14	Not Hisp/Latino	White	Widowed	1								0	4.67	6.67	1	29	56	10	12	80	18	29	70.0	0
184	ADNI1	ADNI1	136_S_0184	136	m12	2007-03-19	CN	78.3	Female	14	Not Hisp/Latino	White	Widowed	1								0	3.67	3.67	0	29	58	7	2	14.2857	21	43	71.0	0
184	ADNI1	ADNI1	136_S_0184	136	m24	2008-03-17	CN	78.3	Female	14	Not Hisp/Latino	White	Widowed	1								0	4.33	8.33	3	27	57	7	1	7.69231	16	47	84.0	0
184	ADNI1	ADNI1	136_S_0184	136	m36	2009-03-16	CN	78.3	Female	14	Not Hisp/Latino	White	Widowed	1								0	5.67	6.67	1	24	53	8	3	20	18	48	97.0	0
186	ADNI1	ADNI1	136_S_0186	136	bl	2006-03-06	CN	80.4	Female	16	Not Hisp/Latino	White	Married	0					942.8	180.4	16.77	0.5	6.67	9.67	3	27	38	6	4	36.3636	13	54	103.0	0
186	ADNI1	ADNI1	136_S_0186	136	m06	2006-09-18	CN	80.4	Female	16	Not Hisp/Latino	White	Married	0								0	9	13	3	27	35	5	3	33.3333		50	109.0	0
186	ADNI1	ADNI1	136_S_0186	136	m12	2007-03-05	CN	80.4	Female	16	Not Hisp/Latino	White	Married	0					911	171.1	15.6	0.5	4	8	3	28	40	7	2	18.1818	16	53	111.0	0
186	ADNI1	ADNI1	136_S_0186	136	m24	2008-03-03	CN	80.4	Female	16	Not Hisp/Latino	White	Married	0								0	10	18	7	27	41	6	4	40	15	52	96.0	0
186	ADNI1	ADNI1	136_S_0186	136	m36	2009-04-21	CN	80.4	Female	16	Not Hisp/Latino	White	Married	0								0.5	5.67	8.67	2	28	31	4	5	62.5	17	54	77.0	1
186	ADNI1	ADNI1	136_S_0186	136	m48	2010-05-24	CN	80.4	Female	16	Not Hisp/Latino	White	Married	0								0	6.67	7.67	1	29	54	7	2	15.3846	17	53	120.0	0
5267	ADNI2	ADNI2	153_S_5267	153	m06	2014-03-05	SMC	65.8	Female	15	Not Hisp/Latino	White	Divorced	1								0	2	3	0	28	55	7	2	14.2857			99.0	0	25	1.5	1.55556	1	1.4	1.33333	1	1.33333	1	1	1	1	1	1	1
5267	ADNI2	ADNI2	153_S_5267	153	bl	2013-09-03	SMC	65.8	Female	15	Not Hisp/Latino	White	Divorced	1	1.35444		1.1409		1086	360.1	31.2	0	2	3	1	28	54	8	1	6.66667	15		95.0	0	27	1.375	1.22222	1	1	1.16667	1	1.15385	1.5	1	1	1	1	1.25	1.12821
187	ADNI1	ADNI1	032_S_0187	32	bl	2006-02-27	LMCI	77.1	Male	16	Not Hisp/Latino	White	Married	2								1	13	21	6	28	18	4	3	60	3	15	197.0	3
187	ADNI1	ADNI1	032_S_0187	32	m06	2006-08-17	LMCI	77.1	Male	16	Not Hisp/Latino	White	Married	2								1	12.33	22.33	6	25	27	4	6	85.7143		20	200.0	2
187	ADNI1	ADNI1	032_S_0187	32	m12	2007-03-01	LMCI	77.1	Male	16	Not Hisp/Latino	White	Married	2								1	10	19	7	26	25	4	6	85.7143	2	16	243.0	0
187	ADNI1	ADNI1	032_S_0187	32	m18	2007-08-23	LMCI	77.1	Male	16	Not Hisp/Latino	White	Married	2								1.5	13	23	8	25	18	0	2	66.6667		10	300.0	2
187	ADNI1	ADNI1	032_S_0187	32	m24	2008-02-28	LMCI	77.1	Male	16	Not Hisp/Latino	White	Married	2								2.5	17	29	9	18	22	2	5	100	1	10	300.0	1
188	ADNI1	ADNI1	128_S_0188	128	bl	2006-02-22	LMCI	86.1	Male	16	Not Hisp/Latino	White	Married	1	1.14045				551.7	447	49.3	2	4	8	3	27	47	4	7	63.6364	8	33	122.0	9
188	ADNI1	ADNI1	128_S_0188	128	m06	2006-08-09	LMCI	86.1	Male	16	Not Hisp/Latino	White	Married	1	1.11405							1	9.67	13.67	3	29	41	6	8	72.7273		35	99.0	1
188	ADNI1	ADNI1	128_S_0188	128	m18	2007-08-08	LMCI	86.1	Male	16	Not Hisp/Latino	White	Married	1	1.15425							0	7.33	10.33	2	30	44	5	5	45.4545		38	105.0	0
190	ADNI1	ADNI1	100_S_0190	100	m12	2007-05-08	LMCI	78.8	Male	18	Not Hisp/Latino	White	Married	1					827.2	339.6	34.38	3.5	9	18	9	25	24	1	5	100	3	37	68.0	13
194	ADNI1	ADNI1	136_S_0194	136	bl	2006-04-24	AD	80.5	Female	12	Not Hisp/Latino	White	Widowed	0					671.2	494.6	52.52	3	23	33	7	24	23	2	5	71.4286	2	39	150.0	8
194	ADNI1	ADNI1	136_S_0194	136	m06	2006-10-16	AD	80.5	Female	12	Not Hisp/Latino	White	Widowed	0								3.5	18.33	30.33	10	24	21	3	6	100		32	200.0	11
194	ADNI1	ADNI1	136_S_0194	136	m12	2007-04-02	AD	80.5	Female	12	Not Hisp/Latino	White	Widowed	0								3	18.33	28.33	8	25	18	1	4	100	2	28	300.0	12
195	ADNI1	ADNI1	136_S_0195	136	bl	2006-04-04	LMCI	79.6	Male	18	Not Hisp/Latino	White	Married	1								2.5	16	23	5	25	28	4	4	57.1429	5	29	117.0	2
195	ADNI1	ADNI1	136_S_0195	136	m06	2006-10-02	LMCI	79.6	Male	18	Not Hisp/Latino	White	Married	1								2	12.33	20.33	6	26	32	3	4	57.1429		35	204.0	3
195	ADNI1	ADNI1	136_S_0195	136	m12	2007-03-26	LMCI	79.6	Male	18	Not Hisp/Latino	White	Married	1								3.5	20.67	30.67	6	20	25	3	7	87.5	5	26	300.0	7
195	ADNI1	ADNI1	136_S_0195	136	m18	2007-09-24	LMCI	79.6	Male	18	Not Hisp/Latino	White	Married	1								4.5	20	31	8	22	18	3	4	80		28	300.0	12
195	ADNI1	ADNI1	136_S_0195	136	m36	2009-04-07	LMCI	79.6	Male	18	Not Hisp/Latino	White	Married	1								10.5	32.33	46.33	9	19	14	2	5	100	2	2		16
196	ADNI1	ADNI1	136_S_0196	136	m06	2006-10-23	CN	78	Female	18	Not Hisp/Latino	White	Widowed	0								0	5	7	2	29	42	7	3	27.2727		38	82.0	0
196	ADNI1	ADNI1	136_S_0196	136	m12	2007-05-07	CN	78	Female	18	Not Hisp/Latino	White	Widowed	0								1	6.67	8.67	1	28	40	6	1	9.09091	15	37	111.0	2
196	ADNI1	ADNI1	136_S_0196	136	m36	2009-04-27	CN	78	Female	18	Not Hisp/Latino	White	Widowed	0								0	8.67	14.67	5	30	41	8	7	58.3333	14	36	113.0	3
200	ADNI1	ADNI1	128_S_0200	128	bl	2006-03-07	LMCI	61.4	Male	16	Not Hisp/Latino	Asian	Married	0	1.2841							1	9.67	15.67	4	27	39	3	1	11.1111	8	44	85.0	1
200	ADNI1	ADNI1	128_S_0200	128	m06	2006-09-21	LMCI	61.4	Male	16	Not Hisp/Latino	Asian	Married	0	1.56378							0.5	1.67	1.67	0	30	48	7	4	30.7692		61	58.0	1
200	ADNI1	ADNI1	128_S_0200	128	m12	2007-03-16	LMCI	61.4	Male	16	Not Hisp/Latino	Asian	Married	0	1.48581	1.1575						0.5	8	10	2	28	37	7	4	36.3636	9	57	65.0	1
200	ADNI1	ADNI1	128_S_0200	128	m18	2007-08-31	LMCI	61.4	Male	16	Not Hisp/Latino	Asian	Married	0	1.25002							1	5	7	2	28	46	7	3	25		66	41.0	1
200	ADNI1	ADNI1	128_S_0200	128	m24	2008-03-20	LMCI	61.4	Male	16	Not Hisp/Latino	Asian	Married	0	1.33761	1.13						1	5.33	5.33	0	30	50	7	3	23.0769	10	65	35.0	0
200	ADNI1	ADNI1	128_S_0200	128	m36	2009-10-02	LMCI	61.4	Male	16	Not Hisp/Latino	Asian	Married	0	1.47794	1.165						0.5	6.33	6.33	0	29	57	9	3	21.4286	15	62	41.0	6
200	ADNIGO	ADNI1	128_S_0200	128	m48	2010-10-04	LMCI	61.4	Male	16	Not Hisp/Latino	Asian	Married	0	1.35813		1.0012					1.5	5	5	0	27	55	9	0	0	14		47.0	0	28	2.75	1.88889	1.28571	1.4	1.33333	1	1.71795	1.5	1.11111	1.14286	1	1	1	1.15385
204	ADNI1	ADNI1	035_S_0204	35	bl	2006-02-23	LMCI	71.1	Female	16	Not Hisp/Latino	White	Divorced	0	1.27013				282.9	188.6	20.29	1.5	10.33	18.33	7	25	24	3	6	100	2	38	85.0	3
204	ADNI1	ADNI1	035_S_0204	35	m06	2006-09-21	LMCI	71.1	Female	16	Not Hisp/Latino	White	Divorced	0	1.24172							3	19.67	31.67	10	24	19	1	4	100		33		4
204	ADNI1	ADNI1	035_S_0204	35	m12	2007-02-22	LMCI	71.1	Female	16	Not Hisp/Latino	White	Divorced	0	1.30773				273.9	195.7	20.66	3.5	16.67	27.67	10	24	20	1	4	100	0	30	94.0
204	ADNI1	ADNI1	035_S_0204	35	m18	2007-08-30	LMCI	71.1	Female	16	Not Hisp/Latino	White	Divorced	0	1.22332							4	14	25	10	24	18	2	4	100		30	92.0	13
204	ADNI1	ADNI1	035_S_0204	35	m24	2008-02-06	LMCI	71.1	Female	16	Not Hisp/Latino	White	Divorced	0	1.1862							3	19	30	10	27	22	1	5	100	0	41	99.0	8
204	ADNI1	ADNI1	035_S_0204	35	m36	2009-03-05	LMCI	71.1	Female	16	Not Hisp/Latino	White	Divorced	0	1.21695							6	19	30	10	25	19	3	5	100	0	26	89.0	12
204	ADNI1	ADNI1	035_S_0204	35	m48	2010-02-05	LMCI	71.1	Female	16	Not Hisp/Latino	White	Divorced	0					357.5	232.9	23.52	5.5	25.67	37.67	10	21	18	1	4	100	0	23	224.0	27
205	ADNI1	ADNI1	128_S_0205	128	m18	2007-09-28	LMCI	66.5	Female	18	Not Hisp/Latino	White	Married	0	1.54055							0	0	0	0	30	72	3	0	0		64	50.0	0
210	ADNI1	ADNI1	068_S_0210	68	bl	2006-02-23	CN	72.4	Female	13	Not Hisp/Latino	White	Married	0					1385	236	18.54	0	6.67	10.67	3	29	44	9	5	38.4615	8	49	128.0	0
210	ADNI1	ADNI1	068_S_0210	68	m06	2006-09-20	CN	72.4	Female	13	Not Hisp/Latino	White	Married	0								0	5	8	3	30	32	3	3	42.8571		62	68.0	0
210	ADNI1	ADNI1	068_S_0210	68	m12	2007-03-12	CN	72.4	Female	13	Not Hisp/Latino	White	Married	0					1442	271.6	20.41	0	8.33	12.33	3	29	29	6	5	55.5556	10	28	89.0	0
210	ADNI1	ADNI1	068_S_0210	68	m24	2008-07-10	CN	72.4	Female	13	Not Hisp/Latino	White	Married	0								0.5	7.33	12.33	4	30	30	5	3	37.5	11	55	72.0	0
210	ADNI1	ADNI1	068_S_0210	68	m36	2009-05-21	CN	72.4	Female	13	Not Hisp/Latino	White	Married	0								0.5	5.33	9.33	4	27	33	5	5	62.5	12	56	80.0	0
210	ADNI1	ADNI1	068_S_0210	68	m48	2010-05-19	CN	72.4	Female	13	Not Hisp/Latino	White	Married	0								0	4	6	2	28	39	4	8	88.8889	7	57	78.0	0
213	ADNI1	ADNI1	020_S_0213	20	bl	2006-04-10	AD	62.9	Male	18	Not Hisp/Latino	White	Married	0	0.900362				986.3	578.7	63.05	4	12.33	21.33	5	24	23	2	4	80	2	17	300.0	5
213	ADNI1	ADNI1	020_S_0213	20	m06	2006-10-30	AD	62.9	Male	18	Not Hisp/Latino	White	Married	0	0.91457							4.5	12.33	23.33	8	21	25	1	3	60		12	300.0	19
213	ADNI1	ADNI1	020_S_0213	20	m12	2007-04-23	AD	62.9	Male	18	Not Hisp/Latino	White	Married	0	0.810362				665.4	560.7	58.45	8	15.67	27.67	9	23	19	0	4	100	0	8	300.0	21
214	ADNI1	ADNI1	032_S_0214	32	bl	2006-03-06	LMCI	65.1	Male	18	Not Hisp/Latino	White	Married	2	1.36122				683.1	434.1	48.14	1	14.33	19.33	5	27	26	3	6	100	8	48	73.0	5
214	ADNI1	ADNI1	032_S_0214	32	m06	2006-09-18	LMCI	65.1	Male	18	Not Hisp/Latino	White	Married	2	1.33334							1.5	9.33	15.33	6	27	28	2	6	100		50	119.0	8
214	ADNI1	ADNI1	032_S_0214	32	m12	2007-03-23	LMCI	65.1	Male	18	Not Hisp/Latino	White	Married	2	1.19915	2.1075			731.9	436.9	48.81	1.5	14.33	23.33	9	25	25	0	5	100	8	49	102.0	5
214	ADNI1	ADNI1	032_S_0214	32	m18	2007-09-13	LMCI	65.1	Male	18	Not Hisp/Latino	White	Married	2	1.25173							2	13	19	6	23	26	2	6	100		54	104.0	8
214	ADNI1	ADNI1	032_S_0214	32	m24	2008-03-21	LMCI	65.1	Male	18	Not Hisp/Latino	White	Married	2	1.20974	2.1275						2	16	24	8	20	27	1	6	100	9	41	68.0	9
214	ADNI1	ADNI1	032_S_0214	32	m36	2009-02-23	LMCI	65.1	Male	18	Not Hisp/Latino	White	Married	2	1.19295							2.5	15	24	9	23	24	1	4	80	6	50	149.0	9
214	ADNI1	ADNI1	032_S_0214	32	m48	2010-07-02	LMCI	65.1	Male	18	Not Hisp/Latino	White	Married	2					543.5	495.6	53.89	2.5	17.67	25.67	8	23	26	1	5	100	9	45	100.0	10
216	ADNI1	ADNI1	128_S_0216	128	m06	2006-09-06	AD	84.3	Male	16	Not Hisp/Latino	White	Widowed	0	1.19392							3.5	15	22	5	25	24	2	1	20		29	108.0	3
217	ADNI1	ADNI1	023_S_0217	23	m12	2007-03-02	LMCI	83.6	Female	18	Not Hisp/Latino	White	Married	0								2	9	18	9	27	26	2	6	100	0	45	61.0	2
217	ADNI1	ADNI1	023_S_0217	23	m48	2010-03-12	LMCI	83.6	Female	18	Not Hisp/Latino	White	Married	0								5.5	21	32	10	23	13	0	3	100	0	36	126.0	16
217	ADNIGO	ADNI1	023_S_0217	23	m60	2011-03-02	LMCI	83.6	Female	18	Not Hisp/Latino	White	Married	0	0.934229							10	22	33	10	19	16	0	3	100	0		139.0	27	21	1.875	1.88889	1.33333	1.8	1.5	1.25	1.66667	3.75	3.4	3.5	3.2	3.5	3.25	3.46875
219	ADNI1	ADNI1	022_S_0219	22	m06	2006-10-13	AD	74.4	Male	4	Hisp/Latino	White	Married	1								4.5	12.67	22.67	9	23	20	0	3	100		24	258.0	9
221	ADNI1	ADNI1	005_S_0221	5	bl	2006-03-23	AD	67.4	Male	18	Not Hisp/Latino	White	Married	2	1.03931				379.1	435.5	44.39	7	24	35	10	20	21	4	6	100	0	31	88.0	22
221	ADNI1	ADNI1	005_S_0221	5	m24	2008-04-03	AD	67.4	Male	18	Not Hisp/Latino	White	Married	2	0.874517							14	39.33	51.33	10	15	5	2	2	100	1	0	300.0	30
222	ADNI1	ADNI1	005_S_0222	5	m06	2006-09-14	LMCI	85.9	Male	18	Not Hisp/Latino	White	Married	0	1.0905							4	10	19	8	25	17	3	4	100		32	89.0	12
222	ADNI1	ADNI1	005_S_0222	5	m18	2007-09-24	LMCI	85.9	Male	18	Not Hisp/Latino	White	Married	0	1.05426							6	11	21	8	24	21	3	6	100		38	72.0	21
223	ADNI1	ADNI1	005_S_0223	5	bl	2006-03-24	CN	78	Female	18	Not Hisp/Latino	White	Married	1	1.08095				751.5	382.8	41.03	0	6.33	10.33	2	30	41	6	10	90.9091	19	32	129.0	0
223	ADNI1	ADNI1	005_S_0223	5	m06	2006-09-13	CN	78	Female	18	Not Hisp/Latino	White	Married	1	1.0328							1.5	12	19	6	28	32	4	4	50		39	151.0	4
223	ADNI1	ADNI1	005_S_0223	5	m12	2007-03-26	CN	78	Female	18	Not Hisp/Latino	White	Married	1	1.04409				609.6	293.6	30.86	2	14	23	5	25	23	4	3	50	9	31	300.0	6
223	ADNI1	ADNI1	005_S_0223	5	m24	2008-03-18	CN	78	Female	18	Not Hisp/Latino	White	Married	1	0.92137	1.85			551.5	388.9	36.83	4	13.33	24.33	6	27	33	5	5	55.5556	9	26	300.0	11
223	ADNI1	ADNI1	005_S_0223	5	m36	2009-03-17	CN	78	Female	18	Not Hisp/Latino	White	Married	1	0.959152	1.9525						6	21.67	31.67	7	27	35	2	7	100	9	34	157.0	19
225	ADNI1	ADNI1	128_S_0225	128	bl	2006-03-08	LMCI	82.4	Female	17	Not Hisp/Latino	White	Widowed	0	1.25547							2	9.67	12.67	3	28	41	5	3	27.2727	7	38	94.0	0
225	ADNI1	ADNI1	128_S_0225	128	m06	2006-09-18	LMCI	82.4	Female	17	Not Hisp/Latino	White	Widowed	0	1.20874							0.5	4	7	3	27	45	8	5	38.4615		41	81.0	0
225	ADNI1	ADNI1	128_S_0225	128	m12	2007-03-05	LMCI	82.4	Female	17	Not Hisp/Latino	White	Widowed	0	1.29336	1.115						0.5	8.67	11.67	3	28	57	8	6	40	6	40	51.0	0
225	ADNI1	ADNI1	128_S_0225	128	m18	2007-08-30	LMCI	82.4	Female	17	Not Hisp/Latino	White	Widowed	0	1.21028							0	5.67	8.67	2	30	56	8	5	35.7143		39	68.0	0
225	ADNI1	ADNI1	128_S_0225	128	m24	2008-03-17	LMCI	82.4	Female	17	Not Hisp/Latino	White	Widowed	0	1.1984	1.2						0	8.67	10.67	1	29	51	8	7	50	8	37	50.0	0
225	ADNIGO	ADNI1	128_S_0225	128	m48	2010-10-01	LMCI	82.4	Female	17	Not Hisp/Latino	White	Widowed	0	1.0758		0.9533					0	8	11	2	29	48	9	4	28.5714	8		102.0	0	26	1.25	1.11111	1	1	1	1	1.07692	1.125	1.33333	1	1	1	1.25	1.12821
227	ADNI1	ADNI1	128_S_0227	128	bl	2006-04-13	LMCI	79.6	Female	12	Not Hisp/Latino	White	Married	2	1.13868							2.5	13.33	21.33	5	24	46	3	8	72.7273	0	33	71.0	0
228	ADNI1	ADNI1	114_S_0228	114	bl	2006-02-27	AD	80.2	Female	10	Unknown	White	Widowed	0	1.06039							8	28	36	7	20	19	0	4	100	0	11	300.0	24
229	ADNI1	ADNI1	128_S_0229	128	bl	2006-03-30	CN	74.4	Female	16	Not Hisp/Latino	White	Married	1								0	0	1	0	30	67	6	0	0	17	39	94.0	0
229	ADNI1	ADNI1	128_S_0229	128	m06	2006-10-18	CN	74.4	Female	16	Not Hisp/Latino	White	Married	1								0	0	1	0	29	62	9	0	0		40	76.0	0
229	ADNI1	ADNI1	128_S_0229	128	m12	2007-03-23	CN	74.4	Female	16	Not Hisp/Latino	White	Married	1								0	1.67	2.67	0	29	70	5	0	0	18	49	93.0	0
230	ADNI1	ADNI1	128_S_0230	128	bl	2006-03-30	CN	80	Male	20	Not Hisp/Latino	White	Married	0	1.07913							0	8	11	2	29	49	5	1	7.69231	10	38	195.0	0
230	ADNI1	ADNI1	128_S_0230	128	m06	2006-10-18	CN	80	Male	20	Not Hisp/Latino	White	Married	0	1.02341							1	10.33	13.33	2	28	49	12	3	20		43	74.0	2
230	ADNI1	ADNI1	128_S_0230	128	m12	2007-03-23	CN	80	Male	20	Not Hisp/Latino	White	Married	0	1.01738							1.5	8.67	10.67	2	30	54	9	2	13.3333	8	43	77.0	0
230	ADNI1	ADNI1	128_S_0230	128	m24	2008-04-04	CN	80	Male	20	Not Hisp/Latino	White	Married	0	0.967909							2.5	13.33	18.33	4	27	38	8	2	18.1818	4	36	105.0	4
231	ADNI1	ADNI1	021_S_0231	21	bl	2006-03-16	LMCI	60.3	Male	18	Not Hisp/Latino	White	Married	0	0.969628				426.1	318.4	31.15	1.5	8.33	17.33	9	29	28	3	5	71.4286	3	21	180.0	6
231	ADNI1	ADNI1	021_S_0231	21	m06	2006-09-12	LMCI	60.3	Male	18	Not Hisp/Latino	White	Married	0	0.965767							2	11.67	22.67	9	28	27	5	6	75		21	300.0	8
231	ADNI1	ADNI1	021_S_0231	21	m12	2007-03-21	LMCI	60.3	Male	18	Not Hisp/Latino	White	Married	0	0.903416				420.1	295.7	28.12	2.5	9.33	19.33	9	29	31	3	7	100	4	18	300.0	9
231	ADNI1	ADNI1	021_S_0231	21	m24	2008-03-12	LMCI	60.3	Male	18	Not Hisp/Latino	White	Married	0	0.893852							4.5	11	23	10	25	24	0	6	100	0	20	300.0	13
231	ADNI1	ADNI1	021_S_0231	21	m36	2008-09-04	LMCI	60.3	Male	18	Not Hisp/Latino	White	Married	0	0.827341							5	10.33	22.33	9	27	16	0	3	100	2	0	300.0	13
232	ADNI1	ADNI1	130_S_0232	130	bl	2006-03-13	CN	78	Male	20	Not Hisp/Latino	White	Married	0	1.16164				1028	216.5	19.67	0	6.67	11.67	4	29	38	5	4	40	13	43	103.0	6
232	ADNI1	ADNI1	130_S_0232	130	m06	2006-09-08	CN	78	Male	20	Not Hisp/Latino	White	Married	0	1.16225							0.5	5.33	10.33	3	30	49	7	4	33.3333		49	105.0	3
232	ADNI1	ADNI1	130_S_0232	130	m12	2007-03-15	CN	78	Male	20	Not Hisp/Latino	White	Married	0	1.14756				1050	216.3	19.22	0	4.33	5.33	1	30	41	6	1	10	16	46	77.0	1
232	ADNI1	ADNI1	130_S_0232	130	m48	2010-03-12	CN	78	Male	20	Not Hisp/Latino	White	Married	0	1.08217				758.3	190.7	17.83	1	7.33	12.33	3	29	29	6	5	50	9	42	114.0	7
240	ADNI1	ADNI1	013_S_0240	13	bl	2006-04-05	LMCI	88.3	Male	16	Not Hisp/Latino	White	Married	0	1.18596				1338	256.6	22.91	1.5	12.33	17.33	4	28	40	8	8	66.6667	8	36	95.0	3
240	ADNI1	ADNI1	013_S_0240	13	m06	2006-10-25	LMCI	88.3	Male	16	Not Hisp/Latino	White	Married	0	1.17718							2	12.67	17.67	5	26	36	1	4	57.1429		39	100.0	4
240	ADNI1	ADNI1	013_S_0240	13	m12	2007-04-02	LMCI	88.3	Male	16	Not Hisp/Latino	White	Married	0	1.17987				1303	269.2	23.92	2	11.33	16.33	5	28	28	-2	4	80	4	41	62.0	7
240	ADNI1	ADNI1	013_S_0240	13	m18	2007-10-31	LMCI	88.3	Male	16	Not Hisp/Latino	White	Married	0	1.07989							2	10.33	17.33	6	24	38	0	7	87.5		34	100.0	5
240	ADNI1	ADNI1	013_S_0240	13	m24	2008-04-16	LMCI	88.3	Male	16	Not Hisp/Latino	White	Married	0	1.08197							5.5	11.67	15.67	4	27	38	4	6	66.6667	3	39	130.0	14
241	ADNI1	ADNI1	011_S_0241	11	m36	2009-03-31	LMCI	81.8	Male	16	Not Hisp/Latino	Black	Widowed	0								1.5	10	19	8	29	26	4	3	50	7	25	300.0	2
243	ADNI1	ADNI1	067_S_0243	67	bl	2006-04-13	LMCI	68	Female	15	Not Hisp/Latino	White	Married	1					627.4	435.6	49.12	2	12.67	19.67	6	28	25	-1	5	100	0	28	228.0	20
243	ADNI1	ADNI1	067_S_0243	67	m12	2007-04-10	LMCI	68	Female	15	Not Hisp/Latino	White	Married	1					506.3	523.7	57.98	5	20	29	8	26	30	-2	4	100	0	15	300.0	21
245	ADNI1	ADNI1	128_S_0245	128	bl	2006-04-18	CN	73.8	Female	10	Not Hisp/Latino	White	Married	0	1.36388							0.5	9	14	5	27	34	5	5	55.5556	6	34	300.0	0
245	ADNI1	ADNI1	128_S_0245	128	m06	2006-10-09	CN	73.8	Female	10	Not Hisp/Latino	White	Married	0								0.5	10	15	5	25	41	4	2	22.2222		35	135.0	2
249	ADNI1	ADNI1	007_S_0249	7	bl	2006-03-14	LMCI	72	Female	16	Not Hisp/Latino	White	Married	1								1.5	7.67	15.67	8	29	32	5	9	100	0	41	73.0	6
249	ADNI1	ADNI1	007_S_0249	7	m06	2006-09-26	LMCI	72	Female	16	Not Hisp/Latino	White	Married	1								2	10.67	16.67	5	29	28	0	5	100		46	64.0	10
249	ADNI1	ADNI1	007_S_0249	7	m48	2010-04-14	LMCI	72	Female	16	Not Hisp/Latino	White	Married	1								5	17	27	10	25	26	4	7	100	0	45	69.0	15
256	ADNI1	ADNI1	027_S_0256	27	bl	2006-04-05	LMCI	70.1	Male	20	Not Hisp/Latino	White	Married	2	0.965859				288.4	293.9	27.12	0.5	15	26	9	27	30	-1	5	100	1	41	87.0	6
256	ADNI1	ADNI1	027_S_0256	27	m06	2006-10-04	LMCI	70.1	Male	20	Not Hisp/Latino	White	Married	2	0.953469							3.5	19.33	30.33	10	22	27	2	6	100		39	123.0	14
256	ADNI1	ADNI1	027_S_0256	27	m18	2007-10-09	LMCI	70.1	Male	20	Not Hisp/Latino	White	Married	2								2.5	19	29	9	20	24	2	6	100		37	115.0	14
256	ADNI1	ADNI1	027_S_0256	27	m24	2008-04-07	LMCI	70.1	Male	20	Not Hisp/Latino	White	Married	2								5	15.67	26.67	10	21	21	2	5	100	2	20	300.0	17
256	ADNI1	ADNI1	027_S_0256	27	m36	2009-04-01	LMCI	70.1	Male	20	Not Hisp/Latino	White	Married	2					232.1	232.9	21.8	5	26.33	37.33	10	16	18	2	5	100	2	18	300.0	19
256	ADNI1	ADNI1	027_S_0256	27	m48	2010-04-21	LMCI	70.1	Male	20	Not Hisp/Latino	White	Married	2					289.2	263.7	25.4	10	24	36	10	15	15	3	4	100	2	10	300.0	28
257	ADNI1	ADNI1	067_S_0257	67	bl	2006-08-02	CN	78.5	Female	6	Not Hisp/Latino	White	Never married	1					427.2	233.9	21.4	0	5.67	6.67	0	29	47	3	3	27.2727	13	41	70.0	0
257	ADNI1	ADNI1	067_S_0257	67	m06	2007-02-19	CN	78.5	Female	6	Not Hisp/Latino	White	Never married	1								0	5.67	7.67	1	30	41	5	3	30		40	170.0	1
257	ADNI1	ADNI1	067_S_0257	67	m12	2007-08-08	CN	78.5	Female	6	Not Hisp/Latino	White	Never married	1					439.2	237.7	23.61	0	3.67	5.67	1	25	42	5	1	10	16	39	144.0	0
257	ADNI1	ADNI1	067_S_0257	67	m24	2008-10-24	CN	78.5	Female	6	Not Hisp/Latino	White	Never married	1								0	5.33	8.33	1	30	41	5	3	30	16	37	300.0	0
257	ADNI1	ADNI1	067_S_0257	67	m36	2009-08-12	CN	78.5	Female	6	Not Hisp/Latino	White	Never married	1								0	7.67	13.67	4	29	46	7	5	38.4615	18	39		0
257	ADNI1	ADNI1	067_S_0257	67	m48	2010-08-05	CN	78.5	Female	6	Not Hisp/Latino	White	Never married	1					404.3	254.5	25.97	0	12	14	2	29	38	5	2	20	17	33	99.0	0
258	ADNI1	ADNI1	128_S_0258	128	bl	2006-05-02	LMCI	71.3	Female	14	Not Hisp/Latino	White	Widowed	1	1.18189							0.5	10.33	14.33	4	29	30	5	8	100	3	48	126.0	0
258	ADNI1	ADNI1	128_S_0258	128	m06	2006-11-02	LMCI	71.3	Female	14	Not Hisp/Latino	White	Widowed	1	1.16208							1.5	14.33	20.33	6	27	38	3	8	88.8889		51	82.0	0
258	ADNI1	ADNI1	128_S_0258	128	m12	2007-04-27	LMCI	71.3	Female	14	Not Hisp/Latino	White	Widowed	1	1.08052	1.98			415.4	230.5	23.44	2	12.67	19.67	7	26	37	5	8	80	0	47	97.0	0
258	ADNI1	ADNI1	128_S_0258	128	m18	2007-10-26	LMCI	71.3	Female	14	Not Hisp/Latino	White	Widowed	1	1.10227							3.5	17	26	9	26	34	3	8	100		43	147.0	5
258	ADNI1	ADNI1	128_S_0258	128	m24	2008-05-08	LMCI	71.3	Female	14	Not Hisp/Latino	White	Widowed	1	1.14453	1.9175			396.8	247.2	24.5	3.5	13.33	23.33	10	23	32	3	7	100	0	46	195.0	12
259	ADNI1	ADNI1	127_S_0259	127	bl	2006-03-28	CN	70.6	Male	20	Not Hisp/Latino	White	Married	0	1.20305				803.6	288.8	32.32	0	8.33	10.33	2	30	56	7	2	14.2857	10	55	67.0	0
259	ADNI1	ADNI1	127_S_0259	127	m06	2006-09-21	CN	70.6	Male	20	Not Hisp/Latino	White	Married	0	1.16055							0	6.33	7.33	1	30	52	7	2	15.3846		52	55.0	0
259	ADNI1	ADNI1	127_S_0259	127	m12	2007-03-30	CN	70.6	Male	20	Not Hisp/Latino	White	Married	0	1.19017				639.9	275.3	31.17	0	4	6	2	29	55	8	1	7.14286	12	56	54.0	0
259	ADNI1	ADNI1	127_S_0259	127	m24	2008-03-27	CN	70.6	Male	20	Not Hisp/Latino	White	Married	0	1.25209	2.07						0	2.67	3.67	1	29	54	9	2	14.2857	12	55	56.0	0
259	ADNI1	ADNI1	127_S_0259	127	m36	2009-03-26	CN	70.6	Male	20	Not Hisp/Latino	White	Married	0	1.25083	2.315			727.8	338.7	37.11	0	6.33	9.33	3	30	45	8	2	18.1818	14	58	59.0	0
259	ADNI1	ADNI1	127_S_0259	127	m48	2010-03-19	CN	70.6	Male	20	Not Hisp/Latino	White	Married	0	1.18532				775.1	384.1	43.46	0	8.33	9.33	1	29	52	6	2	15.3846	12	48	128.0	0
259	ADNIGO	ADNI1	127_S_0259	127	m60	2011-03-31	CN	70.6	Male	20	Not Hisp/Latino	White	Married	0	1.20916				791.7	370.7	41.16	0	9	11	2	28	52	9	4	26.6667	16		67.0	0	25	2.625	2.11111	1.57143	1.8	2.16667	2.25	2.10256	1.75	1.44444	1.14286	1.2	1.5	1.5	1.4359
260	ADNI1	ADNI1	127_S_0260	127	bl	2006-05-02	CN	78.6	Female	13	Not Hisp/Latino	White	Married	0					1520	191.5	15.47	0	2.33	4.33	2	30	51	6	0	0	14	54	77.0	0
260	ADNI1	ADNI1	127_S_0260	127	m06	2006-11-02	CN	78.6	Female	13	Not Hisp/Latino	White	Married	0								0	4	7	3	28	51	10	2	14.2857		52	102.0	0
260	ADNI1	ADNI1	127_S_0260	127	m12	2007-05-09	CN	78.6	Female	13	Not Hisp/Latino	White	Married	0					1614	197.1	15.34	0	4.33	7.33	3	29	57	9	5	33.3333	10	51	71.0	0
260	ADNI1	ADNI1	127_S_0260	127	m24	2008-05-13	CN	78.6	Female	13	Not Hisp/Latino	White	Married	0								0	5.67	9.67	4	30	56	8	0	0	8	52	84.0	0
260	ADNI1	ADNI1	127_S_0260	127	m36	2009-04-30	CN	78.6	Female	13	Not Hisp/Latino	White	Married	0					1184	179.8	13.97	0	6.33	11.33	4	29	39	5	1	10	5	51	67.0	0
260	ADNI1	ADNI1	127_S_0260	127	m48	2010-04-28	CN	78.6	Female	13	Not Hisp/Latino	White	Married	0					1500	208.7	16.45	0	3.33	5.33	2	30	42	6	0	0	8	54	73.0	0
262	ADNI1	ADNI1	041_S_0262	41	bl	2006-04-12	CN	85.8	Male	14	Not Hisp/Latino	White	Married	0	1.20683							0	7.33	11.33	1	29	42	8	3	25	10	30	187.0	0
262	ADNI1	ADNI1	041_S_0262	41	m06	2006-11-09	CN	85.8	Male	14	Not Hisp/Latino	White	Married	0	1.15478							0	7.33	13.33	2	28	38	5	5	55.5556		0	300.0	6
262	ADNI1	ADNI1	041_S_0262	41	m12	2007-04-03	CN	85.8	Male	14	Not Hisp/Latino	White	Married	0	1.19234	1.71						0	6		1	24	50	8	4	30.7692	11		178.0	10
262	ADNI1	ADNI1	041_S_0262	41	m24	2008-04-09	CN	85.8	Male	14	Not Hisp/Latino	White	Married	0	1.18132	1.6325						0	5.33	9.33	2	27	15	-5	-8		11		100.0	5
262	ADNI1	ADNI1	041_S_0262	41	m36	2009-04-22	CN	85.8	Male	14	Not Hisp/Latino	White	Married	0	1.12844	1.715						3.5	2.33		3	28	34	3	3	37.5	16		250.0	6
262	ADNI1	ADNI1	041_S_0262	41	m48	2010-04-07	CN	85.8	Male	14	Not Hisp/Latino	White	Married	0		1.675						1.5	1.67		2	27	38	4	5	55.5556	12			9
266	ADNI1	ADNI1	128_S_0266	128	bl	2006-04-17	AD	85.5	Male	20	Not Hisp/Latino	White	Married	1	1.05948							6	16.67	22.67	4	26	26	5	6	75	0	28	117.0	14
266	ADNI1	ADNI1	128_S_0266	128	m06	2006-10-04	AD	85.5	Male	20	Not Hisp/Latino	White	Married	1	0.973015							8	15.67	22.67	6	26	33	2	7	100		36	121.0	18
266	ADNI1	ADNI1	128_S_0266	128	m12	2007-04-04	AD	85.5	Male	20	Not Hisp/Latino	White	Married	1	0.83903	1.5825			360.6	118	10.41	9	18.33	24.33	4	25	23	3	6	100	0	27	105.0	22
266	ADNI1	ADNI1	128_S_0266	128	m24	2008-04-14	AD	85.5	Male	20	Not Hisp/Latino	White	Married	1	0.795684	1.5175						8	18.33	26.33	6	15	27	1	4	100	0	18	273.0	28
269	ADNI1	ADNI1	098_S_0269	98	bl	2006-04-12	LMCI	67.1	Male	16	Not Hisp/Latino	White	Married	1					576.8	340.2	32.75	2.5	10.67	20.67	8	28	28	3	7	100	2	24	109.0	18
269	ADNI1	ADNI1	098_S_0269	98	m18	2007-10-05	LMCI	67.1	Male	16	Not Hisp/Latino	White	Married	1								5	12.33	24.33	10	27	26	2	6	100		26	250.0	21
269	ADNI1	ADNI1	098_S_0269	98	m24	2008-04-18	LMCI	67.1	Male	16	Not Hisp/Latino	White	Married	1								6	16.67	29.67	10	22	31	3	7	100	0	19	300.0	25
269	ADNI1	ADNI1	098_S_0269	98	m36	2009-04-06	LMCI	67.1	Male	16	Not Hisp/Latino	White	Married	1					390.6	283.8	24.99	11	22.33	35.33	9	21	25	5	8	100	2	16	300.0	27
269	ADNI1	ADNI1	098_S_0269	98	m48	2010-04-09	LMCI	67.1	Male	16	Not Hisp/Latino	White	Married	1								9	31.67	45.67	10	16	12	4	4	100	0	2	300.0	25
272	ADNI1	ADNI1	128_S_0272	128	bl	2006-04-26	CN	70.4	Female	19	Not Hisp/Latino	White	Married	0	1.24672							0	3.67	4.67	1	30	59	8	6	40	16	66	60.0	0
272	ADNI1	ADNI1	128_S_0272	128	m06	2006-10-13	CN	70.4	Female	19	Not Hisp/Latino	White	Married	0	1.30816							0	4.67	4.67	0	30	53	12	3	20		68	37.0	0
272	ADNI1	ADNI1	128_S_0272	128	m12	2007-05-04	CN	70.4	Female	19	Not Hisp/Latino	White	Married	0	1.34727	1.1775			1206	240.1	21.7	0	0.67	0.67	0	30	71	4	0	0	16	68	47.0	0
272	ADNI1	ADNI1	128_S_0272	128	m24	2008-04-24	CN	70.4	Female	19	Not Hisp/Latino	White	Married	0	1.40314	1.1325			1270	261.9	23.27	0	0.33	0.33	0	30	71	4	0	0	18	72	42.0	0
272	ADNIGO	ADNI1	128_S_0272	128	m48	2010-09-02	CN	70.4	Female	19	Not Hisp/Latino	White	Married	0	1.24685		0.9816		1431	271	23.79	0	1	1	0	30	71	3	0	0	20		34.0	0	28	1	1	1	1	1	1	1	1	1	1	1	1	1	1
273	ADNI1	ADNI1	021_S_0273	21	bl	2006-04-05	LMCI	62.8	Male	12	Not Hisp/Latino	White	Married	0					1639	182.1	16.11	1	12	23	9	30	27	3	8	100	4	25	195.0	0
273	ADNI1	ADNI1	021_S_0273	21	m06	2006-10-06	LMCI	62.8	Male	12	Not Hisp/Latino	White	Married	0								1	9	19	8	29	24	2	5	83.3333		26	141.0	0
273	ADNI1	ADNI1	021_S_0273	21	m12	2007-05-15	LMCI	62.8	Male	12	Not Hisp/Latino	White	Married	0					1646	194.5	16.34	1	10	21	9	29	27	4	7	87.5	3	23	137.0	0
273	ADNI1	ADNI1	021_S_0273	21	m18	2007-10-05	LMCI	62.8	Male	12	Not Hisp/Latino	White	Married	0								0.5	7.33	15.33	6	29	29	2	6	100		28	120.0	0
273	ADNI1	ADNI1	021_S_0273	21	m24	2008-04-01	LMCI	62.8	Male	12	Not Hisp/Latino	White	Married	0								0.5	14	23	7	28	27	0	3	60	8	24	190.0	0
273	ADNI1	ADNI1	021_S_0273	21	m36	2009-04-07	LMCI	62.8	Male	12	Not Hisp/Latino	White	Married	0								0.5	12	23	9	30	22	-1	3	100	10	24	214.0	0
276	ADNI1	ADNI1	021_S_0276	21	bl	2006-03-29	LMCI	70.9	Male	18	Not Hisp/Latino	White	Married	0								1	6.67	9.67	3	30	52	9	0	0	6	60	66.0	8
276	ADNI1	ADNI1	021_S_0276	21	m06	2006-09-29	LMCI	70.9	Male	18	Not Hisp/Latino	White	Married	0								1	10	14	4	30	41	6	-1	-8.33333		62	61.0	8
276	ADNI1	ADNI1	021_S_0276	21	m12	2007-03-29	LMCI	70.9	Male	18	Not Hisp/Latino	White	Married	0								1	4	9	5	30	45	8	4	33.3333	14	57	56.0	7
276	ADNI1	ADNI1	021_S_0276	21	m18	2007-10-04	LMCI	70.9	Male	18	Not Hisp/Latino	White	Married	0								1	17.33	20.33	3	29	50	4	-1	-8.33333		66	60.0	6
276	ADNI1	ADNI1	021_S_0276	21	m24	2008-03-13	LMCI	70.9	Male	18	Not Hisp/Latino	White	Married	0								1	8.67	13.67	5	30	41	8	5	41.6667	13	53	60.0	7
276	ADNI1	ADNI1	021_S_0276	21	m36	2009-03-30	LMCI	70.9	Male	18	Not Hisp/Latino	White	Married	0								1	8.67	16.67	6	30	34	7	2	22.2222	12	62	110.0	7
276	ADNI1	ADNI1	021_S_0276	21	m48	2010-03-30	LMCI	70.9	Male	18	Not Hisp/Latino	White	Married	0								1	9	12	3	29	42	9	5	45.4545	14	55	76.0	7
282	ADNI1	ADNI1	041_S_0282	41	bl	2006-05-15	LMCI	72.1	Male	20	Not Hisp/Latino	Asian	Married	0	1.18608							0.5	9.33	14.33	5	28	38	4	3	33.3333	5	45	73.0	1
282	ADNI1	ADNI1	041_S_0282	41	m06	2007-01-09	LMCI	72.1	Male	20	Not Hisp/Latino	Asian	Married	0	1.17781							0.5	6.67	10.67	4	27	43	7	4	33.3333		39	92.0	0
282	ADNI1	ADNI1	041_S_0282	41	m12	2007-05-08	LMCI	72.1	Male	20	Not Hisp/Latino	Asian	Married	0	1.19735	1.255						1	5	7	2	28	42	8	-2	-16.6667	7	40	54.0	0
282	ADNI1	ADNI1	041_S_0282	41	m18	2007-12-06	LMCI	72.1	Male	20	Not Hisp/Latino	Asian	Married	0	1.17326							1	9.33	13.33	4	27	44	4	2	20		40	59.0	1
283	ADNI1	ADNI1	137_S_0283	137	bl	2006-04-20	CN	78.4	Male	12	Not Hisp/Latino	White	Married	0	1.49961							0	6	8	2	28	39	7	8	72.7273	8	43	88.0	0
283	ADNI1	ADNI1	137_S_0283	137	m06	2006-10-30	CN	78.4	Male	12	Not Hisp/Latino	White	Married	0	1.44332							0	6	10	3	29	38	6	8	72.7273		46	70.0	0
283	ADNI1	ADNI1	137_S_0283	137	m12	2007-05-02	CN	78.4	Male	12	Not Hisp/Latino	White	Married	0	1.47552							0	5.33	9.33	3	30	38	5	1	10	11	51	77.0	0
283	ADNI1	ADNI1	137_S_0283	137	m24	2008-04-14	CN	78.4	Male	12	Not Hisp/Latino	White	Married	0	1.45258							0.5	4.67	8.67	3	30	40	5	3	30	11	48	91.0	0
283	ADNI1	ADNI1	137_S_0283	137	m36	2009-04-23	CN	78.4	Male	12	Not Hisp/Latino	White	Married	0	1.42081							0.5	2.67	4.67	2	29	40	6	2	20	12	45	66.0	0
284	ADNI1	ADNI1	067_S_0284	67	bl	2006-05-08	LMCI	76.8	Female	10	Not Hisp/Latino	White	Married	1								0.5	10.67	18.67	7	27	21	-4	-1		0	17	300.0	0
284	ADNI1	ADNI1	067_S_0284	67	m06	2006-11-27	LMCI	76.8	Female	10	Not Hisp/Latino	White	Married	1								0.5	11.67	22.67	9	23	15	-3	0			26	300.0	3
284	ADNI1	ADNI1	067_S_0284	67	m12	2007-05-02	LMCI	76.8	Female	10	Not Hisp/Latino	White	Married	1								0.5	17	30	10	20	4	-4	0		0	10	300.0	2
285	ADNI1	ADNI1	130_S_0285	130	bl	2006-04-03	LMCI	65.6	Male	10	Not Hisp/Latino	White	Married	1	1.29717				844.4	365.1	37.99	1.5	7	11	3	28	49	7	7	50	2	44	70.0	4
285	ADNI1	ADNI1	130_S_0285	130	m12	2007-04-06	LMCI	65.6	Male	10	Not Hisp/Latino	White	Married	1	1.23022				867.1	426.4	43.14	1.5	6.33	12.33	5	30	34	4	5	55.5556	5	37	101.0	1
285	ADNI1	ADNI1	130_S_0285	130	m18	2007-10-05	LMCI	65.6	Male	10	Not Hisp/Latino	White	Married	1	1.23982							2	13.67	22.67	8	30	31	3	5	71.4286		41	77.0	4
285	ADNI1	ADNI1	130_S_0285	130	m24	2008-03-24	LMCI	65.6	Male	10	Not Hisp/Latino	White	Married	1	1.17667							1	10	17	6	29	38	2	8	100	2	35	82.0	2
285	ADNI1	ADNI1	130_S_0285	130	m48	2010-04-16	LMCI	65.6	Male	10	Not Hisp/Latino	White	Married	1					742.6	433.9	43.55	2.5	10.33	16.33	6	30	37	2	5	62.5	3	38	84.0	5
286	ADNI1	ADNI1	018_S_0286	18	bl	2006-05-17	AD	65.9	Male	16	Not Hisp/Latino	White	Married	0	1.03346				642.9	416.9	40.28	4	22	34	9	26	22	4	5	83.3333	0	6	230.0	8
286	ADNI1	ADNI1	018_S_0286	18	m06	2006-11-28	AD	65.9	Male	16	Not Hisp/Latino	White	Married	0	1.00835							3	25.33	39.33	10	25	12	2	3	100		11	300.0	10
286	ADNI1	ADNI1	018_S_0286	18	m12	2007-05-15	AD	65.9	Male	16	Not Hisp/Latino	White	Married	0					605.5	372.8	39.38	3.5	23.67	33.67	9	18	14	0	2	100	0	2	300.0	12
286	ADNI1	ADNI1	018_S_0286	18	m24	2008-05-21	AD	65.9	Male	16	Not Hisp/Latino	White	Married	0								6	38.33	51.33	10	17	9	0	1	100	0	3	300.0	17
289	ADNI1	ADNI1	130_S_0289	130	bl	2006-03-31	LMCI	67.7	Male	16	Not Hisp/Latino	White	Married	0	0.979502							1	10.67	18.67	6	27	35	6	2	20	4	29	66.0	2
289	ADNI1	ADNI1	130_S_0289	130	m12	2007-03-23	LMCI	67.7	Male	16	Not Hisp/Latino	White	Married	0	0.889172							1	11	17	4	28	39	3	4	44.4444	9	27	226.0	6
289	ADNI1	ADNI1	130_S_0289	130	m18	2007-10-01	LMCI	67.7	Male	16	Not Hisp/Latino	White	Married	0	0.915582							1.5	10.33	15.33	3	29	32	7	5	50		13	300.0	3
289	ADNI1	ADNI1	130_S_0289	130	m24	2008-04-03	LMCI	67.7	Male	16	Not Hisp/Latino	White	Married	0	0.860822							1.5	12.67	21.67	7	25	36	6	3	33.3333	11	23	300.0	11
289	ADNI1	ADNI1	130_S_0289	130	m48	2010-04-12	LMCI	67.7	Male	16	Not Hisp/Latino	White	Married	0								3.5	17	27	7	23	21	6	4	57.1429	5	23	300.0	7
290	ADNI1	ADNI1	067_S_0290	67	m06	2007-02-05	LMCI	75.2	Male	16	Not Hisp/Latino	White	Married	1								2.5	10	16	5	29	38	7	8	72.7273		25	11.0	9
291	ADNI1	ADNI1	099_S_0291	99	bl	2006-03-24	LMCI	79.4	Male	16	Not Hisp/Latino	White	Divorced	1	1.30801				802.6	398.4	38.55	0.5	5.33	10.33	4	30	31	5	3	33.3333	7	50	105.0	2
291	ADNI1	ADNI1	099_S_0291	99	m06	2006-10-04	LMCI	79.4	Male	16	Not Hisp/Latino	White	Divorced	1	1.27867							0	5.67	8.67	2	30	31	9	4	33.3333		62	93.0	0
291	ADNI1	ADNI1	099_S_0291	99	m12	2007-04-04	LMCI	79.4	Male	16	Not Hisp/Latino	White	Divorced	1	1.25863				960.2	410.2	37.27	1	4	7	2	28	32	7	4	40	5	56	79.0	0
291	ADNI1	ADNI1	099_S_0291	99	m18	2007-10-03	LMCI	79.4	Male	16	Not Hisp/Latino	White	Divorced	1	1.20144							0.5	3.67	6.67	3	30	45	7	1	9.09091		60	86.0	0
291	ADNI1	ADNI1	099_S_0291	99	m24	2008-03-25	LMCI	79.4	Male	16	Not Hisp/Latino	White	Divorced	1	1.28296							0	5.67	10.67	4	30	37	9	3	25	8	62	79.0	0
291	ADNI1	ADNI1	099_S_0291	99	m36	2009-03-27	LMCI	79.4	Male	16	Not Hisp/Latino	White	Divorced	1	1.1299							0	6.67	13.67	6	28	27	5	5	55.5556	3	37	132.0	0
5265	ADNI2	ADNI2	007_S_5265	7	m24	2015-08-25	SMC	75.1	Female	18	Not Hisp/Latino	White	Never married	0			1.5656		376.8	266.5	27.36	0	5	6	0	28	41	11	6	46.1538	13		112.0	0	25	2.625	3	2.14286	1.4	2.33333	3.5	2.51282	1.125	1	1	1	1	1	1.02564
292	ADNI1	ADNI1	035_S_0292	35	bl	2006-04-12	LMCI	76.4	Male	16	Not Hisp/Latino	Asian	Married	0	1.17764				941.7	145.3	13.1	2	19.67	29.67	9	24	20	2	5	100	0	42	90.0	4
292	ADNI1	ADNI1	035_S_0292	35	m06	2006-10-05	LMCI	76.4	Male	16	Not Hisp/Latino	Asian	Married	0	1.04983							2	16.67	25.67	8	24	18	1	4	100		48		4
292	ADNI1	ADNI1	035_S_0292	35	m12	2007-04-25	LMCI	76.4	Male	16	Not Hisp/Latino	Asian	Married	0	1.16986				809.8	136.8	11.97	3.5	23	33	10	23	24	1	5	100	0	43	79.0	3
292	ADNI1	ADNI1	035_S_0292	35	m18	2007-11-08	LMCI	76.4	Male	16	Not Hisp/Latino	Asian	Married	0	1.1871							2.5	20.33	30.33	9	25	16	2	4	100		43	66.0	3
292	ADNI1	ADNI1	035_S_0292	35	m24	2008-04-03	LMCI	76.4	Male	16	Not Hisp/Latino	Asian	Married	0	1.20743				804.1	142.8	12.72	3.5	18	28	10	22	18	4	5	100	0	43	113.0	5
292	ADNI1	ADNI1	035_S_0292	35	m36	2009-04-09	LMCI	76.4	Male	16	Not Hisp/Latino	Asian	Married	0	1.17567							2.5	14.33	25.33	10	22	20	1	3	75	1	50	79.0	9
5265	ADNI2	ADNI2	007_S_5265	7	m06	2014-02-10	SMC	75.1	Female	18	Not Hisp/Latino	White	Never married	0								0	9	11	1	27	37	4	3	33.3333			69.0	0	23	2	1.55556	1.33333	1	2.33333	4	1.92105	1	1	1	1	1	1	1
5265	ADNI2	ADNI2	007_S_5265	7	bl	2013-08-12	SMC	75.1	Female	18	Not Hisp/Latino	White	Never married	0	1.28381		1.2359		466.1	247.1	24.78	0	4	7	2	30	43	5	1	9.09091	18		104.0	0	22	1.625	1.88889	1	1.2	1.5	3	1.64103	1	1	1	1	1	1	1
293	ADNI1	ADNI1	007_S_0293	7	m12	2007-04-16	LMCI	87.7	Male	12	Not Hisp/Latino	White	Married	1	1.12485				618.1	526.2	48.41	1	11.33	20.33	7	25	19	0	4	100	0	27	247.0	1
295	ADNI1	ADNI1	002_S_0295	2	bl	2006-05-09	CN	84.8	Male	18	Not Hisp/Latino	White	Married	1					888.1	355.2	34.73	0	3	4	1	28	56	5	3	23.0769	12	48	300.0	0
295	ADNI1	ADNI1	002_S_0295	2	m06	2006-11-02	CN	84.8	Male	18	Not Hisp/Latino	White	Married	1								0	5.33	6.33	1	28	50	7	2	16.6667		43	68.0	0
295	ADNI1	ADNI1	002_S_0295	2	m12	2007-05-25	CN	84.8	Male	18	Not Hisp/Latino	White	Married	1					858.3	399.5	39.29	0	4.67	5.67	1	30	53	10	2	14.2857	15	54	72.0	0
295	ADNI1	ADNI1	002_S_0295	2	m24	2008-08-04	CN	84.8	Male	18	Not Hisp/Latino	White	Married	1								0	3.67	5.67	2	29	45	7	2	16.6667	10	53	120.0	0
295	ADNI1	ADNI1	002_S_0295	2	m36	2009-05-07	CN	84.8	Male	18	Not Hisp/Latino	White	Married	1					708.6	381.3	38.72	0	3.67	6.67	3	28	43	5	2	22.2222	15	49	85.0	0
295	ADNI1	ADNI1	002_S_0295	2	m48	2010-05-13	CN	84.8	Male	18	Not Hisp/Latino	White	Married	1					813.3	396.3	41.35	0	5	8	3	26	51	6	2	15.3846	6	57	66.0	0
5263	ADNI2	ADNI2	032_S_5263	32	m24	2017-01-17	SMC	75.2	Female	18	Not Hisp/Latino	White	Married	1								3.5	12	18	5	28	37	5	9	100	18		110.0	6	24	2	1	1	1	1	1.75	1.28205	2.75	1.88889	1.42857	1.4	1.66667	3	2
5263	ADNI2	ADNI2	032_S_5263	32	m12	2016-01-05	SMC	75.2	Female	18	Not Hisp/Latino	White	Married	1			1.4949		659.3	539.3	58.84	3.5	16	21	5	28	33	1	7	100	19		79.0	4	24	2.5	1.44444	1.28571	1.2	1.5	3	1.76923	3.125	2	2.42857	1.8	3	3.75	2.61538
296	ADNI1	ADNI1	100_S_0296	100	bl	2006-04-25	LMCI	79.1	Male	10	Not Hisp/Latino	White	Married	0								1.5	15	24	6	26	23	7	2	25	2	26	277.0	0
296	ADNI1	ADNI1	100_S_0296	100	m06	2006-10-19	LMCI	79.1	Male	10	Not Hisp/Latino	White	Married	0								1.5	12.67	19.67	5	25	26	2	2	33.3333		29	252.0	4
296	ADNI1	ADNI1	100_S_0296	100	m12	2007-04-17	LMCI	79.1	Male	10	Not Hisp/Latino	White	Married	0								1	9.33	18.33	5	27	27	8	2	22.2222	9	22	240.0	0
296	ADNI1	ADNI1	100_S_0296	100	m36	2009-05-07	LMCI	79.1	Male	10	Not Hisp/Latino	White	Married	0								1	14	26	9	25	18	5	3	50	6	29	179.0	0
296	ADNIGO	ADNI1	100_S_0296	100	m60	2011-05-05	LMCI	79.1	Male	10	Not Hisp/Latino	White	Married	0	1.24002		1.1634					1	15	23	5	26	20	4	7	100	6		300.0	3	14	2.125	2.77778	1.28571	2	1.5	1.75	1.97436	2	1.55556	1	1.8	1.16667	2	1.5641
298	ADNI1	ADNI1	123_S_0298	123	bl	2006-04-27	CN	76.4	Male	14	Not Hisp/Latino	White	Married	0								0	2.33	4.33	2	30	33	5	3	37.5	12	52	72.0	0
298	ADNI1	ADNI1	123_S_0298	123	m06	2006-11-08	CN	76.4	Male	14	Not Hisp/Latino	White	Married	0								0	4.67	9.67	4	28	31	5	2	25		54	61.0	0
298	ADNI1	ADNI1	123_S_0298	123	m12	2007-05-09	CN	76.4	Male	14	Not Hisp/Latino	White	Married	0								0	5.33	7.33	2	29	39	6	2	20	8	55	55.0	0
298	ADNI1	ADNI1	123_S_0298	123	m24	2008-05-07	CN	76.4	Male	14	Not Hisp/Latino	White	Married	0								0	5	7	2	29	42	5	2	20	13	44	64.0	0
298	ADNI1	ADNI1	123_S_0298	123	m36	2009-04-17	CN	76.4	Male	14	Not Hisp/Latino	White	Married	0								0	6	10	4	29	34	6	2	20	8	51	72.0	0
298	ADNI1	ADNI1	123_S_0298	123	m48	2010-04-19	CN	76.4	Male	14	Not Hisp/Latino	White	Married	0								0	7.33	11.33	3	26	36	7	4	36.3636	12	54	61.0	0
298	ADNIGO	ADNI1	123_S_0298	123	m60	2011-04-20	CN	76.4	Male	14	Not Hisp/Latino	White	Married	0								0	6	11	5	29	36	6	5	45.4545	7		67.0	0	22	1.125	1.11111	1	1.2	2	2	1.33333	1	1	1	1	1	1	1
299	ADNI1	ADNI1	136_S_0299	136	bl	2006-05-12	AD	89.1	Female	20	Not Hisp/Latino	White	Never married	0					997.1	161.1	12.8	1.5	11.33	18.33	5	26	20	2	5	100	5	20	300.0	1
299	ADNI1	ADNI1	136_S_0299	136	m06	2006-11-06	AD	89.1	Female	20	Not Hisp/Latino	White	Never married	0								2	15.33	21.33	4	27	29	4	7	100		20	289.0	3
300	ADNI1	ADNI1	136_S_0300	136	bl	2006-05-22	AD	56.4	Male	16	Not Hisp/Latino	White	Married	2					475.2	310.8	32.87	4.5	12.67	19.67	7	23	27	2	6	100	0	55	42.0	9
300	ADNI1	ADNI1	136_S_0300	136	m06	2006-11-13	AD	56.4	Male	16	Not Hisp/Latino	White	Married	2								3	18	25	7	23	16	0	3	100		49	61.0	8
300	ADNI1	ADNI1	136_S_0300	136	m12	2007-05-29	AD	56.4	Male	16	Not Hisp/Latino	White	Married	2					406.1	344.7	36.41	4.5	11.33	21.33	10	28	26	1	6	100	0	54	51.0	9
300	ADNI1	ADNI1	136_S_0300	136	m24	2008-05-19	AD	56.4	Male	16	Not Hisp/Latino	White	Married	2								3	14	23	9	26	22	0	5	100	0	49	74.0	7
301	ADNI1	ADNI1	137_S_0301	137	bl	2006-04-25	CN	73.4	Female	13	Not Hisp/Latino	White	Married	0	1.25035							0	1.33	3.33	2	28	53	5	2	16.6667	17	54	71.0	0
301	ADNI1	ADNI1	137_S_0301	137	m06	2006-10-31	CN	73.4	Female	13	Not Hisp/Latino	White	Married	0	1.1937							0	4	6	1	30	53	6	4	28.5714		56	74.0	0
301	ADNI1	ADNI1	137_S_0301	137	m12	2007-05-07	CN	73.4	Female	13	Not Hisp/Latino	White	Married	0	1.21894							0	0.67	2.67	1	28	57	7	-1	-7.14286	19	58	50.0	0
301	ADNI1	ADNI1	137_S_0301	137	m24	2008-05-06	CN	73.4	Female	13	Not Hisp/Latino	White	Married	0	1.24173							0	2.33	5.33	2	28	51	4	1	8.33333	18	57	81.0	0
301	ADNI1	ADNI1	137_S_0301	137	m36	2009-04-22	CN	73.4	Female	13	Not Hisp/Latino	White	Married	0	1.23988							0	3.33	4.33	1	30	60	6	3	21.4286	15	56	64.0	0
5263	ADNI2	ADNI2	032_S_5263	32	m06	2014-04-16	SMC	75.2	Female	18	Not Hisp/Latino	White	Married	1								1	7	11	4	30	37	5	9	90			69.0	3	24	3.28571	1.55556	1	2	2	3.75	2.25	2.5	1.22222	1.85714	1	1.5	3.25	1.82051
5263	ADNI2	ADNI2	032_S_5263	32	bl	2013-10-07	SMC	75.2	Female	18	Not Hisp/Latino	White	Married	1	1.77617		1.6762		684.4	455.6	52.28	0.5	8	12	3	30	41	7	12	100	13		66.0	1	25	1.875	1.11111	1	1.6	2	2	1.53846	1	1	1	1	1	1	1
5262	ADNI2	ADNI2	018_S_5262	18	bl	2013-09-03	SMC	73.5	Female	17	Not Hisp/Latino	White	Widowed	1								0	4	5	1	29	47	7	2	16.6667	18		47.0	0	27	1	2.88889	1	1	1.33333	1	1.48718
303	ADNI1	ADNI1	037_S_0303	37	bl	2006-05-03	CN	84.2	Male	16	Not Hisp/Latino	White	Married	1								0	4	7	2	29	42	7	5	41.6667	12	49	88.0	1
303	ADNI1	ADNI1	037_S_0303	37	m24	2008-04-23	CN	84.2	Male	16	Not Hisp/Latino	White	Married	1								0	3.33	6.33	1	30	45	8	3	21.4286	17	48	66.0	1
304	ADNI1	ADNI1	082_S_0304	82	bl	2006-04-06	CN	70.8	Female	16	Not Hisp/Latino	White	Married	0								0	10	15	5	29	22	1	4	80	9	31	90.0	0
307	ADNI1	ADNI1	027_S_0307	27	bl	2006-04-28	LMCI	78.5	Male	19	Not Hisp/Latino	White	Married	0					942.5	134.6	11.99	1	12	21	7	28	20	1	5	100	7	35	58.0	1
307	ADNI1	ADNI1	027_S_0307	27	m06	2006-10-27	LMCI	78.5	Male	19	Not Hisp/Latino	White	Married	0								1	12.67	19.67	6	27	29	-1	3	60		33	113.0	2
307	ADNI1	ADNI1	027_S_0307	27	m12	2007-05-01	LMCI	78.5	Male	19	Not Hisp/Latino	White	Married	0					911.1	135.9	11.65	2.5	8.67	15.67	6	30	36	5	7	77.7778	6	36	71.0	2
307	ADNI1	ADNI1	027_S_0307	27	m18	2007-11-07	LMCI	78.5	Male	19	Not Hisp/Latino	White	Married	0								2.5	8	15	6	29	33	1	3	42.8571		37	95.0	2
307	ADNI1	ADNI1	027_S_0307	27	m24	2008-04-29	LMCI	78.5	Male	19	Not Hisp/Latino	White	Married	0								2	12.33	20.33	6	29	26	0	0	0	10	35	77.0	0
307	ADNI1	ADNI1	027_S_0307	27	m36	2009-04-17	LMCI	78.5	Male	19	Not Hisp/Latino	White	Married	0					785	166.4	14.34	1.5	8.67	15.67	5	30	41	4	3	33.3333	10	35	70.0	4
307	ADNI1	ADNI1	027_S_0307	27	m48	2010-05-03	LMCI	78.5	Male	19	Not Hisp/Latino	White	Married	0					1013	195.3	16.16	1.5	8.67	16.67	6	29	24	4	1	16.6667	12	27	71.0	0
307	ADNIGO	ADNI1	027_S_0307	27	m60	2011-05-10	LMCI	78.5	Male	19	Not Hisp/Latino	White	Married	0	1.15914		1.1715		940.3	144.8	11.98	2	9	18	7	30	25	3	2	28.5714	13		80.0	4	22	1.625	2.33333	2.42857	1.8	3.16667	3.25	2.35897	1.875	1.44444	1.57143	1.4	2.6	2	1.76316
310	ADNI1	ADNI1	128_S_0310	128	bl	2006-04-24	AD	82.7	Male	16	Not Hisp/Latino	White	Married	0								1.5	9.67	17.67	8	23	35	6	6	60	4	31	121.0	8
310	ADNI1	ADNI1	128_S_0310	128	m06	2006-10-30	AD	82.7	Male	16	Not Hisp/Latino	White	Married	0								2.5	10.33	18.33	6	24	21	5	6	85.7143		26	218.0	10
310	ADNI1	ADNI1	128_S_0310	128	m12	2007-04-23	AD	82.7	Male	16	Not Hisp/Latino	White	Married	0					684.1	456.4	52.43	4	15	23	7	24	37	1	4	57.1429	4	24	160.0	15
311	ADNI1	ADNI1	073_S_0311	73	m06	2007-02-06	CN	78.1	Female	16	Not Hisp/Latino	White	Married	1	1.08409							0	7.33	11.33	4	29	51	8	6	40		34	143.0	0
312	ADNI1	ADNI1	073_S_0312	73	bl	2006-08-02	CN	82.8	Male	20	Not Hisp/Latino	White	Married	1	1.16393				838.6	400.6	41.39	0	10.67	14.67	3	30	34	3	3	37.5	12	23	187.0	0
312	ADNI1	ADNI1	073_S_0312	73	m06	2007-02-06	CN	82.8	Male	20	Not Hisp/Latino	White	Married	1	1.1784							0	9.67	17.67	6	30	28	2	2	28.5714		25	106.0	0
312	ADNI1	ADNI1	073_S_0312	73	m12	2007-07-13	CN	82.8	Male	20	Not Hisp/Latino	White	Married	1	1.19377				777.4	377.6	39.2	0	8	15	6	29	30	1	3	50	5	26	165.0	0
314	ADNI1	ADNI1	041_S_0314	41	bl	2006-04-20	LMCI	72.1	Male	19	Not Hisp/Latino	White	Married	1	1.0608				379.7	287	32.43	0.5	15.33	22.33	7	28	27	4	7	100	2	45	78.0	1
314	ADNI1	ADNI1	041_S_0314	41	m06	2007-03-09	LMCI	72.1	Male	19	Not Hisp/Latino	White	Married	1								0.5	8.33	13.33	5	23	25	1	4	80		47	87.0	0
314	ADNI1	ADNI1	041_S_0314	41	m12	2007-05-02	LMCI	72.1	Male	19	Not Hisp/Latino	White	Married	1					358.4	344.7	35.95	0.5	6.33	12.33	6	25	27	3	5	83.3333	2	47	80.0	0
314	ADNI1	ADNI1	041_S_0314	41	m24	2008-04-21	LMCI	72.1	Male	19	Not Hisp/Latino	White	Married	1					391.7	325.9	34.59	1	12.67	17.67	5	26	22	2	2	40	4	51	72.0	0
314	ADNI1	ADNI1	041_S_0314	41	m36	2009-04-20	LMCI	72.1	Male	19	Not Hisp/Latino	White	Married	1								3	14.33	23.33	9	26	18	0	3	100	0	36	107.0	4
314	ADNI1	ADNI1	041_S_0314	41	m48	2010-05-18	LMCI	72.1	Male	19	Not Hisp/Latino	White	Married	1								2	16.67	24.67	7	23	17	2	4	100	0	40	120.0	6
315	ADNI1	ADNI1	072_S_0315	72	bl	2006-04-17	CN	71.5	Male	16	Not Hisp/Latino	White	Married	0	1.27831							0	6.67	11.67	4	28	36	6	8	72.7273	12	65	92.0	0
315	ADNI1	ADNI1	072_S_0315	72	m06	2006-10-31	CN	71.5	Male	16	Not Hisp/Latino	White	Married	0								0	2.33	4.33	2	30	36	3	5	62.5		61	63.0	0
315	ADNI1	ADNI1	072_S_0315	72	m12	2007-05-07	CN	71.5	Male	16	Not Hisp/Latino	White	Married	0	1.35781							0	4	8	4	30	39	4	6	66.6667	11	20	83.0	0
315	ADNI1	ADNI1	072_S_0315	72	m36	2009-05-12	CN	71.5	Male	16	Not Hisp/Latino	White	Married	0	1.29143							0	6	11	5	30	39	4	4	44.4444	13	63	43.0	0
315	ADNI1	ADNI1	072_S_0315	72	m48	2010-04-15	CN	71.5	Male	16	Not Hisp/Latino	White	Married	0	1.37396							0	8.33	12.33	4	30	38	2	-1	-14.2857	12	60	59.0	0
5261	ADNI2	ADNI2	153_S_5261	153	m24	2015-09-03	SMC	78.1	Female	18	Not Hisp/Latino	White	Widowed	1			1.2338					0	9	14	4	29	39	6	2	20	12		73.0	0	27	2.125	2.44444	1.42857	1.4	1.5	2.25	1.89744	1	1	1	1	1	1.5	1.05128
316	ADNI1	ADNI1	007_S_0316	7	m06	2006-10-30	AD	80.9	Male	16	Not Hisp/Latino	White	Married	2	1.04358							5	16.33	23.33	7	19	25	3	5	100		32	130.0	9
319	ADNI1	ADNI1	131_S_0319	131	bl	2006-04-06	CN	70.2	Female	16	Not Hisp/Latino	White	Married	0	1.33179				1391	160.2	15.29	0	14.33	16.33	2	30	41	6	-2	-20	11	38	84.0	0
319	ADNI1	ADNI1	131_S_0319	131	m06	2006-09-28	CN	70.2	Female	16	Not Hisp/Latino	White	Married	0	1.50876							0	6.33	10.33	3	28	52	6	3	23.0769		45	98.0	0
321	ADNI1	ADNI1	031_S_0321	31	bl	2006-04-19	AD	68.3	Male	18	Not Hisp/Latino	White	Married	2	1.21663				688.2	378.5	44.82	1.5	13.33	22.33	8	26	27	2	6	100	6	24	96.0	6
321	ADNI1	ADNI1	031_S_0321	31	m06	2006-11-01	AD	68.3	Male	18	Not Hisp/Latino	White	Married	2	1.16151							4	12.67	20.67	6	25	21	2	5	100		31	69.0	11
324	ADNI1	ADNI1	005_S_0324	5	bl	2006-04-21	LMCI	75.3	Female	14	Not Hisp/Latino	White	Married	0								1.5	10.33	19.33	8	24	42	2	6	66.6667	1	38	104.0	2
324	ADNI1	ADNI1	005_S_0324	5	m06	2006-10-31	LMCI	75.3	Female	14	Not Hisp/Latino	White	Married	0								1.5	16.67	22.67	6	26	39	2	8	100		32	147.0	3
324	ADNI1	ADNI1	005_S_0324	5	m12	2007-05-03	LMCI	75.3	Female	14	Not Hisp/Latino	White	Married	0								2.5	9.33	16.33	7	27	40	1	8	100	0	38	187.0	4
324	ADNI1	ADNI1	005_S_0324	5	m18	2007-10-17	LMCI	75.3	Female	14	Not Hisp/Latino	White	Married	0								2.5	9.33	18.33	8	22	40	3	9	90		37	157.0	5
324	ADNI1	ADNI1	005_S_0324	5	m24	2008-04-22	LMCI	75.3	Female	14	Not Hisp/Latino	White	Married	0								3.5	11	20	8	24	39	1	7	100	0	38	155.0	8
324	ADNI1	ADNI1	005_S_0324	5	m36	2009-06-01	LMCI	75.3	Female	14	Not Hisp/Latino	White	Married	0								4	10.67	18.67	8	26	36	2	8	100	0	34	180.0	10
325	ADNI1	ADNI1	013_S_0325	13	bl	2006-06-09	LMCI	70.6	Female	18	Not Hisp/Latino	White	Widowed	1	0.952609							2	9.67	18.67	9	28	27	2	6	100	1	35	180.0	7
325	ADNI1	ADNI1	013_S_0325	13	m06	2006-12-01	LMCI	70.6	Female	18	Not Hisp/Latino	White	Widowed	1	0.969267							2	17.33	27.33	10	22	29	-1	4	100		34	149.0	8
325	ADNI1	ADNI1	013_S_0325	13	m12	2007-06-15	LMCI	70.6	Female	18	Not Hisp/Latino	White	Widowed	1	0.984861							2	10.33	20.33	10	24	29	2	7	100	0	41	192.0	1
325	ADNI1	ADNI1	013_S_0325	13	m18	2007-12-13	LMCI	70.6	Female	18	Not Hisp/Latino	White	Widowed	1	0.950537							3	13.67	23.67	10	28	29	2	7	100		3	300.0	8
325	ADNI1	ADNI1	013_S_0325	13	m24	2008-06-19	LMCI	70.6	Female	18	Not Hisp/Latino	White	Widowed	1	0.8826							2.5	12.67	24.67	10	23	31	1	7	100	0	26	150.0	12
327	ADNI1	ADNI1	037_S_0327	37	bl	2006-05-26	CN	70	Male	16	Not Hisp/Latino	White	Divorced	0	1.15605				1405	188.3	16.71	0	9	15	5	29	44	7	2	16.6667	11	49	74.0	0
327	ADNI1	ADNI1	037_S_0327	37	m06	2006-11-15	CN	70	Male	16	Not Hisp/Latino	White	Divorced	0	1.14898							0	4.33	9.33	4	29	39	4	2	25		50	66.0	0
327	ADNI1	ADNI1	037_S_0327	37	m24	2008-05-23	CN	70	Male	16	Not Hisp/Latino	White	Divorced	0	1.13952	1.58			1381	220.3	18.92	0.5	8.67	12.67	3	29	33	8	6	54.5455	15	54	93.0	1
328	ADNI1	ADNI1	014_S_0328	14	m06	2006-10-24	AD	76.6	Male	17	Not Hisp/Latino	White	Married	1								4	22.33	34.33	9	20	24	2	3	50		1	83.0	8
328	ADNI1	ADNI1	014_S_0328	14	m12	2007-04-17	AD	76.6	Male	17	Not Hisp/Latino	White	Married	1								4.5	24	34	7	16	24	4	3	50	2	1		21
331	ADNI1	ADNI1	023_S_0331	23	bl	2006-04-06	LMCI	64.6	Female	14	Not Hisp/Latino	White	Married	2					588	417.1	39.86	2	12	22	10	27	31	1	7	100	0	40	62.0	9
331	ADNI1	ADNI1	023_S_0331	23	m06	2006-10-03	LMCI	64.6	Female	14	Not Hisp/Latino	White	Married	2								1.5	15	26	10	24	29	1	6	100		38	68.0	1
331	ADNI1	ADNI1	023_S_0331	23	m12	2007-03-27	LMCI	64.6	Female	14	Not Hisp/Latino	White	Married	2					585.3	381.5	37.75	1.5	11.33	21.33	10	24	23	2	5	100	0	36	72.0	2
331	ADNI1	ADNI1	023_S_0331	23	m18	2007-10-09	LMCI	64.6	Female	14	Not Hisp/Latino	White	Married	2								2	15	25	10	25	27	2	6	100		35	85.0	3
331	ADNI1	ADNI1	023_S_0331	23	m24	2008-03-28	LMCI	64.6	Female	14	Not Hisp/Latino	White	Married	2					477.6	386.3	37.97	2	9.33	20.33	10	26	32	3	7	100	0	34	96.0	3
331	ADNI1	ADNI1	023_S_0331	23	m36	2009-04-10	LMCI	64.6	Female	14	Not Hisp/Latino	White	Married	2					486.1	403.3	40.45	4	13.33	24.33	10	23	24	1	5	100	0	30	79.0	5
331	ADNI1	ADNI1	023_S_0331	23	m48	2010-05-05	LMCI	64.6	Female	14	Not Hisp/Latino	White	Married	2					445.6	396.7	38.58	4.5	17.67	29.67	10	21	30	-1	4	100	0	33	85.0	14
5261	ADNI2	ADNI2	153_S_5261	153	m06	2014-02-13	SMC	78.1	Female	18	Not Hisp/Latino	White	Widowed	1								0	10	14	3	30	33	5	1	12.5			69.0	0	24	3.375	3.55556	2.14286	1.6	1.83333	2.25	2.61538	1.25	1	1	1	1	1.25	1.07692
332	ADNI1	ADNI1	021_S_0332	21	bl	2006-04-19	LMCI	69.9	Male	16	Not Hisp/Latino	White	Married	0								2.5	14.67	24.67	8	25	17	2	3	75	1	31	119.0	14
332	ADNI1	ADNI1	021_S_0332	21	m06	2006-10-19	LMCI	69.9	Male	16	Not Hisp/Latino	White	Married	0								6	19	29	8	22	15	-2	2	100		28	245.0	15
332	ADNI1	ADNI1	021_S_0332	21	m12	2007-04-19	LMCI	69.9	Male	16	Not Hisp/Latino	White	Married	0								8	27.33	39.33	10	21	17	2	5	100	0	22	285.0	21
335	ADNI1	ADNI1	018_S_0335	18	m06	2006-11-28	AD	83.4	Female	14	Not Hisp/Latino	White	Widowed	0								5	32		8	19	15	0	3	100		41	300.0	24
335	ADNI1	ADNI1	018_S_0335	18	m12	2007-05-22	AD	83.4	Female	14	Not Hisp/Latino	White	Widowed	0								10	23	30	7	19	21	1	4	100	0	36	0.0	21
335	ADNI1	ADNI1	018_S_0335	18	m24	2008-06-24	AD	83.4	Female	14	Not Hisp/Latino	White	Widowed	0								10	21.67	29.67	7	22	25	1	5	100	0	43	300.0	26
336	ADNI1	ADNI1	067_S_0336	67	bl	2006-06-01	LMCI	76.1	Male	17	Not Hisp/Latino	White	Married	1					854.2	416.4	45.17	1.5	13	19	6	24	19	1	4	100	0	44	107.0	8
336	ADNI1	ADNI1	067_S_0336	67	m06	2006-12-11	LMCI	76.1	Male	17	Not Hisp/Latino	White	Married	1								2	12.67	20.67	8	21	23	3	5	83.3333		44	127.0	14
336	ADNI1	ADNI1	067_S_0336	67	m12	2007-05-21	LMCI	76.1	Male	17	Not Hisp/Latino	White	Married	1					624.8	435	45.07	3	9.33	16.33	7	21	15	0	3	100	0	41	105.0	6
337	ADNI1	ADNI1	021_S_0337	21	bl	2006-04-25	CN	75.8	Male	20	Not Hisp/Latino	White	Married	1								0	3.33	5.33	2	30	40	10	6	42.8571	13	43	102.0	0
337	ADNI1	ADNI1	021_S_0337	21	m06	2006-10-24	CN	75.8	Male	20	Not Hisp/Latino	White	Married	1								0	5	7	2	30	39	11	7	53.8462		44	76.0	0
341	ADNI1	ADNI1	035_S_0341	35	bl	2006-04-26	AD	74	Male	16	Not Hisp/Latino	White	Married	2	0.989838				313.1	197.8	19.33	4	19.67	30.67	10	25	20	1	3	75	0	46	95.0	15
341	ADNI1	ADNI1	035_S_0341	35	m06	2006-10-12	AD	74	Male	16	Not Hisp/Latino	White	Married	2	1.00158							6.5	21.33	30.33	9	24	22	1	4	100		38	77.0	16
341	ADNI1	ADNI1	035_S_0341	35	m12	2007-05-31	AD	74	Male	16	Not Hisp/Latino	White	Married	2	0.937692				505.3	219.4	20.37	6.5	22	33	10	25	20	1	4	100	0	38		16
341	ADNI1	ADNI1	035_S_0341	35	m24	2008-04-24	AD	74	Male	16	Not Hisp/Latino	White	Married	2	0.957285							7	24.67	34.67	9	24	17	1	4	100	0	34		22
343	ADNI1	ADNI1	021_S_0343	21	bl	2006-04-25	AD	71.8	Male	12	Not Hisp/Latino	White	Married	1	0.96629							4.5	14.33	25.33	10	22	19	2	5	100	0	29	300.0	12
343	ADNI1	ADNI1	021_S_0343	21	m06	2006-10-25	AD	71.8	Male	12	Not Hisp/Latino	White	Married	1	0.867757							4.5	20	32	10	18	23	0	5	100		34	300.0	13
343	ADNI1	ADNI1	021_S_0343	21	m12	2007-04-24	AD	71.8	Male	12	Not Hisp/Latino	White	Married	1	0.823669							8	22.33	33.33	10	17	17	2	4	100	0	30	300.0	22
344	ADNI1	ADNI1	007_S_0344	7	bl	2006-04-19	LMCI	78.8	Male	13	Not Hisp/Latino	White	Married	2	1.04743				556.7	309.2	29.26	1.5	13.67	23.67	10	26	26	3	6	100	1	45	80.0	4
344	ADNI1	ADNI1	007_S_0344	7	m12	2007-04-25	LMCI	78.8	Male	13	Not Hisp/Latino	White	Married	2	1.05911				547	345.7	33.3	4	11.33	23.33	10	22	28	4	7	100	3	48	91.0	7
344	ADNI1	ADNI1	007_S_0344	7	m18	2007-10-22	LMCI	78.8	Male	13	Not Hisp/Latino	White	Married	2	1.03979							6	12.67	21.67	9	24	21	2	4	80		43	60.0	12
344	ADNI1	ADNI1	007_S_0344	7	m24	2008-04-17	LMCI	78.8	Male	13	Not Hisp/Latino	White	Married	2	1.04572	2.035						6	14	24	10	23	30	3	7	100	2	43	76.0	14
344	ADNI1	ADNI1	007_S_0344	7	m36	2009-06-01	LMCI	78.8	Male	13	Not Hisp/Latino	White	Married	2	1.01098	2.0025			506.6	338.6	32.78	7	14.33	23.33	9	20	25	6	8	100	1	43	112.0	18
344	ADNI1	ADNI1	007_S_0344	7	m48	2010-06-16	LMCI	78.8	Male	13	Not Hisp/Latino	White	Married	2								6	20	30	10	19	23	1	4	80	1	40	139.0	18
351	ADNI1	ADNI1	031_S_0351	31	bl	2006-05-10	LMCI	68.4	Male	18	Not Hisp/Latino	White	Married	0								0.5	12	19	7	29	27	4	8	100	2	53	67.0	4
351	ADNI1	ADNI1	031_S_0351	31	m06	2006-11-02	LMCI	68.4	Male	18	Not Hisp/Latino	White	Married	0								1	11	14	3	29	28	3	3	42.8571		52	52.0	1
351	ADNI1	ADNI1	031_S_0351	31	m18	2007-11-08	LMCI	68.4	Male	18	Not Hisp/Latino	White	Married	0								2	8.67	16.67	7	29	22	0	3	75		55	55.0	0
351	ADNI1	ADNI1	031_S_0351	31	m24	2008-04-21	LMCI	68.4	Male	18	Not Hisp/Latino	White	Married	0								1.5	11.33	18.33	6	27	25	4	7	100	4	48	42.0	1
352	ADNI1	ADNI1	099_S_0352	99	bl	2006-04-14	CN	77	Female	14	Not Hisp/Latino	White	Married	0	1.1175				1239	172.9	15.45	0	6.67	9.67	2	29	53	7	-1	-7.69231	14	42	48.0	0
352	ADNI1	ADNI1	099_S_0352	99	m06	2006-10-24	CN	77	Female	14	Not Hisp/Latino	White	Married	0	1.06542							0	2	5	1	30	46	8	2	16.6667		50	67.0	0
352	ADNI1	ADNI1	099_S_0352	99	m12	2007-04-17	CN	77	Female	14	Not Hisp/Latino	White	Married	0	1.11728				1626	173.3	14.7	0	5.67	7.67	1	30	50	7	-1	-8.33333	15	44	70.0	0
352	ADNI1	ADNI1	099_S_0352	99	m24	2008-04-11	CN	77	Female	14	Not Hisp/Latino	White	Married	0	1.15479							0	2	4	1	30	56	7	1	7.14286	16	48	56.0	0
352	ADNI1	ADNI1	099_S_0352	99	m48	2010-04-21	CN	77	Female	14	Not Hisp/Latino	White	Married	0	1.09566							0	3.33	7.33	2	30	45	8	2	15.3846	14	37	85.0	0
5261	ADNI2	ADNI2	153_S_5261	153	bl	2013-07-31	SMC	78.1	Female	18	Not Hisp/Latino	White	Widowed	1	1.26028		1.3298		568.5	196.4	19.03	0	9	13	3	30	42	7	3	27.2727	13		149.0	0	26	2.5	2.44444	1.85714	1.4	1.5	2.5	2.07692	1.125	1.22222	1	1	1	1.25	1.10256
354	ADNI1	ADNI1	016_S_0354	16	m12	2007-07-11	LMCI	75.8	Male	16	Not Hisp/Latino	White	Never married	0	1.13597							1.5	6.67	10.67	4	27	31	4	6	66.6667	11	45	111.0	0
359	ADNI1	ADNI1	016_S_0359	16	bl	2006-06-05	CN	81.3	Female	14	Not Hisp/Latino	White	Widowed	0	1.20517							0.5	6.33	7.33	1	30	50	8	6	50	13	45	115.0	0
359	ADNI1	ADNI1	016_S_0359	16	m06	2006-12-05	CN	81.3	Female	14	Not Hisp/Latino	White	Widowed	0	1.19616							0	5	7	1	30	35	10	6	50		45	76.0	0
359	ADNI1	ADNI1	016_S_0359	16	m12	2007-06-13	CN	81.3	Female	14	Not Hisp/Latino	White	Widowed	0	1.15531							0	4.67	4.67	0	29	55	7	3	20	14	53	60.0	0
359	ADNI1	ADNI1	016_S_0359	16	m24	2008-06-19	CN	81.3	Female	14	Not Hisp/Latino	White	Widowed	0	1.17088							0	3	3	0	30	44	11	1	7.69231	14	48	65.0	0
359	ADNI1	ADNI1	016_S_0359	16	m36	2009-06-18	CN	81.3	Female	14	Not Hisp/Latino	White	Widowed	0	1.14002							0	5	6	1	30	39	8	2	18.1818	17	45	73.0	0
359	ADNIGO	ADNI1	016_S_0359	16	m48	2010-11-04	CN	81.3	Female	14	Not Hisp/Latino	White	Widowed	0	1.08979							0	4	5	1	29	52	9	1	7.14286	15		84.0	0	26	1.125	1.55556	1.14286	1	1	1.25	1.20513	1	1.66667	1	1	1	1	1.16667
5259	ADNI2	ADNI2	033_S_5259	33	m24	2015-08-28	SMC	78.8	Female	18	Not Hisp/Latino	White	Divorced	0			1.0417		1347	213.6	17.56	0	5	9	4	27	43	7	3	23.0769	15		111.0	0	24	2	2.44444	1.28571	1	2.16667	2	1.87179	2.5	1.5	2	1.4		1.33333	1.68966
360	ADNI1	ADNI1	116_S_0360	116	bl	2006-05-16	CN	73.1	Male	18	Not Hisp/Latino	White	Married	0	1.29963							0	6.67	12.67	6	29	26	2	4	66.6667	9	37	72.0	0
361	ADNI1	ADNI1	116_S_0361	116	bl	2006-05-10	LMCI	74.5	Male	17	Not Hisp/Latino	White	Married	1	1.21788							1.5	17	26	9	29	29	3	7	100	7	37	73.0	4
361	ADNI1	ADNI1	116_S_0361	116	m06	2006-11-02	LMCI	74.5	Male	17	Not Hisp/Latino	White	Married	1	1.20932							1.5	9.33	16.33	7	26	29	3	7	100		38	72.0	2
361	ADNI1	ADNI1	116_S_0361	116	m12	2007-05-15	LMCI	74.5	Male	17	Not Hisp/Latino	White	Married	1	1.20078				585.5	335.5	38.22	2	10.67	18.67	7	29	25	1	5	100	8	33	59.0	6
361	ADNI1	ADNI1	116_S_0361	116	m18	2007-11-08	LMCI	74.5	Male	17	Not Hisp/Latino	White	Married	1	1.22752							2	13	22	9	25	28	1	6	100		36	92.0	3
361	ADNI1	ADNI1	116_S_0361	116	m24	2008-05-07	LMCI	74.5	Male	17	Not Hisp/Latino	White	Married	1	1.20363							2.5	8.33	17.33	8	29	26	2	6	100	7	38	82.0	8
361	ADNI1	ADNI1	116_S_0361	116	m36	2009-05-13	LMCI	74.5	Male	17	Not Hisp/Latino	White	Married	1	1.1111							3.5	14	25	10	26	28	4	7	87.5	0	34	92.0	9
361	ADNI1	ADNI1	116_S_0361	116	m48	2010-05-11	LMCI	74.5	Male	17	Not Hisp/Latino	White	Married	1								4.5	14	25	10	25	28	1	6	100	0	35	75.0	12
5259	ADNI2	ADNI2	033_S_5259	33	m06	2014-02-14	SMC	78.8	Female	18	Not Hisp/Latino	White	Divorced	0								0	5	7	2	30	54	7	4	28.5714			130.0	0	25	1.625	1.44444	1	1.2	2.5	3	1.69231	2.5	1.5	1.2	1.2		1.66667	1.57143
362	ADNI1	ADNI1	011_S_0362	11	bl	2006-04-19	LMCI	70.5	Female	16	Not Hisp/Latino	Black	Married	1	1.17078				414.1	680.2	78.46	1	9.33	20.33	10	24	31	2	7	100	2	37	76.0	1
362	ADNI1	ADNI1	011_S_0362	11	m06	2006-10-18	LMCI	70.5	Female	16	Not Hisp/Latino	Black	Married	1	1.0835							2.5	8	19	10	25	27	1	5	100		39	55.0	5
362	ADNI1	ADNI1	011_S_0362	11	m36	2009-04-07	LMCI	70.5	Female	16	Not Hisp/Latino	Black	Married	1	1.07268							3.5	17.33	27.33	9	20	27	-1	4	100	0	37	50.0	15
362	ADNI1	ADNI1	011_S_0362	11	m48	2010-05-28	LMCI	70.5	Female	16	Not Hisp/Latino	Black	Married	1					291.9	890	100.2	5.5	19.67	30.67	10	20	25	0	5	100	0	33	123.0	19
363	ADNI1	ADNI1	082_S_0363	82	bl	2006-04-12	CN	71.6	Female	17	Not Hisp/Latino	White	Married	1	1.26552							0	6.67	12.67	6	29	39	6	6	60	12	47	85.0	0
366	ADNI1	ADNI1	137_S_0366	137	bl	2006-06-05	AD	56.5	Female	20	Not Hisp/Latino	White	Divorced	0					508.9	333.3	30.61	6.5	17	28	7	23	26	7	1	14.2857	1	11	300.0	17
366	ADNI1	ADNI1	137_S_0366	137	m06	2006-12-11	AD	56.5	Female	20	Not Hisp/Latino	White	Divorced	0								8	30		6	19	22	4	6	100		5	300.0	24
366	ADNI1	ADNI1	137_S_0366	137	m12	2007-06-19	AD	56.5	Female	20	Not Hisp/Latino	White	Divorced	0								6	34.33	47.33	8	21	4	-2	0		3	7		23
366	ADNI1	ADNI1	137_S_0366	137	m24	2008-06-12	AD	56.5	Female	20	Not Hisp/Latino	White	Divorced	0								13	40	55	10	12	0	0	0		1	4		24
369	ADNI1	ADNI1	018_S_0369	18	bl	2006-05-11	CN	76	Male	18	Not Hisp/Latino	White	Married	0								0	4	6	2	30	52	8	2	15.3846	12	61	62.0	0
369	ADNI1	ADNI1	018_S_0369	18	m06	2006-10-31	CN	76	Male	18	Not Hisp/Latino	White	Married	0								0	3.67	4.67	1	29	34	3	-1	-16.6667		55	56.0	0
369	ADNI1	ADNI1	018_S_0369	18	m12	2007-04-24	CN	76	Male	18	Not Hisp/Latino	White	Married	0								0	4	7	3	29	31	5	6	66.6667	9	59	55.0	0
369	ADNI1	ADNI1	018_S_0369	18	m24	2008-05-13	CN	76	Male	18	Not Hisp/Latino	White	Married	0								0	6	8	2	30	50	10	2	15.3846	17	63	79.0	0
369	ADNI1	ADNI1	018_S_0369	18	m36	2009-06-10	CN	76	Male	18	Not Hisp/Latino	White	Married	0								0	2.67	4.67	2	28					15	64	49.0	0
370	ADNI1	ADNI1	116_S_0370	116	bl	2006-05-11	AD	74.5	Female	16	Not Hisp/Latino	Asian	Married	0	1.12469							5	9.67	18.67	9	25	31	0	6	100	0	54	95.0	12
370	ADNI1	ADNI1	116_S_0370	116	m06	2006-11-09	AD	74.5	Female	16	Not Hisp/Latino	Asian	Married	0	1.1431							5	14.67	24.67	10	25	28	2	7	100		53	84.0	12
370	ADNI1	ADNI1	116_S_0370	116	m12	2007-05-09	AD	74.5	Female	16	Not Hisp/Latino	Asian	Married	0	1.18439							5	11.67	18.67	7	26	27	2	6	85.7143	0	49	88.0	17
370	ADNI1	ADNI1	116_S_0370	116	m24	2008-04-29	AD	74.5	Female	16	Not Hisp/Latino	Asian	Married	0	1.18169							5.5	14	22	8	22	24	1	6	100	0	45	101.0	19
374	ADNI1	ADNI1	114_S_0374	114	bl	2006-04-19	AD	75.9	Female	15	Unknown	White	Married	1	1.03487				495.2	261	24.03	4.5	8.67	16.67	8	26	42	0	8	100	1	38	116.0	5
374	ADNI1	ADNI1	114_S_0374	114	m06	2006-10-05	AD	75.9	Female	15	Unknown	White	Married	1	1.14053							2.5	11.33	20.33	8	26	26	5	6	100		29	111.0	23
374	ADNI1	ADNI1	114_S_0374	114	m12	2007-04-16	AD	75.9	Female	15	Unknown	White	Married	1	1.10172				347.1	224.1	20.72	6	13	23	9	24	30	2	4	66.6667	0	34	246.0	23
374	ADNI1	ADNI1	114_S_0374	114	m24	2008-04-08	AD	75.9	Female	15	Unknown	White	Married	1	1.08392							4.5	17.67	29.67	10	27	33	5	9	100	0	18	170.0	24
376	ADNI1	ADNI1	023_S_0376	23	bl	2006-04-20	LMCI	70.5	Male	15	Not Hisp/Latino	White	Married	0					1148	160	13.21	2.5	6	9	3	28	34	4	3	37.5	3	52	58.0	0
376	ADNI1	ADNI1	023_S_0376	23	m12	2007-03-23	LMCI	70.5	Male	15	Not Hisp/Latino	White	Married	0					1344	158.5	12.45	1.5	7.67	13.67	6	27	21	2	3	60	5	54	53.0	1
376	ADNI1	ADNI1	023_S_0376	23	m18	2007-10-25	LMCI	70.5	Male	15	Not Hisp/Latino	White	Married	0								3	6.33	11.33	5	28	17	-1	3	75		47	53.0	2
376	ADNI1	ADNI1	023_S_0376	23	m24	2008-04-15	LMCI	70.5	Male	15	Not Hisp/Latino	White	Married	0					1253	171	12.86	2	4.33	9.33	5	29	23	1	5	100	10	48	37.0	1
376	ADNI1	ADNI1	023_S_0376	23	m36	2009-05-01	LMCI	70.5	Male	15	Not Hisp/Latino	White	Married	0								2	8.33	16.33	8	29	27	4	6	85.7143	11	51	55.0	1
376	ADNIGO	ADNI1	023_S_0376	23	m48	2010-05-14	LMCI	70.5	Male	15	Not Hisp/Latino	White	Married	0	1.15117		0.9003		1492	185.4	13.32	4	9	16	7	28	21	1	5	100	5		65.0	15	21	3	2.77778	1.57143	2	2.5	3.5	2.52778	2.75	2.66667	2.14286	3	2.66667	3.75	2.74359
5259	ADNI2	ADNI2	033_S_5259	33	bl	2013-08-14	SMC	78.8	Female	18	Not Hisp/Latino	White	Divorced	0	1.33474		1.0635		1353	208.2	17.12	0	8	9	1	28	49	10	3	20	16		125.0	0	24	1.875	1.22222	1.28571	1	1.5	1.5	1.41026	1.625	1.44444	1.2	1.4			1.4375
377	ADNI1	ADNI1	037_S_0377	37	bl	2006-06-09	LMCI	79.3	Male	16	Not Hisp/Latino	White	Married	1	1.25803							0.5	10.33	20.33	10	28	33	0	1	16.6667	3	43	96.0	0
377	ADNI1	ADNI1	037_S_0377	37	m12	2007-06-18	LMCI	79.3	Male	16	Not Hisp/Latino	White	Married	1	1.24787							1	10.67	16.67	6	28	35	1	3	42.8571	7	48	78.0	3
377	ADNI1	ADNI1	037_S_0377	37	m18	2007-11-28	LMCI	79.3	Male	16	Not Hisp/Latino	White	Married	1	1.19999							1	3.33	6.33	3	29	48	5	4	36.3636		49	114.0	5
377	ADNI1	ADNI1	037_S_0377	37	m24	2008-06-16	LMCI	79.3	Male	16	Not Hisp/Latino	White	Married	1	1.20972	1.7075						1.5	6.67	11.67	5	29	31	1	0	0	8	47	90.0	2
377	ADNI1	ADNI1	037_S_0377	37	m36	2009-08-17	LMCI	79.3	Male	16	Not Hisp/Latino	White	Married	1	1.23549	1.765						1	7	14	6	30	48	5	4	36.3636	10	49	100.0	1
378	ADNI1	ADNI1	114_S_0378	114	bl	2006-04-24	LMCI	69	Female	16	Not Hisp/Latino	White	Married	1	1.07817				482.9	521.8	56.81	2.5	6.67	12.67	6	28	35	2	7	100	0	45	67.0	8
378	ADNI1	ADNI1	114_S_0378	114	m06	2006-10-26	LMCI	69	Female	16	Not Hisp/Latino	White	Married	1	1.15093							2.5	9.67	17.67	7	29	38	5	10	100		44	75.0	11
378	ADNI1	ADNI1	114_S_0378	114	m12	2007-04-23	LMCI	69	Female	16	Not Hisp/Latino	White	Married	1	1.15872				734.1	571.3	62.25	3	12.67	18.67	5	28	34	3	7	87.5	0	43	65.0	12
378	ADNI1	ADNI1	114_S_0378	114	m18	2007-10-24	LMCI	69	Female	16	Not Hisp/Latino	White	Married	1	1.20522							3.5	15.33	23.33	8	27	31	4	6	85.7143		42	111.0	15
378	ADNI1	ADNI1	114_S_0378	114	m24	2008-04-24	LMCI	69	Female	16	Not Hisp/Latino	White	Married	1	1.16704							3	15	23	7	26	34	2	8	100	0	33	127.0	15
378	ADNI1	ADNI1	114_S_0378	114	m36	2009-04-28	LMCI	69	Female	16	Not Hisp/Latino	White	Married	1	1.22181							3.5	10.67	18.67	7	27	34	4	9	100	1	37	91.0	18
382	ADNI1	ADNI1	116_S_0382	116	bl	2006-06-01	CN	75.5	Female	20	Not Hisp/Latino	White	Married	0								0	3.67	5.67	2	29	43	7	4	36.3636	11	58	60.0	0
382	ADNI1	ADNI1	116_S_0382	116	m06	2006-12-06	CN	75.5	Female	20	Not Hisp/Latino	White	Married	0								0	4.67	6.67	2	29	45	7	6	54.5455		60	54.0	0
382	ADNI1	ADNI1	116_S_0382	116	m12	2007-06-14	CN	75.5	Female	20	Not Hisp/Latino	White	Married	0								0	1.33	1.33	0	29	50	9	2	13.3333	15	60	57.0	0
382	ADNI1	ADNI1	116_S_0382	116	m24	2008-05-21	CN	75.5	Female	20	Not Hisp/Latino	White	Married	0								0	2.67	2.67	0	29	56	10	0	0	11	60	55.0	0
382	ADNI1	ADNI1	116_S_0382	116	m36	2009-06-09	CN	75.5	Female	20	Not Hisp/Latino	White	Married	0								0	2.67	2.67	0	29	50	8	1	7.69231	17	60	46.0	0
382	ADNI1	ADNI1	116_S_0382	116	m48	2010-08-11	CN	75.5	Female	20	Not Hisp/Latino	White	Married	0								0	2.33	2.33	0	30	57	11	0	0	10	58	54.0	0
5258	ADNI2	ADNI2	130_S_5258	130	m24	2015-08-11	SMC	77.9	Female	12	Not Hisp/Latino	White	Married	0			1.2638		945.8	299.7	29.42	0.5	2	3	1	29	39	6	10	100	9		74.0	0	23	1.875	1.33333	1	1	1	1.25	1.28205	1	1	1	1	1	1	1
384	ADNI1	ADNI1	131_S_0384	131	bl	2006-04-25	LMCI	79.8	Male	14	Not Hisp/Latino	White	Married	0								1.5	12.67	15.67	3	29	37	3	6	75	6	42	69.0	0
384	ADNI1	ADNI1	131_S_0384	131	m06	2006-11-30	LMCI	79.8	Male	14	Not Hisp/Latino	White	Married	0								0.5	17.33	23.33	6	29	36	2	5	62.5		49	86.0	0
384	ADNI1	ADNI1	131_S_0384	131	m12	2007-05-15	LMCI	79.8	Male	14	Not Hisp/Latino	White	Married	0								2.5	16.33	26.33	10	30	35	0	4	66.6667	16	56	92.0	0
384	ADNI1	ADNI1	131_S_0384	131	m18	2008-01-08	LMCI	79.8	Male	14	Not Hisp/Latino	White	Married	0								1	7.33	10.33	3	29	37	3	6	66.6667		52	86.0	0
384	ADNI1	ADNI1	131_S_0384	131	m24	2008-04-22	LMCI	79.8	Male	14	Not Hisp/Latino	White	Married	0								0.5	15	19	4	29	37	3	2	25	15	56	63.0	1
384	ADNI1	ADNI1	131_S_0384	131	m36	2009-04-16	LMCI	79.8	Male	14	Not Hisp/Latino	White	Married	0								0	4.67	7.67	3	30	38	4	1	12.5	15	48	84.0	0
384	ADNI1	ADNI1	131_S_0384	131	m48	2010-06-29	LMCI	79.8	Male	14	Not Hisp/Latino	White	Married	0								0	5.67	10.67	5	29	43	5	9	81.8182	10	49	68.0	0
384	ADNIGO	ADNI1	131_S_0384	131	m60	2011-05-03	LMCI	79.8	Male	14	Not Hisp/Latino	White	Married	0								0	3	6	2	29	42	4	3	30	13		101.0	0	24	1	1.22222	1	1	1	1.25	1.07692	1	1	1	1	1	1	1
5258	ADNI2	ADNI2	130_S_5258	130	m12	2014-08-12	SMC	77.9	Female	12	Not Hisp/Latino	White	Married	0								0.5	5	5	0	30	34	7	11	100	4		93.0	0	24	1.875	1.55556	1	1.4	2.16667	2	1.64103	1.125	1	1	1.4		1.75	1.22222
386	ADNI1	ADNI1	073_S_0386	73	bl	2006-05-23	CN	72.3	Female	13	Not Hisp/Latino	White	Married	1	1.27031				1168	174.1	16.77	0	8	13	5	29	48	4	5	45.4545	8	61	98.0	0
386	ADNI1	ADNI1	073_S_0386	73	m06	2007-01-11	CN	72.3	Female	13	Not Hisp/Latino	White	Married	1	1.28815							0	6.33	8.33	2	30	44	5	8	72.7273		60	85.0	0
386	ADNI1	ADNI1	073_S_0386	73	m24	2008-06-03	CN	72.3	Female	13	Not Hisp/Latino	White	Married	1	1.19275							0	9.67	13.67	3	30	54	6	7	50	14	83	69.0	0
388	ADNI1	ADNI1	023_S_0388	23	bl	2006-04-25	LMCI	71.2	Male	15	Not Hisp/Latino	White	Married	2					332.6	335.7	31.59	2	14.33	21.33	5	25	31	4	5	62.5	4	26	109.0	4
388	ADNI1	ADNI1	023_S_0388	23	m06	2006-11-06	LMCI	71.2	Male	15	Not Hisp/Latino	White	Married	2								1.5	7.33	17.33	7	23	27	1	6	100		14	145.0	2
388	ADNI1	ADNI1	023_S_0388	23	m12	2007-04-17	LMCI	71.2	Male	15	Not Hisp/Latino	White	Married	2					313.6	344.6	32.95	2	8	18	6	27	27	2	7	100	8	19	300.0	2
388	ADNI1	ADNI1	023_S_0388	23	m18	2007-10-30	LMCI	71.2	Male	15	Not Hisp/Latino	White	Married	2								3	11.67	23.67	9	25	24	3	6	100		19	300.0	6
388	ADNI1	ADNI1	023_S_0388	23	m24	2008-04-16	LMCI	71.2	Male	15	Not Hisp/Latino	White	Married	2					311.1	481.7	47.09	4	12	23	8	26	24	1	5	100	5	16	300.0	15
388	ADNI1	ADNI1	023_S_0388	23	m36	2009-04-15	LMCI	71.2	Male	15	Not Hisp/Latino	White	Married	2								6	23.67	38.67	10	20	20	1	4	100	1	2	300.0	12
388	ADNI1	ADNI1	023_S_0388	23	m48	2010-04-02	LMCI	71.2	Male	15	Not Hisp/Latino	White	Married	2					266.7	368.1	31.43	13	48.67		10	11	11	2	4	100	0			28
389	ADNI1	ADNI1	053_S_0389	53	bl	2006-05-05	LMCI	71.5	Female	16	Not Hisp/Latino	White	Married	1	1.16402							2	14.33	25.33	10	26	34	2	7	87.5	1	32	73.0	0
389	ADNI1	ADNI1	053_S_0389	53	m06	2006-11-06	LMCI	71.5	Female	16	Not Hisp/Latino	White	Married	1	1.14564							1	11	19	8	23	29	0	5	100		49	50.0	3
389	ADNI1	ADNI1	053_S_0389	53	m36	2009-05-06	LMCI	71.5	Female	16	Not Hisp/Latino	White	Married	1	1.08568							1	20	30	10	26	32	5	9	100	0	52	48.0	2
390	ADNI1	ADNI1	123_S_0390	123	m12	2007-05-10	LMCI	80.4	Male	16	Not Hisp/Latino	White	Married	1					435.9	585.2	66.37	0.5	10.33	17.33	7	29	28	1	3	50	2	33	119.0	0
390	ADNI1	ADNI1	123_S_0390	123	m18	2007-11-20	LMCI	80.4	Male	16	Not Hisp/Latino	White	Married	1								1.5	15.33	24.33	9	27	25	3	4	57.1429		31	130.0	3
392	ADNI1	ADNI1	116_S_0392	116	bl	2006-06-20	AD	84.6	Female	17	Not Hisp/Latino	White	Married	2								3.5	24	36	10	20	18	1	4	100	0	26	190.0	16
392	ADNI1	ADNI1	116_S_0392	116	m06	2006-12-12	AD	84.6	Female	17	Not Hisp/Latino	White	Married	2								6	31	43	10	20	8	-2	0			37	300.0	18
392	ADNI1	ADNI1	116_S_0392	116	m12	2007-06-27	AD	84.6	Female	17	Not Hisp/Latino	White	Married	2								5.5	31.67	43.67	10	19	0	0	0		0	24	300.0	21
392	ADNI1	ADNI1	116_S_0392	116	m24	2008-06-03	AD	84.6	Female	17	Not Hisp/Latino	White	Married	2								10	31.33	42.33	10	19	25	1	6	100	0	23		22
393	ADNI1	ADNI1	127_S_0393	127	bl	2006-05-25	LMCI	86.2	Female	16	Not Hisp/Latino	White	Widowed	0								3.5	9.33	14.33	5	28	35	2	-2	-25	6	40	105.0	6
393	ADNI1	ADNI1	127_S_0393	127	m06	2006-11-21	LMCI	86.2	Female	16	Not Hisp/Latino	White	Widowed	0								2	12.67	16.67	4	28	24	4	6	85.7143		40	170.0	6
394	ADNI1	ADNI1	127_S_0394	127	m06	2007-01-04	LMCI	84	Female	12	Not Hisp/Latino	White	Married	0	0.953133							3.5	15	24	7	19	21	2	5	100		24	224.0	11
394	ADNI1	ADNI1	127_S_0394	127	m12	2007-06-29	LMCI	84	Female	12	Not Hisp/Latino	White	Married	0	0.943594				674.8	346.3	35.11	4.5	18	27	8	21	24	3	7	100	0	21	300.0	6
394	ADNI1	ADNI1	127_S_0394	127	m18	2008-01-09	LMCI	84	Female	12	Not Hisp/Latino	White	Married	0	0.93796							5	22.67	32.67	8	21	18	1	2	50		22	300.0	19
394	ADNI1	ADNI1	127_S_0394	127	m24	2008-06-27	LMCI	84	Female	12	Not Hisp/Latino	White	Married	0	0.922131							4.5	21	32	8	20	20	3	5	100	0	6	300.0	15
394	ADNI1	ADNI1	127_S_0394	127	m36	2009-06-09	LMCI	84	Female	12	Not Hisp/Latino	White	Married	0	0.936003							4.5	20.67	31.67	9	18	18	-1	3	100	1	17	300.0	18
397	ADNI1	ADNI1	127_S_0397	127	bl	2006-06-14	LMCI	74.6	Male	14	Not Hisp/Latino	White	Married	1					537.2	851.8	103	1	11.67	18.67	7	25	33	3	8	100	0	39	120.0	4
397	ADNI1	ADNI1	127_S_0397	127	m06	2006-12-07	LMCI	74.6	Male	14	Not Hisp/Latino	White	Married	1								3	15	26	10	24	32	4	7	100		45	160.0	5
400	ADNI1	ADNI1	032_S_0400	32	bl	2006-04-27	AD	69.2	Male	18	Not Hisp/Latino	White	Married	0	1.18312				265.6	273.1	28.51	2	10	20	7	26	23	2	1	25	1	23	300.0	8
400	ADNI1	ADNI1	032_S_0400	32	m06	2006-10-26	AD	69.2	Male	18	Not Hisp/Latino	White	Married	0	0.990263							6	20	32	8	23	13	0	2	100		13	300.0	17
400	ADNI1	ADNI1	032_S_0400	32	m12	2007-04-26	AD	69.2	Male	18	Not Hisp/Latino	White	Married	0	1.06223	1.905			236.6	252.6	25.2	6	23.33		10	20	13	2	4	100	0	15	300.0	18
400	ADNI1	ADNI1	032_S_0400	32	m24	2008-04-24	AD	69.2	Male	18	Not Hisp/Latino	White	Married	0	0.950438	1.8475			256	232.1	23.07	12	30.33	45.33	10	16	10	2	2	100	0	0	300.0	25
401	ADNI1	ADNI1	068_S_0401	68	bl	2006-05-25	LMCI	63.9	Male	17	Not Hisp/Latino	White	Married	1					1100	151.6	14.57	1	7.67	11.67	4	24	39	0	3	42.8571	4	42	66.0	0
401	ADNI1	ADNI1	068_S_0401	68	m06	2006-12-15	LMCI	63.9	Male	17	Not Hisp/Latino	White	Married	1								1	7.33	12.33	5	28	28	2	2	33.3333		53	61.0	0
401	ADNI1	ADNI1	068_S_0401	68	m24	2008-07-29	LMCI	63.9	Male	17	Not Hisp/Latino	White	Married	1								0.5	10.33	16.33	6	29	46	5	4	36.3636	8	51	80.0	0
401	ADNI1	ADNI1	068_S_0401	68	m48	2010-05-25	LMCI	63.9	Male	17	Not Hisp/Latino	White	Married	1								0	8.33	14.33	6	29	43	2	5	50	7	43	81.0	0
403	ADNI1	ADNI1	027_S_0403	27	bl	2006-05-04	CN	76.3	Male	16	Not Hisp/Latino	White	Married	0					333.5	340.8	36.23	0	10	15	5	30	30	5	5	62.5	15	48	76.0	0
403	ADNI1	ADNI1	027_S_0403	27	m06	2006-11-07	CN	76.3	Male	16	Not Hisp/Latino	White	Married	0								0	6.33	11.33	5	29	30	5	4	50		49	56.0	0
403	ADNI1	ADNI1	027_S_0403	27	m12	2007-05-08	CN	76.3	Male	16	Not Hisp/Latino	White	Married	0					336.2	359.2	39.69	0	8.67	12.67	4	26	32	2	4	57.1429	7	46	120.0	1
403	ADNI1	ADNI1	027_S_0403	27	m24	2008-05-05	CN	76.3	Male	16	Not Hisp/Latino	White	Married	0								0	13	19	6	27	29	3	3	42.8571	18	47	90.0	0
403	ADNI1	ADNI1	027_S_0403	27	m36	2009-05-07	CN	76.3	Male	16	Not Hisp/Latino	White	Married	0					255.4	350.2	37.64	0.5	11	17	5	28	21	2	4	80	15	43	81.0	0
403	ADNI1	ADNI1	027_S_0403	27	m48	2010-05-03	CN	76.3	Male	16	Not Hisp/Latino	White	Married	0					355.9	381.9	42.22	0	10.33	17.33	6	27	26	1	2	40	11	42	80.0	0
405	ADNI1	ADNI1	126_S_0405	126	bl	2006-06-06	CN	76.1	Male	7	Not Hisp/Latino	White	Married	0								0	7.33	10.33	3	29	37	3	4	50	8	29	145.0	0
405	ADNI1	ADNI1	126_S_0405	126	m06	2006-12-12	CN	76.1	Male	7	Not Hisp/Latino	White	Married	0								0.5	8.33	12.33	3	29	36	4	2	25		23	115.0	0
406	ADNI1	ADNI1	018_S_0406	18	bl	2006-06-26	LMCI	77.8	Male	11	Not Hisp/Latino	Black	Married	1								2.5	19.33	27.33	6	29	27	3	6	85.7143	4	5	300.0	14
406	ADNI1	ADNI1	018_S_0406	18	m06	2006-12-05	LMCI	77.8	Male	11	Not Hisp/Latino	Black	Married	1								1	10.33	19.33	4	28	23	1	4	100		0	300.0	1
406	ADNI1	ADNI1	018_S_0406	18	m12	2007-06-08	LMCI	77.8	Male	11	Not Hisp/Latino	Black	Married	1								3	27		6	26	23	2	6	100	2	0	150.0	4
406	ADNI1	ADNI1	018_S_0406	18	m24	2008-06-17	LMCI	77.8	Male	11	Not Hisp/Latino	Black	Married	1								2.5	17.33	29.33	9	26	18	3	6	100	2	4	300.0	9
407	ADNI1	ADNI1	041_S_0407	41	bl	2006-06-06	LMCI	73.5	Male	18	Not Hisp/Latino	White	Divorced	0	1.22807				626.1	106.1	9.23	0.5	8.33	11.33	3	27	31	6	7	77.7778	6	41	90.0	2
408	ADNI1	ADNI1	027_S_0408	27	bl	2006-05-19	LMCI	82.2	Male	20	Not Hisp/Latino	White	Married	0	1.08058							1.5	12.33	20.33	5	24	29	0	5	83.3333	2	34	155.0	4
408	ADNI1	ADNI1	027_S_0408	27	m06	2006-11-16	LMCI	82.2	Male	20	Not Hisp/Latino	White	Married	0	1.1798							2	8.67	16.67	6	27	31	4	2	25		36	80.0	2
408	ADNI1	ADNI1	027_S_0408	27	m12	2007-05-17	LMCI	82.2	Male	20	Not Hisp/Latino	White	Married	0	1.21565							2.5	12.67	19.67	6	26	26	3	7	100	6	38	77.0	3
408	ADNI1	ADNI1	027_S_0408	27	m18	2007-11-19	LMCI	82.2	Male	20	Not Hisp/Latino	White	Married	0	1.22937							2.5	9.67	16.67	6	26	23	0	5	100		38	111.0	2
408	ADNI1	ADNI1	027_S_0408	27	m24	2008-05-21	LMCI	82.2	Male	20	Not Hisp/Latino	White	Married	0	1.18059							3.5	13.67	21.67	6	25	25	3	6	100	2	35	100.0	9
408	ADNI1	ADNI1	027_S_0408	27	m36	2009-06-03	LMCI	82.2	Male	20	Not Hisp/Latino	White	Married	0	1.15174							5	11.67	19.67	7	27	27	2	6	100	5	36	114.0	16
408	ADNI1	ADNI1	027_S_0408	27	m48	2010-05-10	LMCI	82.2	Male	20	Not Hisp/Latino	White	Married	0								6	10.67	17.67	5	23	21	1	3	75	2	24	150.0	17
408	ADNIGO	ADNI1	027_S_0408	27	m60	2011-05-19	LMCI	82.2	Male	20	Not Hisp/Latino	White	Married	0	1.13701		0.9484					6	16	26	7	21	19	3	5	100	0		146.0	18	20	3.25	2	1.71429	2	2	2.5	2.28571	2.875	2.55556	2	2.4	3.5	3.75	2.76923
5258	ADNI2	ADNI2	130_S_5258	130	m06	2014-02-10	SMC	77.9	Female	12	Not Hisp/Latino	White	Married	0								0	4	6	2	30	49	8	5	38.4615			74.0	0	26	2	1.22222	1	1	1.33333	1.5	1.36842	1	1	1	1	1	1	1
410	ADNI1	ADNI1	114_S_0410	114	bl	2006-04-26	LMCI	61.3	Female	16	Not Hisp/Latino	White	Divorced	1	1.36479				1327	275.9	25.42	2	12.67	18.67	5	29	38	5	5	50	8	56	47.0	0
410	ADNI1	ADNI1	114_S_0410	114	m06	2006-10-23	LMCI	61.3	Female	16	Not Hisp/Latino	White	Divorced	1	1.40026							1	7	13	6	30	36	3	3	37.5		60	45.0	0
410	ADNI1	ADNI1	114_S_0410	114	m12	2007-04-18	LMCI	61.3	Female	16	Not Hisp/Latino	White	Divorced	1	1.40814				963.6	281.7	25.79	1.5	10	17	7	30	40	7	12	100	10	63	43.0	1
410	ADNI1	ADNI1	114_S_0410	114	m18	2007-11-01	LMCI	61.3	Female	16	Not Hisp/Latino	White	Divorced	1	1.35466							1.5	7.67	14.67	7	30	37	7	4	36.3636		63	41.0	0
413	ADNI1	ADNI1	002_S_0413	2	bl	2006-05-08	CN	76.3	Female	16	Not Hisp/Latino	White	Married	0					1006	107.3	10.57	0	3.33	4.33	1	29	52	6	5	41.6667	12	53	55.0	0
413	ADNI1	ADNI1	002_S_0413	2	m06	2006-11-14	CN	76.3	Female	16	Not Hisp/Latino	White	Married	0								0	7.33	8.33	1	29	47	8	4	30.7692		54	56.0	0
413	ADNI1	ADNI1	002_S_0413	2	m12	2007-06-01	CN	76.3	Female	16	Not Hisp/Latino	White	Married	0					934	116.6	10.6	0	2.33	4.33	2	29	55	5	6	42.8571	17	57	54.0	0
413	ADNI1	ADNI1	002_S_0413	2	m24	2008-07-31	CN	76.3	Female	16	Not Hisp/Latino	White	Married	0								0	2.33	5.33	3	30	52	7	10	76.9231	11	61	47.0	0
413	ADNI1	ADNI1	002_S_0413	2	m36	2009-04-30	CN	76.3	Female	16	Not Hisp/Latino	White	Married	0								0	1.33	4.33	3	29	53	7	4	30.7692	14	57	44.0	0
413	ADNI1	ADNI1	002_S_0413	2	m48	2010-05-06	CN	76.3	Female	16	Not Hisp/Latino	White	Married	0								0	7.67	12.67	5	30	49	5	4	36.3636	18	59	70.0	0
5258	ADNI2	ADNI2	130_S_5258	130	bl	2013-08-12	SMC	77.9	Female	12	Not Hisp/Latino	White	Married	0	1.36179		1.3306		869.7	275.2	26.32	0.5	6	7	1	29	41	7	4	36.3636	11		90.0	0	22	1.75	1.33333	1	1	1.16667	1.25	1.28205	1.125	1	1	1	1	1	1.02564
5256	ADNI2	ADNI2	002_S_5256	2	m24	2015-09-08	SMC	70.4	Female	20	Not Hisp/Latino	White	Married	1			1.3262					0.5	7	9	0	29	59	8	4	26.6667	15		110.0	3	28	2	2	1.28571	1.2	1	3.75	1.79487	2.14286	2.14286	1.71429	1.8	1.8	2.75	2.02857
414	ADNI1	ADNI1	007_S_0414	7	bl	2006-06-02	LMCI	79.6	Female	18	Not Hisp/Latino	White	Widowed	1	1.29048							1	12.67	21.67	9	25	35	0	7	100	0	61	96.0	2
414	ADNI1	ADNI1	007_S_0414	7	m06	2006-11-22	LMCI	79.6	Female	18	Not Hisp/Latino	White	Widowed	1	1.25075							1	14.67	24.67	10	25	25	0	5	100		56	104.0	1
414	ADNI1	ADNI1	007_S_0414	7	m12	2007-06-12	LMCI	79.6	Female	18	Not Hisp/Latino	White	Widowed	1	1.18193							1.5	18.33	26.33	8	26	35	1	7	100	0	59	97.0	1
414	ADNI1	ADNI1	007_S_0414	7	m18	2007-12-17	LMCI	79.6	Female	18	Not Hisp/Latino	White	Widowed	1	1.22848							2	14	24	10	28	26	2	6	100		59	72.0	0
414	ADNI1	ADNI1	007_S_0414	7	m24	2008-06-09	LMCI	79.6	Female	18	Not Hisp/Latino	White	Widowed	1	1.19479	2.9275						2.5	18	32	9	25	29	1	6	100	0	56	90.0	2
416	ADNI1	ADNI1	114_S_0416	114	bl	2006-05-04	CN	75.6	Female	14	Not Hisp/Latino	White	Married	0	1.42954							0	3	7	4	29	53	6	3	27.2727	12	80	34.0	0
416	ADNI1	ADNI1	114_S_0416	114	m06	2006-11-01	CN	75.6	Female	14	Not Hisp/Latino	White	Married	0	1.49307							0	3.67	5.67	2	30	38	7	5	45.4545		77	42.0	0
416	ADNI1	ADNI1	114_S_0416	114	m12	2007-04-26	CN	75.6	Female	14	Not Hisp/Latino	White	Married	0	1.36771							0	1.67	2.67	1	28	50	6	2	18.1818	13	79	33.0	0
416	ADNI1	ADNI1	114_S_0416	114	m24	2008-04-21	CN	75.6	Female	14	Not Hisp/Latino	White	Married	0	1.54017							0	3.67	5.67	2	30	44	6	4	33.3333	9	78	40.0	0
416	ADNI1	ADNI1	114_S_0416	114	m36	2009-07-27	CN	75.6	Female	14	Not Hisp/Latino	White	Married	0	1.54512							1.5	1.33	5.33	3	30	43	7	2	20	16	81	38.0	0
417	ADNI1	ADNI1	027_S_0417	27	bl	2006-05-24	LMCI	79.8	Male	16	Not Hisp/Latino	White	Married	1					542.8	328.4	28.99	1.5	25.33	36.33	9	26	13	1	1	33.3333	4	19	300.0	6
417	ADNI1	ADNI1	027_S_0417	27	m06	2006-11-20	LMCI	79.8	Male	16	Not Hisp/Latino	White	Married	1								3	17.67	30.67	10	23	11	0	3	100		15	300.0	5
417	ADNI1	ADNI1	027_S_0417	27	m12	2007-05-21	LMCI	79.8	Male	16	Not Hisp/Latino	White	Married	1					733.7	364.9	30.51	4	25	40	10	19	16	0	3	100	4	2		8
419	ADNI1	ADNI1	010_S_0419	10	bl	2006-06-30	CN	70.2	Male	18	Not Hisp/Latino	White	Married	0	1.35434							0	8.33	13.33	5	30	47	8	4	30.7692	18	43	66.0	0
419	ADNI1	ADNI1	010_S_0419	10	m06	2006-12-15	CN	70.2	Male	18	Not Hisp/Latino	White	Married	0	1.29243							0	9.33	14.33	4	29	33	3	3	37.5		51	107.0	0
419	ADNI1	ADNI1	010_S_0419	10	m12	2007-06-27	CN	70.2	Male	18	Not Hisp/Latino	White	Married	0	1.39836	1.3						0	4.33	6.33	2	30	54	6	5	38.4615	14	47	68.0	0
419	ADNI1	ADNI1	010_S_0419	10	m24	2008-06-20	CN	70.2	Male	18	Not Hisp/Latino	White	Married	0	1.41983	1.245						0	5.67	8.67	3	30	57	10	1	6.66667	21	56	66.0	0
419	ADNI1	ADNI1	010_S_0419	10	m36	2009-06-19	CN	70.2	Male	18	Not Hisp/Latino	White	Married	0	1.44313	1.3						0	5.33	10.33	5	27	49	6	2	16.6667	14	49	61.0	0
419	ADNI1	ADNI1	010_S_0419	10	m48	2010-06-30	CN	70.2	Male	18	Not Hisp/Latino	White	Married	0	1.3221							0	7.67	10.67	3	30	53	9	2	14.2857	14	50	86.0	0
5256	ADNI2	ADNI2	002_S_5256	2	m06	2014-02-06	SMC	70.4	Female	20	Not Hisp/Latino	White	Married	1								0	7	11	2	29	54	9	1	6.66667			80.0	2	27	2.375	1.55556	1	1.4	1.16667	3.25	1.71795	2.25	1.375	2	2.8	2.33333	3	2.18421
420	ADNI1	ADNI1	010_S_0420	10	bl	2006-09-06	CN	73.4	Male	19	Not Hisp/Latino	White	Married	0	1.28931							0	7	11	4	29	33	1	5	71.4286	14	38	76.0	0
420	ADNI1	ADNI1	010_S_0420	10	m06	2007-03-13	CN	73.4	Male	19	Not Hisp/Latino	White	Married	0	1.29766							0	9.67	14.67	4	30	26	2	3	50		44	58.0	0
420	ADNI1	ADNI1	010_S_0420	10	m24	2008-09-18	CN	73.4	Male	19	Not Hisp/Latino	White	Married	0	1.28588	1.12						0	7.67	13.67	4	27	39	2	4	44.4444	11	49	182.0	0
420	ADNI1	ADNI1	010_S_0420	10	m36	2009-08-25	CN	73.4	Male	19	Not Hisp/Latino	White	Married	0	1.32869	1.195						0	8	11	3	30	43	4	5	50	8	41	61.0	0
420	ADNIGO	ADNI1	010_S_0420	10	m48	2010-09-14	CN	73.4	Male	19	Not Hisp/Latino	White	Married	0	1.35696		0.9252					1.5	9	15	6	28	42	2	7	77.7778	10		55.0	2	24	1.75	1.88889	1.57143	1.4	2.5	2.25	1.87179	2	1.44444	1.42857	1.8	1.66667	2	1.69231
423	ADNI1	ADNI1	130_S_0423	130	m18	2008-02-01	LMCI	79.3	Male	20	Not Hisp/Latino	White	Married	1								8	18.67	29.67	10	23	25	4	7	100		40	101.0	17
424	ADNI1	ADNI1	021_S_0424	21	m06	2006-11-10	LMCI	80.6	Male	16	Not Hisp/Latino	White	Married	1	1.13595							2.5	6	12	3	25	37	9	4	33.3333		32	300.0	8
424	ADNI1	ADNI1	021_S_0424	21	m48	2010-05-07	LMCI	80.6	Male	16	Not Hisp/Latino	White	Married	1					456.2	255.4	21.2	4	12.67	23.67	8	23	17	1	3	75	6	20		22
425	ADNI1	ADNI1	018_S_0425	18	bl	2006-06-19	CN	85.8	Male	20	Not Hisp/Latino	White	Married	0								0.5	5	9	2	29	33	5	3	37.5	9	27	218.0	0
425	ADNI1	ADNI1	018_S_0425	18	m06	2006-12-12	CN	85.8	Male	20	Not Hisp/Latino	White	Married	0								0	12.33	18.33	5	26	33	4	3	37.5		23	285.0	0
425	ADNI1	ADNI1	018_S_0425	18	m12	2007-06-15	CN	85.8	Male	20	Not Hisp/Latino	White	Married	0								0	12.67	18.67	6	27	25	-2	-4	-400	10	26	300.0	0
425	ADNI1	ADNI1	018_S_0425	18	m24	2008-06-06	CN	85.8	Male	20	Not Hisp/Latino	White	Married	0								0	9.67	14.67	2	27	30	4	5	62.5	9	21	300.0	2
426	ADNI1	ADNI1	136_S_0426	136	bl	2006-05-30	AD	79.6	Male	16	Not Hisp/Latino	White	Married	1					374.5	170.5	14.3	2	12.67	21.67	8	24	37	1	8	100	1	30	87.0	3
426	ADNI1	ADNI1	136_S_0426	136	m06	2006-11-20	AD	79.6	Male	16	Not Hisp/Latino	White	Married	1								3.5	15.33	22.33	6	23	34	1	7	100		43	90.0	5
426	ADNI1	ADNI1	136_S_0426	136	m12	2007-06-04	AD	79.6	Male	16	Not Hisp/Latino	White	Married	1					348.1	170.8	14.89	2	16	25	8	25	36	3	8	100	0	43	90.0	4
429	ADNI1	ADNI1	136_S_0429	136	bl	2006-06-27	LMCI	62.7	Male	12	Not Hisp/Latino	White	Married	0					1014	189.1	15.55	1.5	11.33	16.33	5	25	23	0	4	100	3	42	78.0	2
429	ADNI1	ADNI1	136_S_0429	136	m06	2006-12-18	LMCI	62.7	Male	12	Not Hisp/Latino	White	Married	0								1	13.33	20.33	7	28	22	2	3	60		43	73.0	1
429	ADNI1	ADNI1	136_S_0429	136	m12	2007-06-18	LMCI	62.7	Male	12	Not Hisp/Latino	White	Married	0					1139	211.5	16.85	1	15.33	22.33	7	25	18	2	3	75	4	32	84.0	6
429	ADNI1	ADNI1	136_S_0429	136	m18	2007-12-17	LMCI	62.7	Male	12	Not Hisp/Latino	White	Married	0								0.5	19	26	7	26	20	1	2	50		30	83.0	1
429	ADNI1	ADNI1	136_S_0429	136	m24	2008-06-17	LMCI	62.7	Male	12	Not Hisp/Latino	White	Married	0								1.5	15.67	25.67	9	25	20	2	4	80	5	27	140.0	4
429	ADNI1	ADNI1	136_S_0429	136	m36	2009-07-13	LMCI	62.7	Male	12	Not Hisp/Latino	White	Married	0								1.5	17.67	26.67	8	26	15	1	2	66.6667	3	21	156.0	4
431	ADNI1	ADNI1	127_S_0431	127	bl	2006-06-23	AD	84	Male	12	Not Hisp/Latino	White	Married	1	1.11991				657.2	382	38.61	3.5	18	29	10	24	16	0	3	100	1	36	232.0	11
433	ADNI1	ADNI1	133_S_0433	133	bl	2006-05-18	CN	85.5	Female	14	Not Hisp/Latino	White	Married	0					831.3	264	24.9	0	5.33	7.33	2	27	36	3	5	62.5	15	46	188.0	0
433	ADNI1	ADNI1	133_S_0433	133	m06	2006-12-01	CN	85.5	Female	14	Not Hisp/Latino	White	Married	0								0	10	13	3	29	34	6	6	66.6667		42	110.0	0
433	ADNI1	ADNI1	133_S_0433	133	m12	2007-05-10	CN	85.5	Female	14	Not Hisp/Latino	White	Married	0					878	305.6	28.5	0	4.67	8.67	4	29	32	4	2	25	14	45	186.0	0
433	ADNI1	ADNI1	133_S_0433	133	m36	2009-05-11	CN	85.5	Female	14	Not Hisp/Latino	White	Married	0								0	6.33	9.33	3	26	38	5	3	30	17	43	117.0	0
434	ADNI1	ADNI1	094_S_0434	94	bl	2006-05-11	LMCI	71.7	Male	20	Not Hisp/Latino	White	Married	1								2.5	6	12	5	26	34	4	4	50	2	63	52.0	13
434	ADNI1	ADNI1	094_S_0434	94	m06	2006-11-10	LMCI	71.7	Male	20	Not Hisp/Latino	White	Married	1								4	10.33	18.33	7	26	26	0	6	100		46	46.0	15
434	ADNI1	ADNI1	094_S_0434	94	m12	2007-05-10	LMCI	71.7	Male	20	Not Hisp/Latino	White	Married	1								3.5	11	19	8	28	24	6	8	100	1	43	81.0	19
434	ADNI1	ADNI1	094_S_0434	94	m18	2007-11-06	LMCI	71.7	Male	20	Not Hisp/Latino	White	Married	1								6	15.67	25.67	9	27	25	3	6	100		48	71.0	16
434	ADNI1	ADNI1	094_S_0434	94	m24	2008-05-08	LMCI	71.7	Male	20	Not Hisp/Latino	White	Married	1								6	22.33	33.33	9	25	26	4	7	100	0	39	84.0	18
436	ADNI1	ADNI1	131_S_0436	131	bl	2006-06-15	CN	85	Male	12	Not Hisp/Latino	White	Married	1								0	9	18	5	29	16	1	3	75	16	33	80.0	0
438	ADNI1	ADNI1	137_S_0438	137	bl	2006-05-09	AD	81.9	Male	11	Not Hisp/Latino	White	Married	0	1.07275				884.1	658	73.6	4	15.67	29.67	10	25	19	1	4	100	0	11	300.0	13
441	ADNI1	ADNI1	131_S_0441	131	m12	2007-05-10	CN	72.7	Female	16	Not Hisp/Latino	White	Married	0					1618	255.4	22.35	0	12.67	13.67	1	30	43	4	5	50	15	56	55.0	0
441	ADNI1	ADNI1	131_S_0441	131	m24	2008-04-24	CN	72.7	Female	16	Not Hisp/Latino	White	Married	0								0	8.33	10.33	1	30	49	6	0	0	17	54	56.0	0
441	ADNI1	ADNI1	131_S_0441	131	m36	2009-05-14	CN	72.7	Female	16	Not Hisp/Latino	White	Married	0								0	5.67	5.67	0	30	48	1	0	0	20	56	58.0	0
441	ADNI1	ADNI1	131_S_0441	131	m48	2010-05-11	CN	72.7	Female	16	Not Hisp/Latino	White	Married	0								0	2.67	3.67	1	30	60	5	-1	-7.14286	19	66	58.0	0
442	ADNI1	ADNI1	068_S_0442	68	bl	2006-05-26	LMCI	74.7	Male	16	Not Hisp/Latino	White	Married	1					1634	224.1	20.37	3.5	8.67	16.67	7	29	32	3	5	71.4286	6	47	120.0	3
442	ADNI1	ADNI1	068_S_0442	68	m06	2007-01-26	LMCI	74.7	Male	16	Not Hisp/Latino	White	Married	1								3.5	11.33	18.33	6	30	25	4	7	100		47	117.0	4
442	ADNI1	ADNI1	068_S_0442	68	m12	2007-06-20	LMCI	74.7	Male	16	Not Hisp/Latino	White	Married	1								3	11.67	17.67	6	27	25	2	6	100	1	47	93.0	5
445	ADNI1	ADNI1	073_S_0445	73	bl	2006-08-04	LMCI	54.4	Male	20	Not Hisp/Latino	White	Married	0					408.4	219.9	20.62	2	11.33	22.33	7	24	27	1	4	80	6	15	300.0	6
448	ADNI1	ADNI1	005_S_0448	5	bl	2006-05-15	LMCI	85.5	Male	17	Not Hisp/Latino	White	Married	0					1645	228.6	20.87	1	9.67	15.67	5	26	35	6	7	63.6364	2	34	154.0	0
448	ADNI1	ADNI1	005_S_0448	5	m06	2006-11-15	LMCI	85.5	Male	17	Not Hisp/Latino	White	Married	0								1	9	15	5	26	31	4	6	75		33	212.0	0
448	ADNI1	ADNI1	005_S_0448	5	m12	2007-05-22	LMCI	85.5	Male	17	Not Hisp/Latino	White	Married	0					1447	216.5	18.54	1.5	14	20	5	28	30	6	9	100	7	32	240.0	5
448	ADNI1	ADNI1	005_S_0448	5	m18	2007-11-13	LMCI	85.5	Male	17	Not Hisp/Latino	White	Married	0								1	9	16	5	26	26	2	2	40		24	172.0	2
448	ADNI1	ADNI1	005_S_0448	5	m24	2008-05-20	LMCI	85.5	Male	17	Not Hisp/Latino	White	Married	0					1503	226.2	20.69	1.5	6	13	6	30	36	4	6	66.6667	6	30	162.0	4
449	ADNI1	ADNI1	130_S_0449	130	bl	2006-06-28	LMCI	66.5	Female	14	Not Hisp/Latino	White	Married	2					606	358.9	37.96	1	11.67	20.67	9	29	39	6	9	81.8182	1	64	60.0	0
449	ADNI1	ADNI1	130_S_0449	130	m06	2007-02-12	LMCI	66.5	Female	14	Not Hisp/Latino	White	Married	2								1	14.67	22.67	8	29	23	1	5	100		62	67.0	1
449	ADNI1	ADNI1	130_S_0449	130	m18	2008-01-18	LMCI	66.5	Female	14	Not Hisp/Latino	White	Married	2								1.5	15.67	25.67	10	29	23	2	5	100		66	53.0	1
449	ADNI1	ADNI1	130_S_0449	130	m24	2008-07-18	LMCI	66.5	Female	14	Not Hisp/Latino	White	Married	2								2.5	14.67	22.67	8	29	30	2	6	100	0	62	108.0	11
450	ADNI1	ADNI1	018_S_0450	18	m18	2007-12-10	LMCI	68.4	Male	20	Not Hisp/Latino	White	Married	1								1	14	21	7	29	25	1	5	100		43	81.0	7
5256	ADNI2	ADNI2	002_S_5256	2	bl	2013-07-30	SMC	70.4	Female	20	Not Hisp/Latino	White	Married	1	1.48091		1.3076		923.3	393.8	36.38	0	5	6	0	30	62	8	1	6.66667	18		72.0	3	28	2.57143	2.44444	1.14286	1.4	1.6	3.75	2.10811	2.125	1.88889	1.2		2.5	2.75	2.05882
457	ADNI1	ADNI1	131_S_0457	131	bl	2006-05-16	AD	82.7	Female	12	Not Hisp/Latino	White	Never married	1					471.5	365.1	34.79	4	17.67	28.67	10	25	27	2	6	100	0	32	126.0	9
457	ADNI1	ADNI1	131_S_0457	131	m06	2006-11-16	AD	82.7	Female	12	Not Hisp/Latino	White	Never married	1								4.5	29	41	10	22	25	2	6	100		13	155.0	22
457	ADNI1	ADNI1	131_S_0457	131	m12	2007-05-17	AD	82.7	Female	12	Not Hisp/Latino	White	Never married	1					513	378.7	34.26	4.5	25.67	35.67	9	20	34	5	9	100	0	6	131.0	24
458	ADNI1	ADNI1	114_S_0458	114	bl	2006-05-23	LMCI	82.9	Female	11	Not Hisp/Latino	Black	Widowed	1								2	18	28	8	24	20	-1	3	100	4	24	163.0	8
458	ADNI1	ADNI1	114_S_0458	114	m06	2006-12-05	LMCI	82.9	Female	11	Not Hisp/Latino	Black	Widowed	1								2.5	19.67	27.67	6	22	9	3	3	100		17	204.0	3
458	ADNI1	ADNI1	114_S_0458	114	m12	2007-06-04	LMCI	82.9	Female	11	Not Hisp/Latino	Black	Widowed	1								3	17	29	10	18	18	4	6	100	2	21	132.0	10
458	ADNI1	ADNI1	114_S_0458	114	m18	2007-11-12	LMCI	82.9	Female	11	Not Hisp/Latino	Black	Widowed	1								2.5	21.67	32.67	9	23	18	2	5	100		22	200.0	13
461	ADNI1	ADNI1	027_S_0461	27	bl	2006-06-16	LMCI	80.3	Male	19	Not Hisp/Latino	White	Married	1	0.968888							1.5	12.33	20.33	7	27	21	-1	3	100	6	37	90.0	4
461	ADNI1	ADNI1	027_S_0461	27	m06	2006-12-04	LMCI	80.3	Male	19	Not Hisp/Latino	White	Married	1	0.935356							1.5	18.33	27.33	8	24	19	-1	3	100		35	172.0	1
461	ADNI1	ADNI1	027_S_0461	27	m12	2007-06-14	LMCI	80.3	Male	19	Not Hisp/Latino	White	Married	1	0.891944							6	15.67	24.67	9	24	20	1	4	100	2	25	194.0	4
464	ADNI1	ADNI1	057_S_0464	57	bl	2006-06-20	LMCI	83.1	Male	16	Not Hisp/Latino	White	Married	0	1.1364				1203	154.9	14.12	0.5	7.67	13.67	6	29	28	3	1	16.6667	4	51	96.0	0
464	ADNI1	ADNI1	057_S_0464	57	m06	2007-01-02	LMCI	83.1	Male	16	Not Hisp/Latino	White	Married	0	1.11227							0.5	6.67	9.67	3	29	25	4	7	100		53	57.0	0
464	ADNI1	ADNI1	057_S_0464	57	m12	2007-06-12	LMCI	83.1	Male	16	Not Hisp/Latino	White	Married	0	1.09075							1	7.33	11.33	4	28	28	-1	1	20	7	54	110.0	0
464	ADNI1	ADNI1	057_S_0464	57	m36	2009-06-24	LMCI	83.1	Male	16	Not Hisp/Latino	White	Married	0	1.11072							1	10	15	5	29	31	0	5	100	7	55	74.0	1
467	ADNI1	ADNI1	037_S_0467	37	bl	2006-06-13	CN	81.1	Female	12	Not Hisp/Latino	White	Married	0	1.223				500.5	249.9	23.98	0	5	7	2	30	46	5	8	66.6667	9	45	73.0	0
467	ADNI1	ADNI1	037_S_0467	37	m06	2006-12-21	CN	81.1	Female	12	Not Hisp/Latino	White	Married	0	1.24403							0	3.33	4.33	1	30	45	7	9	69.2308		46	68.0	1
467	ADNI1	ADNI1	037_S_0467	37	m12	2007-06-15	CN	81.1	Female	12	Not Hisp/Latino	White	Married	0	1.231	2.1			344	217.4	22.19	0.5	1.67	4.67	3	28	42	5	6	60	6	47	78.0	0
467	ADNI1	ADNI1	037_S_0467	37	m24	2008-05-19	CN	81.1	Female	12	Not Hisp/Latino	White	Married	0	1.24334	2.265						0	8.67	11.67	3	28	38	5	8	100	2	46	77.0	2
467	ADNI1	ADNI1	037_S_0467	37	m48	2010-03-08	CN	81.1	Female	12	Not Hisp/Latino	White	Married	0		2.3375			541.3	253.4	24.64	1.5	13.33	19.33	6	29	37	2	5	71.4286	2	51	79.0	2
469	ADNI1	ADNI1	082_S_0469	82	bl	2006-07-17	LMCI	78.4	Female	18	Not Hisp/Latino	White	Married	0								1.5	9	18	8	27	21	3	6	100	0	20	96.0	3
470	ADNI1	ADNI1	099_S_0470	99	bl	2006-05-17	AD	86.6	Female	13	Not Hisp/Latino	White	Married	1	1.24213				725.2	444.8	44.28	5	21.67	34.67	10	21	20	1	4	100	0	30	300.0	15
470	ADNI1	ADNI1	099_S_0470	99	m12	2007-05-17	AD	86.6	Female	13	Not Hisp/Latino	White	Married	1	1.24737				618.3	443.8	44.08	5.5	22.67	35.67	10	20	16	1	3	100	0	25		8
470	ADNI1	ADNI1	099_S_0470	99	m24	2008-05-15	AD	86.6	Female	13	Not Hisp/Latino	White	Married	1	1.16545							9	24.67	36.67	10	19	21	2	5	100	0	31	300.0	24
472	ADNI1	ADNI1	010_S_0472	10	bl	2006-11-21	CN	72	Male	20	Not Hisp/Latino	White	Married	0								0	4	6	2	30	42	8	5	41.6667	19	39	86.0	0
472	ADNI1	ADNI1	010_S_0472	10	m06	2007-05-30	CN	72	Male	20	Not Hisp/Latino	White	Married	0	1.22306							0	3.33	3.33	0	30	57	8	1	7.14286		48	69.0	0
472	ADNI1	ADNI1	010_S_0472	10	m12	2007-11-16	CN	72	Male	20	Not Hisp/Latino	White	Married	0	1.2158				1550	223	20.22	0	5.67	8.67	3	30	46	5	2	16.6667	17	42	71.0	0
473	ADNI1	ADNI1	068_S_0473	68	bl	2006-05-11	CN	72.6	Male	18	Not Hisp/Latino	White	Married	1								0	10.67	14.67	3	29	46	3	5	50	10	52	78.0	0
473	ADNI1	ADNI1	068_S_0473	68	m06	2006-12-04	CN	72.6	Male	18	Not Hisp/Latino	White	Married	1								0	7.33	10.33	2	30	33	2	5	71.4286		59	67.0	0
473	ADNI1	ADNI1	068_S_0473	68	m12	2007-05-07	CN	72.6	Male	18	Not Hisp/Latino	White	Married	1								0	4.33	7.33	3	30	47	2	1	11.1111	11	56	73.0	0
473	ADNI1	ADNI1	068_S_0473	68	m24	2008-04-24	CN	72.6	Male	18	Not Hisp/Latino	White	Married	1								0	7	10	3	30	37	4	3	33.3333	9	53	139.0	0
473	ADNI1	ADNI1	068_S_0473	68	m36	2009-05-06	CN	72.6	Male	18	Not Hisp/Latino	White	Married	1								0.5	4	6	2	30	41	6	5	45.4545	15	50	95.0	0
473	ADNI1	ADNI1	068_S_0473	68	m48	2010-05-06	CN	72.6	Male	18	Not Hisp/Latino	White	Married	1								0	8	13	4	29	41	5	4	36.3636	13	57	90.0	0
474	ADNI1	ADNI1	057_S_0474	57	m06	2006-11-29	AD	77.3	Female	16	Not Hisp/Latino	White	Married	2	0.859843							2.5	17.33	29.33	10	26	25	3	7	100		18	270.0	10
474	ADNI1	ADNI1	057_S_0474	57	m24	2008-04-22	AD	77.3	Female	16	Not Hisp/Latino	White	Married	2	0.953058							4	17	30	10	24	23	3	6	100	0	14	262.0	11
476	ADNI1	ADNI1	068_S_0476	68	bl	2006-06-05	LMCI	75.8	Female	14	Not Hisp/Latino	White	Married	1					477.6	347	36.47	1.5	16.67		10	26	23	3	6	100	1	30	300.0	6
476	ADNI1	ADNI1	068_S_0476	68	m18	2008-01-07	LMCI	75.8	Female	14	Not Hisp/Latino	White	Married	1								5.5	22	34	10	20	19	3	4	100		7	300.0	16
478	ADNI1	ADNI1	068_S_0478	68	bl	2006-06-07	LMCI	56.1	Male	16	Not Hisp/Latino	White	Married	0					1495	166.7	14.25	2	4.67	7.67	3	29	31	4	3	37.5	4	47	108.0	1
478	ADNI1	ADNI1	068_S_0478	68	m06	2007-01-26	LMCI	56.1	Male	16	Not Hisp/Latino	White	Married	0								2.5	8	13	5	29	28	2	5	71.4286		45	111.0	3
478	ADNI1	ADNI1	068_S_0478	68	m24	2008-06-09	LMCI	56.1	Male	16	Not Hisp/Latino	White	Married	0								1.5	10.67	14.67	4	28	39	3	3	33.3333	4	48	113.0	3
479	ADNI1	ADNI1	032_S_0479	32	bl	2006-06-01	CN	73.5	Female	20	Not Hisp/Latino	White	Married	0					649.7	237.9	22.8	0	4	6	2	30	57	6	6	46.1538	17	58	53.0	0
479	ADNI1	ADNI1	032_S_0479	32	m06	2006-11-27	CN	73.5	Female	20	Not Hisp/Latino	White	Married	0								0	5.33	6.33	1	30	49	5	8	66.6667		48	58.0	0
479	ADNI1	ADNI1	032_S_0479	32	m12	2007-06-04	CN	73.5	Female	20	Not Hisp/Latino	White	Married	0					557	267.4	26.18	0	2.33	3.33	1	29	49	7	8	57.1429	20	58	47.0	0
479	ADNI1	ADNI1	032_S_0479	32	m24	2008-05-29	CN	73.5	Female	20	Not Hisp/Latino	White	Married	0								0	2.67	2.67	0	29	55	9	9	60	17	59	46.0	0
479	ADNI1	ADNI1	032_S_0479	32	m48	2010-07-01	CN	73.5	Female	20	Not Hisp/Latino	White	Married	0					430.1	253.7	23.45	0	9.33	11.33	2	30	53	5	6	50	20	60	47.0	0
481	ADNI1	ADNI1	137_S_0481	137	bl	2006-06-01	LMCI	84.8	Male	18	Not Hisp/Latino	White	Divorced	1	1.25417				594	340.4	35.95	1.5	8.67	13.67	4	24	37	8	5	45.4545	6	38	111.0	0
481	ADNI1	ADNI1	137_S_0481	137	m06	2006-12-07	LMCI	84.8	Male	18	Not Hisp/Latino	White	Divorced	1	1.2973							1	13.33	19.33	5	22	32	9	8	66.6667		39	166.0	0
481	ADNI1	ADNI1	137_S_0481	137	m12	2007-05-21	LMCI	84.8	Male	18	Not Hisp/Latino	White	Divorced	1	1.28035				514.1	343.1	36.99	1.5	6	10	4	28	34	2	1	14.2857	4	39	122.0	0
481	ADNI1	ADNI1	137_S_0481	137	m18	2007-12-05	LMCI	84.8	Male	18	Not Hisp/Latino	White	Divorced	1	1.28662							1.5	10	17	6	26	34	5	3	33.3333		39	93.0	0
481	ADNI1	ADNI1	137_S_0481	137	m36	2009-06-09	LMCI	84.8	Male	18	Not Hisp/Latino	White	Divorced	1	1.22954				540.4	369.2	41.22	1	10.33	16.33	5	27	38	6	6	54.5455	8	40	130.0	0
484	ADNI1	ADNI1	006_S_0484	6	bl	2006-09-13	CN	70.7	Male	18	Not Hisp/Latino	White	Never married	0	1.38041				1342	147.9	13.18	0	7.33	10.33	3	29	36	2	1	14.2857	11	44	66.0	0
484	ADNI1	ADNI1	006_S_0484	6	m06	2007-03-19	CN	70.7	Male	18	Not Hisp/Latino	White	Never married	0	1.40668							0	6	9	3	29	32	3	5	62.5		40	62.0	0
485	ADNI1	ADNI1	027_S_0485	27	bl	2006-05-25	LMCI	64.4	Male	16	Not Hisp/Latino	White	Divorced	2	1.03004							1	11.33	18.33	6	24	19	2	4	100	0	26	154.0	4
485	ADNI1	ADNI1	027_S_0485	27	m06	2006-11-13	LMCI	64.4	Male	16	Not Hisp/Latino	White	Divorced	2	1.09628							2	16.33	25.33	7	22	24	3	6	100		31	171.0	6
485	ADNI1	ADNI1	027_S_0485	27	m12	2007-05-16	LMCI	64.4	Male	16	Not Hisp/Latino	White	Divorced	2	1.00478							2.5	13.33	22.33	8	24	16	2	4	100	0	25	199.0	3
485	ADNI1	ADNI1	027_S_0485	27	m18	2007-11-12	LMCI	64.4	Male	16	Not Hisp/Latino	White	Divorced	2	0.998478							3.5	15.67	25.67	9	25	23	1	5	100		26	138.0	12
487	ADNI1	ADNI1	116_S_0487	116	bl	2006-06-12	AD	76.4	Male	20	Not Hisp/Latino	White	Married	1								3	16.67	29.67	9	22	14	1	3	100	0	19	205.0	12
487	ADNI1	ADNI1	116_S_0487	116	m06	2006-12-07	AD	76.4	Male	20	Not Hisp/Latino	White	Married	1								3.5	18	30	10	22	14	2	4	100		19	246.0	13
487	ADNI1	ADNI1	116_S_0487	116	m12	2007-06-13	AD	76.4	Male	20	Not Hisp/Latino	White	Married	1								4	21.67	32.67	10	19	7	-1	0		0	10	248.0	14
487	ADNI1	ADNI1	116_S_0487	116	m24	2008-06-10	AD	76.4	Male	20	Not Hisp/Latino	White	Married	1								7	20.33		10	16	12	3	3	100	0	19		20
488	ADNI1	ADNI1	133_S_0488	133	bl	2006-06-02	CN	70.9	Female	16	Not Hisp/Latino	White	Divorced	0					873.8	186.6	17.22	0	7.67	10.67	3	30	46	7	10	83.3333	14	50	59.0	0
488	ADNI1	ADNI1	133_S_0488	133	m06	2006-12-14	CN	70.9	Female	16	Not Hisp/Latino	White	Divorced	0								0.5	6.33	9.33	3	28	41	6	2	18.1818		56	69.0	0
488	ADNI1	ADNI1	133_S_0488	133	m12	2007-07-11	CN	70.9	Female	16	Not Hisp/Latino	White	Divorced	0					1471	206.5	18.23	0	9	14	5	30	32	5	2	22.2222	6	54	55.0	0
488	ADNI1	ADNI1	133_S_0488	133	m36	2009-06-03	CN	70.9	Female	16	Not Hisp/Latino	White	Divorced	0								0	6.67	8.67	2	27	39	3	2	22.2222	12	54	62.0	0
489	ADNI1	ADNI1	094_S_0489	94	bl	2006-05-18	CN	73.9	Female	12	Not Hisp/Latino	White	Divorced	0	1.09109							0	8.67	12.67	3	29	37	6	1	10	10	43	207.0	0
489	ADNI1	ADNI1	094_S_0489	94	m06	2006-11-08	CN	73.9	Female	12	Not Hisp/Latino	White	Divorced	0	1.06912							4	5.67	9.67	3	28	30	5	6	66.6667		42	127.0	0
492	ADNI1	ADNI1	099_S_0492	99	bl	2006-05-31	AD	87.3	Male	18	Not Hisp/Latino	White	Married	1	1.1623				476.4	283.6	29.31	6.5	21	30	8	26	28	2	6	85.7143	1	40	182.0	21
493	ADNI1	ADNI1	133_S_0493	133	bl	2006-05-31	CN	77.5	Male	20	Not Hisp/Latino	White	Widowed	0								0	4.33	8.33	3	29	37	5	3	33.3333	19	29	81.0	0
493	ADNI1	ADNI1	133_S_0493	133	m06	2006-12-04	CN	77.5	Male	20	Not Hisp/Latino	White	Widowed	0								0	4.33	6.33	1	30	54	2	1	9.09091		48	65.0	4
493	ADNI1	ADNI1	133_S_0493	133	m36	2009-05-26	CN	77.5	Male	20	Not Hisp/Latino	White	Widowed	0								0.5	5.33	10.33	3	29	38	8	3	27.2727	14	32	62.0	8
497	ADNI1	ADNI1	131_S_0497	131	bl	2006-06-19	AD	75.7	Male	12	Not Hisp/Latino	White	Married	2	0.993263							5	23.33		10	23	33	1	7	100	0	48	69.0	18
497	ADNI1	ADNI1	131_S_0497	131	m06	2006-12-18	AD	75.7	Male	12	Not Hisp/Latino	White	Married	2	0.944587							6	22.33	30.33	7	24	23	1	5	100		40	58.0	26
497	ADNI1	ADNI1	131_S_0497	131	m12	2007-06-12	AD	75.7	Male	12	Not Hisp/Latino	White	Married	2	0.910327							5	29	40	10	23	20	3	5	100	0	39	84.0	26
497	ADNI1	ADNI1	131_S_0497	131	m24	2008-07-17	AD	75.7	Male	12	Not Hisp/Latino	White	Married	2	0.942087							8	20.33	31.33	10	27	22	2	5	100	0	34	77.0	25
500	ADNI1	ADNI1	128_S_0500	128	bl	2006-05-25	CN	77.4	Male	14	Not Hisp/Latino	White	Never married	0	1.14007							0	7.67	9.67	1	29	44	7	4	33.3333	9	32	140.0	0
500	ADNI1	ADNI1	128_S_0500	128	m06	2006-11-13	CN	77.4	Male	14	Not Hisp/Latino	White	Never married	0	1.14283							0	10	13	3	28	49	8	1	8.33333		35	194.0	0
500	ADNI1	ADNI1	128_S_0500	128	m12	2007-05-24	CN	77.4	Male	14	Not Hisp/Latino	White	Never married	0	1.16082	1.265						1	8	8	0	29	52	6	2	15.3846	8	40	143.0	0
500	ADNI1	ADNI1	128_S_0500	128	m24	2008-05-12	CN	77.4	Male	14	Not Hisp/Latino	White	Never married	0	1.1202	1.33						0.5	7.67	10.67	1	28	57	8	0	0	9	38	154.0	0
501	ADNI1	ADNI1	037_S_0501	37	bl	2006-06-23	LMCI	77.9	Male	13	Not Hisp/Latino	White	Married	0					568.6	334.2	34.06	1	6	12	5	30	32	7	7	70	3	45	68.0	1
502	ADNI1	ADNI1	013_S_0502	13	bl	2006-09-06	CN	74.9	Male	18	Not Hisp/Latino	White	Divorced	0	1.34244							0	10	13	3	29	32	3	5	62.5	15	47	63.0	0
502	ADNI1	ADNI1	013_S_0502	13	m06	2007-02-27	CN	74.9	Male	18	Not Hisp/Latino	White	Divorced	0	1.2833							0	13.67	16.67	3	30	28	4	6	75		47	69.0	0
502	ADNI1	ADNI1	013_S_0502	13	m12	2007-09-24	CN	74.9	Male	18	Not Hisp/Latino	White	Divorced	0	1.19251							0	7.33	14.33	7	30	28	2	2	28.5714	18	32	60.0	0
502	ADNI1	ADNI1	013_S_0502	13	m24	2008-09-08	CN	74.9	Male	18	Not Hisp/Latino	White	Divorced	0	1.12715							0	10	16	5	28	27	3	-4	-66.6667	15	39	65.0	0
502	ADNI1	ADNI1	013_S_0502	13	m36	2009-09-08	CN	74.9	Male	18	Not Hisp/Latino	White	Divorced	0	1.17075							0	11.67	16.67	5	28	35	4	5	55.5556	12	59	78.0	0
505	ADNI1	ADNI1	130_S_0505	130	bl	2006-10-11	LMCI	79.7	Male	16	Not Hisp/Latino	White	Married	0					1600	176.3	15.57	0.5	11	16	5	28	45	6	4	36.3636	8	51	47.0	0
505	ADNI1	ADNI1	130_S_0505	130	m06	2007-04-09	LMCI	79.7	Male	16	Not Hisp/Latino	White	Married	0								0.5	8.33	13.33	5	27	25	4	5	71.4286		53	80.0	0
505	ADNI1	ADNI1	130_S_0505	130	m12	2007-10-10	LMCI	79.7	Male	16	Not Hisp/Latino	White	Married	0								1	11.33	16.33	5	29	36	6	2	20	10	55	67.0	0
505	ADNI1	ADNI1	130_S_0505	130	m18	2008-04-10	LMCI	79.7	Male	16	Not Hisp/Latino	White	Married	0								0.5	9	16	5	29	25	2	4	66.6667		53	70.0	0
505	ADNI1	ADNI1	130_S_0505	130	m36	2009-11-05	LMCI	79.7	Male	16	Not Hisp/Latino	White	Married	0					1515	183.7	16.05	0.5	9.67	15.67	6	29	29	2	5	71.4286	2	52	56.0	2
506	ADNI1	ADNI1	126_S_0506	126	bl	2006-06-28	CN	71.4	Female	10	Not Hisp/Latino	White	Widowed	0	1.28266							0	5.67	10.67	4	29	37	5	4	40	13	50	59.0	0
507	ADNI1	ADNI1	053_S_0507	53	bl	2006-05-29	LMCI	55.2	Female	18	Not Hisp/Latino	White	Married	0					449.8	289.7	31.48	2.5	16.33	26.33	9	25	16	2	4	100	3	41	60.0	10
507	ADNI1	ADNI1	053_S_0507	53	m06	2006-11-27	LMCI	55.2	Female	18	Not Hisp/Latino	White	Married	0								3	20.67	30.67	9	25	14	0	0	0		39	81.0	5
507	ADNI1	ADNI1	053_S_0507	53	m12	2007-06-11	LMCI	55.2	Female	18	Not Hisp/Latino	White	Married	0								3.5	22.33	30.33	8	22	20	1	4	100	3	39	300.0	10
507	ADNI1	ADNI1	053_S_0507	53	m18	2007-11-27	LMCI	55.2	Female	18	Not Hisp/Latino	White	Married	0								3.5	24	35	10	24	22	3	5	83.3333		44	251.0	10
507	ADNI1	ADNI1	053_S_0507	53	m24	2008-06-11	LMCI	55.2	Female	18	Not Hisp/Latino	White	Married	0								4	21.67	32.67	9	24	21	3	6	100	1	38	150.0	19
507	ADNI1	ADNI1	053_S_0507	53	m36	2009-05-20	LMCI	55.2	Female	18	Not Hisp/Latino	White	Married	0								5	45.33	58.33	10	17	3	-1	1	100	0	27	300.0	21
511	ADNI1	ADNI1	033_S_0511	33	bl	2006-06-07	LMCI	57.7	Male	14	Not Hisp/Latino	White	Married	0	0.971423				627.5	410.2	35.77	3	13.33	25.33	10	25	26	-1	3	75	1	20	300.0	8
511	ADNI1	ADNI1	033_S_0511	33	m06	2006-12-06	LMCI	57.7	Male	14	Not Hisp/Latino	White	Married	0	1.00548							3	16.33	27.33	10	25	27	2	6	100		19	300.0	8
511	ADNI1	ADNI1	033_S_0511	33	m12	2007-06-06	LMCI	57.7	Male	14	Not Hisp/Latino	White	Married	0	0.978316				639.2	388.9	33.23	2.5	12	22	9	25	21	0	4	100	0	18	300.0	7
511	ADNI1	ADNI1	033_S_0511	33	m18	2007-11-30	LMCI	57.7	Male	14	Not Hisp/Latino	White	Married	0	0.8985							3	11.67	22.67	10	25	18	1	4	100		10	300.0	9
511	ADNI1	ADNI1	033_S_0511	33	m24	2008-06-04	LMCI	57.7	Male	14	Not Hisp/Latino	White	Married	0	0.913744							4	18.67	30.67	10	23	27	2	6	100	0	15	300.0	12
513	ADNI1	ADNI1	033_S_0513	33	bl	2006-06-05	LMCI	68.9	Male	18	Not Hisp/Latino	White	Married	2	1.06002							2	8	18	9	28	40	9	2	15.3846	6	22	149.0	4
513	ADNI1	ADNI1	033_S_0513	33	m06	2006-12-08	LMCI	68.9	Male	18	Not Hisp/Latino	White	Married	2	1.12561							3	7	15	6	30	25	4	5	71.4286		22	121.0	10
513	ADNI1	ADNI1	033_S_0513	33	m12	2007-05-30	LMCI	68.9	Male	18	Not Hisp/Latino	White	Married	2	1.13589							3	8.67	18.67	7	29	33	8	3	25	14	17	112.0	14
513	ADNI1	ADNI1	033_S_0513	33	m18	2007-11-28	LMCI	68.9	Male	18	Not Hisp/Latino	White	Married	2	1.07565							3	12.33	23.33	8	30	25	3	1	16.6667		19	174.0	11
513	ADNI1	ADNI1	033_S_0513	33	m24	2008-05-28	LMCI	68.9	Male	18	Not Hisp/Latino	White	Married	2	1.07657							2.5	10.33	20.33	8	28	27	5	8	100	11	22	191.0	8
513	ADNI1	ADNI1	033_S_0513	33	m36	2009-06-03	LMCI	68.9	Male	18	Not Hisp/Latino	White	Married	2	1.00477							4.5	14.67	26.67	9	25	17	2	1	25	13	10	300.0	20
514	ADNI1	ADNI1	033_S_0514	33	bl	2006-06-09	LMCI	80.7	Male	20	Not Hisp/Latino	White	Married	0					826.8	126.6	10.41	1.5	9.67	15.67	4	26	44	5	2	20	7	45	119.0	4
514	ADNI1	ADNI1	033_S_0514	33	m06	2006-12-06	LMCI	80.7	Male	20	Not Hisp/Latino	White	Married	0								1.5	5	9	3	28	49	5	6	50		43	187.0	8
514	ADNI1	ADNI1	033_S_0514	33	m12	2007-06-06	LMCI	80.7	Male	20	Not Hisp/Latino	White	Married	0					873	137.6	11.26	2.5	5	10	4	28	47	5	3	27.2727	14	44	84.0	2
514	ADNI1	ADNI1	033_S_0514	33	m18	2007-11-28	LMCI	80.7	Male	20	Not Hisp/Latino	White	Married	0								2	7.67	12.67	5	30	35	2	-1	-16.6667		43	115.0	2
514	ADNI1	ADNI1	033_S_0514	33	m24	2008-06-11	LMCI	80.7	Male	20	Not Hisp/Latino	White	Married	0								1.5	4.67	12.67	6	28	48	5	4	36.3636	15	48	82.0	3
514	ADNI1	ADNI1	033_S_0514	33	m36	2009-06-12	LMCI	80.7	Male	20	Not Hisp/Latino	White	Married	0					879.2	138.6	11.38	1.5	6	8	2	28	38	4	4	44.4444	9	40	68.0	9
5252	ADNI2	ADNI2	009_S_5252	9	m06	2014-02-26	AD	56.5	Male	14	Hisp/Latino	White	Married	0								6	15	25	8	22	16	-1	2	66.6667			300.0	19	15	3	2.11111	2	2	2	3.5	2.38462	3.125	2.88889	2.57143	3.5	2.66667	4	3.02632
517	ADNI1	ADNI1	128_S_0517	128	bl	2006-06-08	AD	81.8	Male	20	Not Hisp/Latino	White	Married	0								3	17	23	5	20	42	7	4	36.3636	4	13	300.0	12
517	ADNI1	ADNI1	128_S_0517	128	m06	2006-11-29	AD	81.8	Male	20	Not Hisp/Latino	White	Married	0								5	20	28	6	24	15	2	4	100		9	300.0	9
517	ADNI1	ADNI1	128_S_0517	128	m12	2007-06-07	AD	81.8	Male	20	Not Hisp/Latino	White	Married	0					523.4	302.4	29.03	5.5	33.33	45.33	7	14	20	3	6	100	0	5	300.0	13
518	ADNI1	ADNI1	073_S_0518	73	bl	2006-12-01	LMCI	69.4	Male	20	Not Hisp/Latino	White	Married	2					540.2	308.3	29.13	3	16	25	8	29	29	1	3	50	8	23	93.0	13
518	ADNI1	ADNI1	073_S_0518	73	m12	2007-11-30	LMCI	69.4	Male	20	Not Hisp/Latino	White	Married	2								3	14.67	26.67	7	29	34	0	7	100	14	18	261.0	14
518	ADNI1	ADNI1	073_S_0518	73	m24	2008-12-01	LMCI	69.4	Male	20	Not Hisp/Latino	White	Married	2								5	16.33	26.33	8	27	25	2	6	100	7	21	300.0	17
518	ADNI1	ADNI1	073_S_0518	73	m36	2009-12-09	LMCI	69.4	Male	20	Not Hisp/Latino	White	Married	2								5	36.67	46.67	8	23	15	-1	4	100	3	7	300.0	17
519	ADNI1	ADNI1	014_S_0519	14	bl	2006-06-06	CN	74.1	Male	16	Not Hisp/Latino	White	Married	0					1263	192.9	15.07	0	3.67	6.67	2	29	45	4	4	36.3636	16	52	95.0	0
519	ADNI1	ADNI1	014_S_0519	14	m06	2006-12-07	CN	74.1	Male	16	Not Hisp/Latino	White	Married	0								0	6.33	11.33	4	30	56	5	1	7.69231		56	82.0	0
519	ADNI1	ADNI1	014_S_0519	14	m12	2007-06-07	CN	74.1	Male	16	Not Hisp/Latino	White	Married	0					1443	189.1	15.41	0	6.67	10.67	3	28	51	11	1	7.14286	15	46	57.0	0
519	ADNI1	ADNI1	014_S_0519	14	m24	2008-06-05	CN	74.1	Male	16	Not Hisp/Latino	White	Married	0								0	6.33	11.33	4	29	51	4	3	25	19	53	129.0	0
519	ADNI1	ADNI1	014_S_0519	14	m36	2009-06-17	CN	74.1	Male	16	Not Hisp/Latino	White	Married	0					1157	188.7	15.41	0	3.33	7.33	3	30	53	9	3	21.4286	17	42	109.0	0
519	ADNIGO	ADNI1	014_S_0519	14	m48	2010-08-17	CN	74.1	Male	16	Not Hisp/Latino	White	Married	0	1.24073							0	3	7	3	30	57	5	5	35.7143	15		103.0	0	27	1.25	1.11111	1.14286	1	1.5	1	1.17949	1.5	1	1.14286	1.4	1.5	1.5	1.30769
520	ADNIGO	ADNI1	014_S_0520	14	m48	2010-08-17	CN	77.7	Female	16	Not Hisp/Latino	White	Married	2	1.35505							0	4	8	3	30	44	8	6	54.5455	14		223.0	0	28	1.75	1.33333	1.14286	1	1.5	1.25	1.35135	1.25	1.33333	1	1	1	1.75	1.20513
5252	ADNI2	ADNI2	009_S_5252	9	bl	2013-08-14	AD	56.5	Male	14	Hisp/Latino	White	Married	0	0.964702		1.4471		474.9	238	27.87	8	17	26	7	25	21	3	5	83.3333	4		300.0	19	19	1.875	1.66667	1.28571	1.6		2.25	1.66667	3.5	3.25	2.85714	3.66667	3.8	4	3.42857
522	ADNI1	ADNI1	128_S_0522	128	bl	2006-06-08	CN	69.9	Male	17	Not Hisp/Latino	White	Married	0	1.27509							0	1	1	0	29	46	8	-1	-7.14286	11	56	49.0	0
522	ADNI1	ADNI1	128_S_0522	128	m06	2006-12-01	CN	69.9	Male	17	Not Hisp/Latino	White	Married	0	1.34174							0	2	2	0	30	60	7	1	7.14286		60	47.0	0
522	ADNI1	ADNI1	128_S_0522	128	m12	2007-06-01	CN	69.9	Male	17	Not Hisp/Latino	White	Married	0	1.27205							0	2.33	3.33	1	30	55	8	2	14.2857	16	64	46.0	0
522	ADNI1	ADNI1	128_S_0522	128	m24	2008-05-29	CN	69.9	Male	17	Not Hisp/Latino	White	Married	0	1.19231							1	3	3	0	30	63	5	2	13.3333	17	61	44.0	0
525	ADNI1	ADNI1	133_S_0525	133	bl	2006-06-26	CN	70	Female	16	Not Hisp/Latino	White	Married	0					821.4	190.7	18.34	0	4.33	5.33	1	30	46	7	7	58.3333	17	56	52.0	0
525	ADNI1	ADNI1	133_S_0525	133	m06	2007-02-01	CN	70	Female	16	Not Hisp/Latino	White	Married	0								0	3.33	5.33	2	29	52	7	3	25		57	44.0	0
525	ADNI1	ADNI1	133_S_0525	133	m12	2007-07-26	CN	70	Female	16	Not Hisp/Latino	White	Married	0					618.1	177.7	17.64	0	4.33	7.33	3	30	48	10	7	50	17	63	60.0	0
525	ADNI1	ADNI1	133_S_0525	133	m36	2009-06-24	CN	70	Female	16	Not Hisp/Latino	White	Married	0								0	4.33	5.33	1	30	49	5	3	27.2727	18	65	54.0	0
526	ADNI1	ADNI1	094_S_0526	94	bl	2006-05-25	CN	85.1	Female	7	Not Hisp/Latino	Black	Widowed	0	1.24321							0	6.33	7.33	1	26	50	4	4	36.3636	7	21	123.0	0
526	ADNI1	ADNI1	094_S_0526	94	m06	2007-02-15	CN	85.1	Female	7	Not Hisp/Latino	Black	Widowed	0	1.31691							0	3.67	5.67	1	28	43	3	3	30		28	148.0	0
526	ADNI1	ADNI1	094_S_0526	94	m12	2007-05-22	CN	85.1	Female	7	Not Hisp/Latino	Black	Widowed	0	1.2891	1.1325						0	4.33	5.33	1	28	44	4	2	20	7	22	199.0	0
526	ADNI1	ADNI1	094_S_0526	94	m24	2008-05-22	CN	85.1	Female	7	Not Hisp/Latino	Black	Widowed	0								0	2.33	5.33	2	27	54	5	0	0	5	22	167.0	0
526	ADNI1	ADNI1	094_S_0526	94	m36	2009-05-26	CN	85.1	Female	7	Not Hisp/Latino	Black	Widowed	0								0	9.67	11.67	2	26	48	4	3	25	10	21	146.0	0
528	ADNI1	ADNI1	128_S_0528	128	bl	2006-05-30	AD	70.8	Female	13	Not Hisp/Latino	White	Married	0								1.5	7.67	12.67	5	21	39	3	9	100	4	46	87.0	10
528	ADNI1	ADNI1	128_S_0528	128	m06	2006-11-30	AD	70.8	Female	13	Not Hisp/Latino	White	Married	0								2	10	17	7	25	46	3	6	54.5455		49	57.0	0
528	ADNI1	ADNI1	128_S_0528	128	m12	2007-05-31	AD	70.8	Female	13	Not Hisp/Latino	White	Married	0								2.5	7.33	12.33	5	25	35	3	6	75	0	53	69.0	3
533	ADNI1	ADNI1	099_S_0533	99	m06	2006-12-11	CN	81	Female	12	Not Hisp/Latino	White	Widowed	0	1.48145							0	13.33	17.33	4	29	37	4	6	66.6667		62	77.0	0
533	ADNI1	ADNI1	099_S_0533	99	m12	2007-05-17	CN	81	Female	12	Not Hisp/Latino	White	Widowed	0	1.4581				898.6	138.1	12.33	0	2.67	4.67	2	30	40	4	6	60	12	72	58.0	0
534	ADNI1	ADNI1	099_S_0534	99	bl	2006-05-17	CN	62.8	Male	18	Not Hisp/Latino	White	Married	1	1.41345				806.8	144.3	12.95	0	4	8	3	28	49	4	0	0	18	52	55.0	0
534	ADNI1	ADNI1	099_S_0534	99	m06	2006-11-30	CN	62.8	Male	18	Not Hisp/Latino	White	Married	1	1.32458							0	2	2	0	29	48	5	4	33.3333		56	43.0	0
534	ADNI1	ADNI1	099_S_0534	99	m12	2007-05-23	CN	62.8	Male	18	Not Hisp/Latino	White	Married	1	1.42475				865.4	146.8	12.92	0	5	7	2	28	49	3	3	27.2727	18	54	46.0	0
534	ADNI1	ADNI1	099_S_0534	99	m24	2008-06-16	CN	62.8	Male	18	Not Hisp/Latino	White	Married	1	1.42048							0	2.33	3.33	1	29	57	5	0	0	20	58	45.0	0
534	ADNI1	ADNI1	099_S_0534	99	m36	2009-06-16	CN	62.8	Male	18	Not Hisp/Latino	White	Married	1	1.35563							0	4	6	2	29	49	4	4	33.3333	17	59	57.0	0
535	ADNI1	ADNI1	062_S_0535	62	bl	2006-06-13	AD	76.8	Male	15	Not Hisp/Latino	White	Married	1	1.09736				623	315.8	32.44	4.5	18.67	29.67	9	23	27	2	6	100	0	37	100.0	13
535	ADNI1	ADNI1	062_S_0535	62	m06	2006-12-14	AD	76.8	Male	15	Not Hisp/Latino	White	Married	1	0.975549							5	19	29	9	23	27	2	5	71.4286		35	140.0	10
535	ADNI1	ADNI1	062_S_0535	62	m12	2007-06-07	AD	76.8	Male	15	Not Hisp/Latino	White	Married	1	0.994483				720	324.2	30.7	4	13.67	24.67	10	24	29	0	5	100	0	38	175.0	10
535	ADNI1	ADNI1	062_S_0535	62	m24	2008-06-16	AD	76.8	Male	15	Not Hisp/Latino	White	Married	1	0.961748							7	20.67	31.67	9	20	25	3	6	100	0	30	198.0	20
538	ADNI1	ADNI1	016_S_0538	16	bl	2006-08-15	CN	82.7	Male	16	Not Hisp/Latino	White	Never married	0								0	4	6	1	29	39	7	4	40	11	30	190.0	0
538	ADNI1	ADNI1	016_S_0538	16	m06	2007-03-01	CN	82.7	Male	16	Not Hisp/Latino	White	Never married	0								0	4	8	2	28	40	9	4	36.3636		33	258.0	0
538	ADNI1	ADNI1	016_S_0538	16	m12	2007-08-16	CN	82.7	Male	16	Not Hisp/Latino	White	Never married	0								0	3.33	5.33	1	30	47	14	4	26.6667	8	36	103.0	0
538	ADNI1	ADNI1	016_S_0538	16	m24	2008-08-12	CN	82.7	Male	16	Not Hisp/Latino	White	Never married	0								0	2.67	8.67	4	29	44	8	5	41.6667	14	38	79.0	0
539	ADNI1	ADNI1	037_S_0539	37	bl	2006-07-31	LMCI	73.4	Male	20	Not Hisp/Latino	Asian	Married	1								3.5	13.33	23.33	8	27	25	3	6	100	1	24	111.0	21
539	ADNI1	ADNI1	037_S_0539	37	m06	2007-02-02	LMCI	73.4	Male	20	Not Hisp/Latino	Asian	Married	1								1	18.33	29.33	9	25	19	1	3	75		32	111.0	16
539	ADNI1	ADNI1	037_S_0539	37	m12	2007-07-25	LMCI	73.4	Male	20	Not Hisp/Latino	Asian	Married	1								3	14.67	23.67	8	25	22	0	3	75	0	29	87.0	19
539	ADNI1	ADNI1	037_S_0539	37	m18	2008-01-18	LMCI	73.4	Male	20	Not Hisp/Latino	Asian	Married	1								3	12.67	23.67	10	23	21	0	4	100		32	75.0	18
539	ADNI1	ADNI1	037_S_0539	37	m24	2008-06-27	LMCI	73.4	Male	20	Not Hisp/Latino	Asian	Married	1								6	17.33	28.33	10	20	27	2	5	83.3333	1	28	76.0	21
539	ADNI1	ADNI1	037_S_0539	37	m36	2009-09-11	LMCI	73.4	Male	20	Not Hisp/Latino	Asian	Married	1								6	23.67	33.67	9	20	17	4	2	50	0	30	75.0	24
543	ADNI1	ADNI1	022_S_0543	22	bl	2006-06-06	AD	72.2	Female	18	Not Hisp/Latino	White	Married	1	0.95172							4	29.33	43.33	9	25	20	2	5	100	1	4		8
543	ADNI1	ADNI1	022_S_0543	22	m12	2007-09-19	AD	72.2	Female	18	Not Hisp/Latino	White	Married	1	0.70122				479.6	486.5	49.32	7	34	48	10	14	16	0	3	100	0	0	300.0	14
543	ADNI1	ADNI1	022_S_0543	22	m24	2008-06-11	AD	72.2	Female	18	Not Hisp/Latino	White	Married	1	0.599272				529.9	438.7	41.49	10	53	68	10	10					0			24
544	ADNI1	ADNI1	022_S_0544	22	bl	2006-05-24	LMCI	76.7	Female	12	Not Hisp/Latino	White	Widowed	0	0.9756				461.6	150.2	12.46	4	8.33	14.33	4	28	51	6	2	15.3846	4	21	130.0	12
544	ADNI1	ADNI1	022_S_0544	22	m06	2006-12-08	LMCI	76.7	Female	12	Not Hisp/Latino	White	Widowed	0	0.977817							4	9	14	3	26	41	6	5	45.4545		26	153.0	10
544	ADNI1	ADNI1	022_S_0544	22	m12	2007-06-22	LMCI	76.7	Female	12	Not Hisp/Latino	White	Widowed	0	1.01482				467.9	145	11.63	2.5	7	12	3	29	42	4	5	41.6667	7	26	122.0	12
544	ADNI1	ADNI1	022_S_0544	22	m18	2007-11-28	LMCI	76.7	Female	12	Not Hisp/Latino	White	Widowed	0	1.00709							2.5	10.33	17.33	5	26	44	4	4	40		24	183.0	11
544	ADNI1	ADNI1	022_S_0544	22	m24	2008-05-14	LMCI	76.7	Female	12	Not Hisp/Latino	White	Widowed	0	0.982395				459.9	149.1	12.02	3	12	20	6	23	36	4	5	55.5556	4	26	277.0	14
545	ADNI1	ADNI1	128_S_0545	128	bl	2006-06-05	CN	71.8	Male	19	Not Hisp/Latino	White	Married	0								0	6.33	9.33	3	29	47	6	6	50	15	53	54.0	0
545	ADNI1	ADNI1	128_S_0545	128	m06	2006-12-11	CN	71.8	Male	19	Not Hisp/Latino	White	Married	0								0	5.33	6.33	1	28	50	9	4	28.5714		54	43.0	0
545	ADNI1	ADNI1	128_S_0545	128	m12	2007-06-08	CN	71.8	Male	19	Not Hisp/Latino	White	Married	0					1136	505.4	48.55	0	2.33	2.33	0	30	48	7	5	35.7143	15	52	50.0	1
545	ADNI1	ADNI1	128_S_0545	128	m24	2008-06-09	CN	71.8	Male	19	Not Hisp/Latino	White	Married	0								0	4	4	0	27	57	8	4	28.5714	13	56	52.0	0
545	ADNI1	ADNI1	128_S_0545	128	m36	2009-07-15	CN	71.8	Male	19	Not Hisp/Latino	White	Married	0								0	2	3	1	30	61	6	1	6.66667	18	50	60.0	0
545	ADNIGO	ADNI1	128_S_0545	128	m48	2010-09-03	CN	71.8	Male	19	Not Hisp/Latino	White	Married	0	1.11667		1.2677					0	6	8	2	30	63	6	4	26.6667	16		52.0	0	27	1	1.33333	1	1	1	1	1.07692	1	1.44444	1.14286	1.2	1	1	1.15385
546	ADNI1	ADNI1	005_S_0546	5	bl	2006-07-13	LMCI	79.4	Male	16	Not Hisp/Latino	White	Widowed	1	1.24381							1.5	7	14	5	28	23	5	5	71.4286	7	34	77.0	1
546	ADNI1	ADNI1	005_S_0546	5	m06	2007-01-25	LMCI	79.4	Male	16	Not Hisp/Latino	White	Widowed	1	1.2534							1	9.67	14.67	4	28	21	3	5	83.3333		33	73.0	1
546	ADNI1	ADNI1	005_S_0546	5	m12	2007-07-11	LMCI	79.4	Male	16	Not Hisp/Latino	White	Widowed	1	1.25268							1	7.33	14.33	5	29	28	5	6	75	6	33	84.0	1
546	ADNI1	ADNI1	005_S_0546	5	m18	2008-01-23	LMCI	79.4	Male	16	Not Hisp/Latino	White	Widowed	1	1.21546							1	7	12	3	28	28	2	4	66.6667		36	73.0	1
546	ADNIGO	ADNI1	005_S_0546	5	m48	2010-10-06	LMCI	79.4	Male	16	Not Hisp/Latino	White	Widowed	1	1.26141		0.9098					1	5	12	5	28	26	4	5	71.4286	8		91.0	0	22	2.875	2	1.57143	2	1.5	3	2.12821	1.875	1.88889	1.16667	1.4	1.33333	2	1.63158
5251	ADNI2	ADNI2	016_S_5251	16	m06	2014-04-18	AD	66.1	Female	16	Hisp/Latino	White	Married	1								2.5	15	22	7	28	30	2	7	100			119.0	12	22	1.25	1	1.14286	1	1	1	1.08108	2	1.22222	1.2	1.2	2	1.25	1.51351
548	ADNI1	ADNI1	014_S_0548	14	bl	2006-06-08	CN	73.6	Female	12	Not Hisp/Latino	White	Widowed	1								0.5	2.33	4.33	1	29	52	10	1	7.14286	14	41	115.0	0
548	ADNI1	ADNI1	014_S_0548	14	m06	2006-12-12	CN	73.6	Female	12	Not Hisp/Latino	White	Widowed	1								0.5	4.67	5.67	1	29	51	7	0	0		45	68.0	0
548	ADNI1	ADNI1	014_S_0548	14	m12	2007-06-12	CN	73.6	Female	12	Not Hisp/Latino	White	Widowed	1								0	3.33	5.33	2	29	48	7	-1	-8.33333	12	38	73.0	0
548	ADNI1	ADNI1	014_S_0548	14	m24	2008-06-25	CN	73.6	Female	12	Not Hisp/Latino	White	Widowed	1								0	8.67	15.67	5	27	48	11	3	20	9	22	0.0	0
548	ADNI1	ADNI1	014_S_0548	14	m36	2009-06-16	CN	73.6	Female	12	Not Hisp/Latino	White	Widowed	1								1	6.33	10.33	3	29	38	7	4	36.3636	5	34	137.0	0
548	ADNIGO	ADNI1	014_S_0548	14	m48	2010-07-19	CN	73.6	Female	12	Not Hisp/Latino	White	Widowed	1	0.960621							0.5	11	18	4	28	27	5	5	71.4286	5		240.0	0	21	1.75	2.22222	1.14286	1.2	1.5		1.62162	1.25	1	1	1	1	1	1.05128
5251	ADNI2	ADNI2	016_S_5251	16	bl	2013-10-08	AD	66.1	Female	16	Hisp/Latino	White	Married	1	1.1531		1.5072		787.1	708	70.45	2.5	12	18	5	26	28	1	4	80	1		300.0	15	19	2.85714	1	1	1.2	1	1	1.38889	1.75	1.11111	1.28571	1.8	2	1	1.48718
5250	ADNI2	ADNI2	018_S_5250	18	bl	2013-09-05	SMC	73.9	Male	18	Not Hisp/Latino	White	Married	0	1.21422		1.0664					0	7	9	2	29	53	5	2	16.6667	9		50.0	0	26	1	1	1	1	1	1	1	1.625	1.22222	1.28571	1	1	1.75	1.30769
549	ADNI1	ADNI1	041_S_0549	41	bl	2006-08-11	LMCI	68.7	Male	14	Not Hisp/Latino	White	Never married	1	1.27566							1.5	14.33	23.33	7	25	27	1	6	100	2	31	300.0	1
549	ADNI1	ADNI1	041_S_0549	41	m06	2007-02-20	LMCI	68.7	Male	14	Not Hisp/Latino	White	Never married	1	1.22174							1	15.67	26.67	9	22	26	2	5	83.3333		34	300.0	2
549	ADNI1	ADNI1	041_S_0549	41	m12	2007-08-16	LMCI	68.7	Male	14	Not Hisp/Latino	White	Never married	1	1.20159	2.1275						1.5	21.33	33.33	9	23	14	1	3	100	1	23	300.0	2
549	ADNI1	ADNI1	041_S_0549	41	m18	2008-03-05	LMCI	68.7	Male	14	Not Hisp/Latino	White	Never married	1	1.20788							3.5	20.33	32.33	8	23	24	1	5	100		25	300.0	2
551	ADNI1	ADNI1	099_S_0551	99	bl	2006-05-22	LMCI	64.2	Male	16	Not Hisp/Latino	White	Married	0	1.37434							0.5	4.33	8.33	4	29	41	2	6	66.6667	8	60	68.0	1
551	ADNI1	ADNI1	099_S_0551	99	m06	2006-12-05	LMCI	64.2	Male	16	Not Hisp/Latino	White	Married	0	1.30349							0	7.33	8.33	1	28	36	4	4	44.4444		59	58.0	0
551	ADNI1	ADNI1	099_S_0551	99	m12	2007-07-05	LMCI	64.2	Male	16	Not Hisp/Latino	White	Married	0	1.43905							0	5.67	9.67	4	30	33	4	4	50	9	64	63.0	0
551	ADNI1	ADNI1	099_S_0551	99	m18	2007-11-28	LMCI	64.2	Male	16	Not Hisp/Latino	White	Married	0	1.31849							0	7	11	4	29	37	1	2	28.5714		63	63.0	0
551	ADNI1	ADNI1	099_S_0551	99	m24	2008-06-12	LMCI	64.2	Male	16	Not Hisp/Latino	White	Married	0	1.30782							0	15.33	18.33	3	29	36	4	2	22.2222	8	70	42.0	0
551	ADNI1	ADNI1	099_S_0551	99	m36	2009-06-23	LMCI	64.2	Male	16	Not Hisp/Latino	White	Married	0	1.33102							0	10.33	13.33	3	29	36	1	5	71.4286	12	69	41.0	0
552	ADNI1	ADNI1	037_S_0552	37	bl	2006-06-21	LMCI	60.1	Female	19	Not Hisp/Latino	White	Married	1	1.08067				648.4	384.1	39.15	1.5	13.67	23.67	9	27	29	0	5	100	0	40	151.0	4
552	ADNI1	ADNI1	037_S_0552	37	m06	2007-01-03	LMCI	60.1	Female	19	Not Hisp/Latino	White	Married	1	1.08813							0.5	16	27	10	26	20	2	4	80		37	142.0	2
552	ADNI1	ADNI1	037_S_0552	37	m12	2007-06-06	LMCI	60.1	Female	19	Not Hisp/Latino	White	Married	1	1.00706	2.36			548.7	275	27.22	0.5	17.67	27.67	9	27	23	0	4	100	3	22	164.0	2
552	ADNI1	ADNI1	037_S_0552	37	m18	2007-12-05	LMCI	60.1	Female	19	Not Hisp/Latino	White	Married	1	0.971252							1	22.67	33.67	9	24	18	1	5	100		26	227.0	4
552	ADNI1	ADNI1	037_S_0552	37	m24	2008-06-18	LMCI	60.1	Female	19	Not Hisp/Latino	White	Married	1	0.918963	2.185						1	21	31	9	24	18	2	5	100	0	25	190.0	6
5248	ADNI2	ADNI2	036_S_5248	36	m06	2014-02-11	SMC	74.3	Male	18	Not Hisp/Latino	White	Married	0								0	4	8	4	27	34	1	2	33.3333			66.0	0	24	2.625	1.55556	1.14286	1	1.33333	1.5	1.58974	1	1	1	1	1	1	1
553	ADNI1	ADNI1	005_S_0553	5	m06	2007-01-04	CN	84.6	Male	18	Not Hisp/Latino	White	Widowed	0								0	6	9	2	29	36	6	5	50		60	66.0	0
553	ADNI1	ADNI1	005_S_0553	5	m12	2007-06-14	CN	84.6	Male	18	Not Hisp/Latino	White	Widowed	0								0	7.67	10.67	3	30	36	4	1	11.1111	21	63	65.0	0
553	ADNI1	ADNI1	005_S_0553	5	m24	2008-07-08	CN	84.6	Male	18	Not Hisp/Latino	White	Widowed	0								0	5.33	10.33	4	30	35	6	4	40	22	64	68.0	0
553	ADNIGO	ADNI1	005_S_0553	5	m48	2010-09-28	CN	84.6	Male	18	Not Hisp/Latino	White	Widowed	0	1.23769		0.977					0	3	7	3	30	31	6	9	90	23		65.0	0	25	1.375	1.33333	1	1.4	1.16667	1.75	1.30769	1.25	1.125	1	1.2	1.33333	1.5	1.21053
5248	ADNI2	ADNI2	036_S_5248	36	bl	2013-07-30	SMC	74.3	Male	18	Not Hisp/Latino	White	Married	0	1.32529		1.0367		810.6	131.2	10.74	0	4	7	3	30	34	4	2	25	14		85.0	0	25	2.375	1.66667	1.14286	1	1.66667	2	1.66667	1	1	1	1	1	1	1
554	ADNI1	ADNI1	031_S_0554	31	bl	2006-06-12	AD	71.6	Male	14	Not Hisp/Latino	Black	Married	1	1.03791							7	24	34	10	20	28	1	6	100	0	35	87.0	21
554	ADNI1	ADNI1	031_S_0554	31	m24	2008-06-12	AD	71.6	Male	14	Not Hisp/Latino	Black	Married	1	0.934647							9.5	30	44	10	16	6	-1	0		0	30	300.0	25
555	ADNI1	ADNI1	035_S_0555	35	bl	2006-11-30	CN	77	Male	16	Not Hisp/Latino	White	Married	1	1.30839				560.6	210.2	20.13	0	10	16	6	28	38	8	7	58.3333	14	46	64.0	0
557	ADNI1	ADNI1	014_S_0557	14	bl	2006-06-08	LMCI	72	Male	20	Not Hisp/Latino	White	Married	1								0.5	5.33	7.33	1	30	67	5	1	6.66667	7	40	63.0	1
557	ADNI1	ADNI1	014_S_0557	14	m06	2006-12-19	LMCI	72	Male	20	Not Hisp/Latino	White	Married	1								0.5	6.33	8.33	2	29	59	10	2	13.3333		38	65.0	2
557	ADNI1	ADNI1	014_S_0557	14	m12	2007-06-05	LMCI	72	Male	20	Not Hisp/Latino	White	Married	1								0.5	2	2	0	29	65	4	0	0	14	47	59.0	3
557	ADNI1	ADNI1	014_S_0557	14	m18	2007-12-04	LMCI	72	Male	20	Not Hisp/Latino	White	Married	1								0.5	3.33	3.33	0	29	48	10	8	61.5385		40	60.0	4
557	ADNI1	ADNI1	014_S_0557	14	m24	2008-07-16	LMCI	72	Male	20	Not Hisp/Latino	White	Married	1								0.5	4	6	1	30	58	6	2	14.2857	13	39	134.0	4
558	ADNI1	ADNI1	014_S_0558	14	bl	2006-07-06	CN	79.8	Male	19	Not Hisp/Latino	White	Widowed	0								0	9.67	17.67	7	29	43	3	8	80	13	34	77.0	0
558	ADNI1	ADNI1	014_S_0558	14	m06	2007-01-16	CN	79.8	Male	19	Not Hisp/Latino	White	Widowed	0								0.5	8.67	12.67	3	29	36	-1	6	85.7143		50	210.0	0
558	ADNI1	ADNI1	014_S_0558	14	m12	2007-07-19	CN	79.8	Male	19	Not Hisp/Latino	White	Widowed	0								0	8.67	13.67	5	29	37	3	3	37.5	13	34	130.0	0
558	ADNI1	ADNI1	014_S_0558	14	m36	2009-07-07	CN	79.8	Male	19	Not Hisp/Latino	White	Widowed	0								0	9	16	7	30	26	3	7	100	10	34	98.0	0
558	ADNIGO	ADNI1	014_S_0558	14	m48	2010-07-20	CN	79.8	Male	19	Not Hisp/Latino	White	Widowed	0								0.5	9	18	7	29	39	-1	6	85.7143	11		149.0	0	20	2.25	1.11111	1.4	1.2	2.25	1	1.55882	1.625	1	1.16667	1	1.16667	1.33333	1.22222
559	ADNI1	ADNI1	002_S_0559	2	bl	2006-06-20	CN	79.3	Male	16	Not Hisp/Latino	White	Widowed	1					1245	188.6	15.82	0	6	8	2	30	48	5	1	9.09091	15	57	53.0	0
559	ADNI1	ADNI1	002_S_0559	2	m24	2008-08-11	CN	79.3	Male	16	Not Hisp/Latino	White	Widowed	1					876.8	166.8	13.76	0	7.33	12.33	4	30	38	4	-1	-11.1111	14	51	56.0	0
559	ADNI1	ADNI1	002_S_0559	2	m36	2009-07-02	CN	79.3	Male	16	Not Hisp/Latino	White	Widowed	1					1118	177.1	14.59	0	5.67	8.67	3	29	38	2	4	50	19	49	64.0	0
563	ADNI1	ADNI1	014_S_0563	14	m12	2007-07-17	LMCI	80.6	Male	18	Not Hisp/Latino	White	Married	0								0.5	10.67	17.67	6	26	36	1	5	71.4286	4	45	74.0	0
563	ADNI1	ADNI1	014_S_0563	14	m18	2008-01-29	LMCI	80.6	Male	18	Not Hisp/Latino	White	Married	0								1	11	21	9	27	37	1	5	71.4286		49	55.0	3
563	ADNI1	ADNI1	014_S_0563	14	m24	2008-07-22	LMCI	80.6	Male	18	Not Hisp/Latino	White	Married	0								2	10.33	18.33	8	24	32	3	7	87.5	4	54	126.0	6
563	ADNI1	ADNI1	014_S_0563	14	m36	2009-07-21	LMCI	80.6	Male	18	Not Hisp/Latino	White	Married	0								2.5	11	18	6	21	35	1	7	100	5	50	116.0	8
565	ADNI1	ADNI1	073_S_0565	73	m06	2007-02-14	AD	74.6	Male	14	Not Hisp/Latino	White	Married	2	0.898886							13	44.33	59.33	10	15	6	0	1	100		0	300.0	28
566	ADNI1	ADNI1	037_S_0566	37	bl	2006-08-04	LMCI	78.8	Male	20	Not Hisp/Latino	White	Married	1	1.14216				682.5	295.5	29.77	1.5	15.67	22.67	6	29	31	3	5	71.4286	6	43	134.0	3
566	ADNI1	ADNI1	037_S_0566	37	m06	2007-02-16	LMCI	78.8	Male	20	Not Hisp/Latino	White	Married	1	1.14654							1.5	18	28	10	28	27	3	4	66.6667		39	78.0	4
566	ADNI1	ADNI1	037_S_0566	37	m12	2007-08-07	LMCI	78.8	Male	20	Not Hisp/Latino	White	Married	1	1.1561	2.19			642.1	308.4	30.85	2	19	28	9	26	29	1	5	100	0	35	101.0	3
566	ADNI1	ADNI1	037_S_0566	37	m18	2008-02-12	LMCI	78.8	Male	20	Not Hisp/Latino	White	Married	1	1.147							2	19.67	28.67	9	29	26	3	7	100		44	94.0	1
566	ADNI1	ADNI1	037_S_0566	37	m36	2009-11-23	LMCI	78.8	Male	20	Not Hisp/Latino	White	Married	1	1.0717	2.115			498.5	277.8	27.77	5	18.67	28.67	9	25	16	1	4	100	0	32	234.0	16
567	ADNI1	ADNI1	033_S_0567	33	bl	2006-06-05	LMCI	73.6	Male	16	Not Hisp/Latino	White	Married	1	0.937324				368.6	207.7	20.69	3	21.33	32.33	10	28	23	1	5	100	0	31	151.0	13
567	ADNI1	ADNI1	033_S_0567	33	m06	2006-12-04	LMCI	73.6	Male	16	Not Hisp/Latino	White	Married	1	0.978534							4.5	20.67	32.67	10	25	22	3	6	100		22	220.0	19
567	ADNI1	ADNI1	033_S_0567	33	m12	2007-06-04	LMCI	73.6	Male	16	Not Hisp/Latino	White	Married	1	0.990719				320.7	221.2	21.71	6	13	22	7	25	23	1	5	100	0	19	222.0	19
567	ADNI1	ADNI1	033_S_0567	33	m18	2007-11-26	LMCI	73.6	Male	16	Not Hisp/Latino	White	Married	1	0.990627							5	22.67	34.67	10	24	19	1	4	100		13	214.0	19
567	ADNI1	ADNI1	033_S_0567	33	m24	2008-06-02	LMCI	73.6	Male	16	Not Hisp/Latino	White	Married	1	0.931848							5	21	34	10	23	15	0	3	100	0	12	300.0	22
567	ADNI1	ADNI1	033_S_0567	33	m36	2009-06-15	LMCI	73.6	Male	16	Not Hisp/Latino	White	Married	1	0.92708				336.5	223	21.15	9.5	16	30	10	20	19	2	5	100	0	5	300.0	29
568	ADNI1	ADNI1	031_S_0568	31	bl	2006-06-09	LMCI	79.8	Female	16	Not Hisp/Latino	White	Married	0								2	10.67	17.67	5	27	30	4	8	100	0	51	49.0	5
568	ADNI1	ADNI1	031_S_0568	31	m06	2006-12-05	LMCI	79.8	Female	16	Not Hisp/Latino	White	Married	0								1	16.33	24.33	7	23	24	1	4	80		45	111.0	7
568	ADNI1	ADNI1	031_S_0568	31	m12	2007-06-07	LMCI	79.8	Female	16	Not Hisp/Latino	White	Married	0								3	9.67	20.67	10	24	24	0	5	100	0	45	66.0	8
568	ADNI1	ADNI1	031_S_0568	31	m18	2007-12-17	LMCI	79.8	Female	16	Not Hisp/Latino	White	Married	0								5.5	19.33	28.33	8	22	30	0	6	100		38	64.0	16
568	ADNI1	ADNI1	031_S_0568	31	m24	2008-06-10	LMCI	79.8	Female	16	Not Hisp/Latino	White	Married	0								5	15.33	27.33	10	24	25	2	6	100	0	39	78.0	20
575	ADNI1	ADNI1	013_S_0575	13	bl	2006-09-20	CN	86.2	Female	17	Not Hisp/Latino	White	Married	0	1.14347							0	10	14	4	29	37	7	8	72.7273	15	43	65.0	0
575	ADNI1	ADNI1	013_S_0575	13	m06	2007-03-12	CN	86.2	Female	17	Not Hisp/Latino	White	Married	0	1.17646							0	6	12	5	29	31	3	2	25		39	55.0	0
575	ADNI1	ADNI1	013_S_0575	13	m12	2007-09-27	CN	86.2	Female	17	Not Hisp/Latino	White	Married	0								0	7.33	13.33	5	27	42	6	4	40	20	39	48.0	1
575	ADNI1	ADNI1	013_S_0575	13	m24	2008-09-15	CN	86.2	Female	17	Not Hisp/Latino	White	Married	0								0	5	11	5	29	43	8	7	58.3333	15	38	75.0	0
575	ADNI1	ADNI1	013_S_0575	13	m36	2009-10-12	CN	86.2	Female	17	Not Hisp/Latino	White	Married	0									6	12	5	30	29	5	8	100	14	66	83.0
576	ADNI1	ADNI1	036_S_0576	36	bl	2006-06-09	CN	77.5	Male	14	Not Hisp/Latino	White	Widowed	0	1.35313							0	3	8	3	28	37	6	5	50	12	41	115.0	0
576	ADNI1	ADNI1	036_S_0576	36	m06	2006-12-05	CN	77.5	Male	14	Not Hisp/Latino	White	Widowed	0	1.31007							0	5.33	10.33	4	28	31	2	3	42.8571		39	182.0	0
576	ADNI1	ADNI1	036_S_0576	36	m12	2007-06-06	CN	77.5	Male	14	Not Hisp/Latino	White	Widowed	0	1.27936							0	8	16	4	29	28	1	1	14.2857	11	33	90.0	0
577	ADNI1	ADNI1	036_S_0577	36	bl	2006-06-09	AD	72.4	Female	12	Not Hisp/Latino	White	Married	2	1.13413				702.2	551.1	55.22	6	17.33	29.33	10	24	25	-1	4	100	0	15	300.0	24
577	ADNI1	ADNI1	036_S_0577	36	m06	2006-12-05	AD	72.4	Female	12	Not Hisp/Latino	White	Married	2	1.08227							3.5	19.33	31.33	10	25	26	1	6	100		8	300.0	28
577	ADNI1	ADNI1	036_S_0577	36	m12	2007-06-06	AD	72.4	Female	12	Not Hisp/Latino	White	Married	2	1.01487				602.6	557.4	51.91	6	29.33	41.33	10	19	17	5	5	100	0	7	300.0	27
577	ADNI1	ADNI1	036_S_0577	36	m24	2008-05-29	AD	72.4	Female	12	Not Hisp/Latino	White	Married	2	0.924537							7	28.67	41.67	10	15	16	1	4	100	0	0		27
578	ADNI1	ADNI1	062_S_0578	62	bl	2006-06-22	CN	77	Female	14	Not Hisp/Latino	White	Widowed	0					585.6	253.2	27.56	0	7	11	4	30	39	6	3	30	12	37	85.0	2
578	ADNI1	ADNI1	062_S_0578	62	m06	2006-12-19	CN	77	Female	14	Not Hisp/Latino	White	Widowed	0								0	9.33	15.33	5	30	41	6	3	30		36	110.0	2
578	ADNI1	ADNI1	062_S_0578	62	m12	2007-06-12	CN	77	Female	14	Not Hisp/Latino	White	Widowed	0								0	6.33	11.33	5	30	40	4	10	100	16	38	75.0	0
578	ADNI1	ADNI1	062_S_0578	62	m24	2008-06-10	CN	77	Female	14	Not Hisp/Latino	White	Widowed	0								0	8	11	3	28	48	6	0	0	10	35	114.0	0
579	ADNI1	ADNI1	136_S_0579	136	bl	2006-07-10	LMCI	65.4	Female	18	Not Hisp/Latino	White	Married	1					1429	230.9	19.43	1	3	6	3	29	55	8	3	21.4286	8	63	50.0	3
579	ADNI1	ADNI1	136_S_0579	136	m06	2007-01-08	LMCI	65.4	Female	18	Not Hisp/Latino	White	Married	1								1	2.67	3.67	1	29	56	6	5	35.7143		66	48.0	1
579	ADNI1	ADNI1	136_S_0579	136	m12	2007-06-25	LMCI	65.4	Female	18	Not Hisp/Latino	White	Married	1								1.5	3.67	5.67	2	29	53	7	5	35.7143	9	65	45.0	4
579	ADNI1	ADNI1	136_S_0579	136	m18	2008-01-21	LMCI	65.4	Female	18	Not Hisp/Latino	White	Married	1								0.5	2.67	6.67	4	28	49	9	4	26.6667		68	41.0	0
579	ADNI1	ADNI1	136_S_0579	136	m24	2008-08-18	LMCI	65.4	Female	18	Not Hisp/Latino	White	Married	1								0	2.33	5.33	2	30	58	6	2	15.3846	12	66	40.0	0
588	ADNI1	ADNI1	037_S_0588	37	m24	2009-03-06	LMCI	64.6	Male	14	Not Hisp/Latino	White	Married	2								2	23.33	32.33	9	19	18	3	5	100	0	37	91.0	2
592	ADNI1	ADNI1	013_S_0592	13	bl	2006-09-19	AD	77.9	Male	19	Not Hisp/Latino	White	Married	1								3.5	23.67	35.67	10	23	16	2	5	100	2	28	300.0	11
598	ADNI1	ADNI1	041_S_0598	41	m06	2007-02-05	LMCI	72.3	Male	20	Not Hisp/Latino	White	Married	0	1.14369							1.5	14.67	21.67	6	28	24	4	5	71.4286		36	105.0	0
601	ADNI1	ADNI1	114_S_0601	114	bl	2006-06-27	CN	76.6	Female	16	Not Hisp/Latino	White	Never married	0								0	4.33	5.33	1	30	43	6	2	18.1818	16	63	78.0	0
601	ADNI1	ADNI1	114_S_0601	114	m06	2007-01-05	CN	76.6	Female	16	Not Hisp/Latino	White	Never married	0								0	2.67	3.67	1	30	46	6	3	27.2727		68	56.0	0
601	ADNI1	ADNI1	114_S_0601	114	m12	2007-06-28	CN	76.6	Female	16	Not Hisp/Latino	White	Never married	0								0	4.67	7.67	3	30	50	6	0	0	17	65	64.0	0
601	ADNI1	ADNI1	114_S_0601	114	m24	2008-06-25	CN	76.6	Female	16	Not Hisp/Latino	White	Never married	0								0	3.67	4.67	1	30	55	3	-1	-8.33333	17	64	67.0	0
601	ADNI1	ADNI1	114_S_0601	114	m36	2009-06-16	CN	76.6	Female	16	Not Hisp/Latino	White	Never married	0								0	6.33	6.33	0	28	57	6	4	28.5714	13	43	112.0	0
602	ADNI1	ADNI1	005_S_0602	5	bl	2006-07-11	CN	70.7	Male	17	Not Hisp/Latino	White	Married	0					1251	182.9	16.98	0	8	13	5	29	39	3	6	66.6667	12	54	49.0	0
602	ADNI1	ADNI1	005_S_0602	5	m06	2007-01-17	CN	70.7	Male	17	Not Hisp/Latino	White	Married	0								0	7.67	11.67	4	30	33	2	3	42.8571		46	65.0	0
602	ADNI1	ADNI1	005_S_0602	5	m12	2007-07-24	CN	70.7	Male	17	Not Hisp/Latino	White	Married	0					1381	206	19.4	0	6.67	11.67	5	30	35	8	7	70	9	55	42.0	0
602	ADNI1	ADNI1	005_S_0602	5	m24	2008-07-16	CN	70.7	Male	17	Not Hisp/Latino	White	Married	0								0.5	3.33	7.33	4	30	36	3	5	55.5556	12	55	49.0	0
602	ADNI1	ADNI1	005_S_0602	5	m36	2009-07-24	CN	70.7	Male	17	Not Hisp/Latino	White	Married	0								0	4	9	5	25	35	3	2	25	10	57	64.0	0
602	ADNIGO	ADNI1	005_S_0602	5	m48	2010-11-22	CN	70.7	Male	17	Not Hisp/Latino	White	Married	0	1.33355		1.0305					0	7	9	2	30	37	5	6	60	10		61.0	0	26	1.625	1.88889	1	1.4	1.33333	2	1.53846	1.5	1.55556	1.14286	1.6	1.16667	1	1.35897
5244	ADNI2	ADNI2	041_S_5244	41	m24	2015-08-05	SMC	75.8	Female	16	Unknown	White	Widowed	0			1.072		1414	149.4	13.53	0	1	2	1	30	45	7	1	7.69231	9		50.0	0	30	1.5	1.22222	1	1	1	1.25	1.17949	1	1	1	1	1	1	1
5244	ADNI2	ADNI2	041_S_5244	41	m06	2014-02-06	SMC	75.8	Female	16	Unknown	White	Widowed	0								0	1	1	0	30	57	5	2	15.3846			79.0	0	27	2	2.66667	2.14286	2.2	1	2	2.05128	1.25	1.33333	1.28571	1.2	1	1.25	1.23077
604	ADNI1	ADNI1	023_S_0604	23	bl	2006-06-20	LMCI	86.5	Male	14	Not Hisp/Latino	White	Married	0					1079	309.1	30.47	1	11.67	16.67	5	25	24	3	5	83.3333	3	28	87.0	1
604	ADNI1	ADNI1	023_S_0604	23	m06	2006-12-12	LMCI	86.5	Male	14	Not Hisp/Latino	White	Married	0								2.5	12.67	21.67	9	23	27	3	6	100		38	93.0	3
604	ADNI1	ADNI1	023_S_0604	23	m12	2007-06-12	LMCI	86.5	Male	14	Not Hisp/Latino	White	Married	0					1114	311.3	30.98	2.5	9	15	6	26	32	2	3	42.8571	1	38	138.0	4
604	ADNI1	ADNI1	023_S_0604	23	m18	2007-12-11	LMCI	86.5	Male	14	Not Hisp/Latino	White	Married	0								3.5	6.33	13.33	7	25	31	-1	3	60		39	169.0	10
604	ADNI1	ADNI1	023_S_0604	23	m24	2008-07-30	LMCI	86.5	Male	14	Not Hisp/Latino	White	Married	0					925	318.8	31.3	5	13.67	20.67	6	20	30	2	6	85.7143	0	36	158.0	17
604	ADNI1	ADNI1	023_S_0604	23	m36	2009-07-10	LMCI	86.5	Male	14	Not Hisp/Latino	White	Married	0					840.6	316.9	31.4	4.5	7.67	13.67	6	24	26	2	6	100	1	31	173.0	17
605	ADNI1	ADNI1	126_S_0605	126	bl	2006-06-27	CN	75.6	Female	16	Not Hisp/Latino	White	Married	1					1117	264	23.7	0	2.67	4.67	2	30	64	9	5	33.3333	14	64	63.0	0
605	ADNI1	ADNI1	126_S_0605	126	m06	2006-12-20	CN	75.6	Female	16	Not Hisp/Latino	White	Married	1								0	6.67	9.67	3	28	54	9	6	40		63	57.0	0
605	ADNI1	ADNI1	126_S_0605	126	m36	2009-06-17	CN	75.6	Female	16	Not Hisp/Latino	White	Married	1								0	2.67	4.67	2	30	49	8	3	21.4286	18	56	48.0	0
605	ADNI1	ADNI1	126_S_0605	126	m48	2010-06-29	CN	75.6	Female	16	Not Hisp/Latino	White	Married	1								0	4.67	4.67	0	30	60	8	1	7.14286	16	47	53.0	0
606	ADNI1	ADNI1	126_S_0606	126	bl	2006-08-02	AD	68.5	Female	10	Not Hisp/Latino	White	Married	2					336.8	294	33.57	3.5	14.33	27.33	9	23	29	2	7	100	0	19	250.0	12
606	ADNI1	ADNI1	126_S_0606	126	m06	2007-02-05	AD	68.5	Female	10	Not Hisp/Latino	White	Married	2								5	17	27	8	25	18	2	3	75		16	185.0	13
607	ADNI1	ADNI1	067_S_0607	67	bl	2006-07-19	LMCI	78	Female	14	Not Hisp/Latino	White	Widowed	1					507.3	411.2	39.89	0.5	6.33	10.33	4	30	50	10	2	14.2857	4	42	72.0	0
607	ADNI1	ADNI1	067_S_0607	67	m06	2007-03-13	LMCI	78	Female	14	Not Hisp/Latino	White	Widowed	1								1	9	12	3	30	31	4	-1	-14.2857		39	70.0	0
607	ADNI1	ADNI1	067_S_0607	67	m18	2008-05-02	LMCI	78	Female	14	Not Hisp/Latino	White	Widowed	1									8.33	11.33	3	28	29	2	6	100		39	67.0
607	ADNI1	ADNI1	067_S_0607	67	m24	2008-11-19	LMCI	78	Female	14	Not Hisp/Latino	White	Widowed	1								1	13.67	17.67	4	30	32	4	6	75	3	42	79.0	0
608	ADNI1	ADNI1	128_S_0608	128	bl	2006-06-15	LMCI	68.4	Female	20	Unknown	White	Married	0	0.838187							3	7.67	10.67	1	27	50	8	1	7.69231	7	11	300.0	2
608	ADNI1	ADNI1	128_S_0608	128	m06	2006-12-04	LMCI	68.4	Female	20	Unknown	White	Married	0	0.809929							2.5	8.67	14.67	4	29	58	7	3	21.4286		11	300.0	3
608	ADNI1	ADNI1	128_S_0608	128	m12	2007-06-21	LMCI	68.4	Female	20	Unknown	White	Married	0	0.812317	2.0275			213.1	219.1	24.37	3.5	9.33	12.33	2	28	47	8	1	7.69231	9	10	300.0	2
608	ADNI1	ADNI1	128_S_0608	128	m18	2007-12-19	LMCI	68.4	Female	20	Unknown	White	Married	0	0.756059							3.5	10	12	1	27	46	6	0	0		8		3
608	ADNI1	ADNI1	128_S_0608	128	m24	2008-08-25	LMCI	68.4	Female	20	Unknown	White	Married	0	0.718287	1.87						4	13.67	18.67	2	27	44	8	1	8.33333	9	2	300.0	4
5244	ADNI2	ADNI2	041_S_5244	41	bl	2013-07-31	SMC	75.8	Female	16	Unknown	White	Widowed	0	1.16547		1.0705		1681	161.1	14.63	0	4	5	1	30	62	4	4	28.5714	16		300.0	0	30	1.875	1.66667	1.14286	1.2	1	2	1.48718	1	1	1	1	1	1	1
5243	ADNI2	ADNI2	126_S_5243	126	m24	2015-08-31	SMC	71	Male	12	Not Hisp/Latino	White	Married	1			1.0189					0	6	10	4	27	30	4	5	55.5556	8		70.0	0	25	2.125	1.88889	1.42857	2	1.66667	3	1.94872	1.125	1	1	1	1	1	1.02564
611	ADNI1	ADNI1	128_S_0611	128	bl	2006-06-21	LMCI	71.9	Female	16	Not Hisp/Latino	White	Widowed	1								2.5	16	23	7	25	35	2	6	75	4	51	82.0	7
611	ADNI1	ADNI1	128_S_0611	128	m06	2007-01-12	LMCI	71.9	Female	16	Not Hisp/Latino	White	Widowed	1								3	15	25	8	26	34	5	10	100		56	84.0	2
611	ADNI1	ADNI1	128_S_0611	128	m18	2007-12-11	LMCI	71.9	Female	16	Not Hisp/Latino	White	Widowed	1								4	17.67	27.67	9	26	26	1	6	100		56	84.0	8
613	ADNI1	ADNI1	023_S_0613	23	bl	2006-07-24	LMCI	84	Female	11	Not Hisp/Latino	White	Widowed	0					728.6	509.7	57.13	2.5	13.67	21.67	6	24	24	6	5	55.5556	0	18	125.0	7
618	ADNI1	ADNI1	031_S_0618	31	bl	2006-06-30	CN	74.8	Male	16	Not Hisp/Latino	White	Married	1	1.20804				1323	218.3	18.66	0	4	8	3	29	62	6	0	0	13	54	62.0	0
618	ADNI1	ADNI1	031_S_0618	31	m06	2006-12-18	CN	74.8	Male	16	Not Hisp/Latino	White	Married	1	1.19517							0	3.33	4.33	0	28	52	7	1	7.69231		41	63.0	0
618	ADNI1	ADNI1	031_S_0618	31	m12	2007-06-26	CN	74.8	Male	16	Not Hisp/Latino	White	Married	1	1.1396				950	211.6	17.28	0	2.33	3.33	0	30	60	8	1	6.66667	17	50	51.0	0
618	ADNI1	ADNI1	031_S_0618	31	m24	2008-06-26	CN	74.8	Male	16	Not Hisp/Latino	White	Married	1	1.29958				890.7	212.9	17.21	0	2.67	6.67	3	29	65	5	-1	-7.14286	15	54	75.0	0
618	ADNI1	ADNI1	031_S_0618	31	m36	2009-06-23	CN	74.8	Male	16	Not Hisp/Latino	White	Married	1	1.18681				613.3	212.9	17.73	0	1	3	2	28	56	6	-1	-7.69231	17	53	79.0	0
618	ADNIGO	ADNI1	031_S_0618	31	m48	2010-06-25	CN	74.8	Male	16	Not Hisp/Latino	White	Married	1	1.29567		0.9997		1261	232	17.6	0	3	4	1	30	60	9	1	6.66667	15		94.0	0	26	1.25	1.11111	1	1	1.33333	1	1.12821	1	1	1	1	1	1	1
5243	ADNI2	ADNI2	126_S_5243	126	m06	2014-01-27	SMC	71	Male	12	Not Hisp/Latino	White	Married	1								0	5	9	4	28	36	7	6	60			48.0	0	27	1.25	1.88889	1	1.8	1.66667	2	1.5641	1	1	1	1	1	1	1
619	ADNI1	ADNI1	002_S_0619	2	bl	2006-06-20	AD	77.5	Male	12	Not Hisp/Latino	White	Married	2					393.8	212.4	18.56	8	19.33	30.33	10	22	19	1	4	100	0			25
621	ADNI1	ADNI1	053_S_0621	53	bl	2006-06-26	LMCI	62.3	Female	16	Not Hisp/Latino	White	Married	1	1.61123				467	386.3	42.85	1.5	9.33	16.33	6	28	41	1	9	100	2	43	91.0	3
622	ADNI1	ADNI1	127_S_0622	127	bl	2006-06-28	CN	74.5	Female	15	Not Hisp/Latino	White	Divorced	1								0	4	5	1	30	51	9	2	15.3846	17	52	91.0	0
622	ADNI1	ADNI1	127_S_0622	127	m06	2006-12-13	CN	74.5	Female	15	Not Hisp/Latino	White	Divorced	1								0	3	3	0	30	48	5	3	25		53	84.0	0
622	ADNI1	ADNI1	127_S_0622	127	m12	2007-06-27	CN	74.5	Female	15	Not Hisp/Latino	White	Divorced	1								0	3	6	3	30	56	9	2	13.3333	16	52	85.0	0
622	ADNI1	ADNI1	127_S_0622	127	m24	2008-06-25	CN	74.5	Female	15	Not Hisp/Latino	White	Divorced	1								0	5.33	9.33	3	29	52	6	4	30.7692	10	44	123.0	0
625	ADNI1	ADNI1	023_S_0625	23	bl	2006-07-10	LMCI	75.9	Male	6	Not Hisp/Latino	White	Married	0					645.9	221.3	20.33	1	12	22	8	24	24	5	5	71.4286	0	17	212.0	1
625	ADNI1	ADNI1	023_S_0625	23	m06	2007-02-27	LMCI	75.9	Male	6	Not Hisp/Latino	White	Married	0								5.5	25.33	36.33	9	22	15	3	3	100		22	193.0	16
625	ADNI1	ADNI1	023_S_0625	23	m12	2007-07-19	LMCI	75.9	Male	6	Not Hisp/Latino	White	Married	0					508.6	225.6	19.85	4	19.67	30.67	9	17	21	1	5	100	1	9	300.0	9
625	ADNI1	ADNI1	023_S_0625	23	m18	2008-01-11	LMCI	75.9	Male	6	Not Hisp/Latino	White	Married	0								5	25.67	39.67	10	17	21	0	4	100		12	300.0	15
625	ADNI1	ADNI1	023_S_0625	23	m24	2008-08-01	LMCI	75.9	Male	6	Not Hisp/Latino	White	Married	0								5	24.67	37.67	10	22	15	1	4	100	0	15		16
625	ADNI1	ADNI1	023_S_0625	23	m36	2009-10-20	LMCI	75.9	Male	6	Not Hisp/Latino	White	Married	0								12	31.33	44.33	10	15	9	1	3	100	0	7		25
626	ADNI1	ADNI1	021_S_0626	21	m06	2007-02-15	LMCI	83.2	Male	16	Not Hisp/Latino	White	Married	0	1.27192							1	14.67	22.67	7	23	23	1	5	100		30	121.0	0
626	ADNI1	ADNI1	021_S_0626	21	m12	2007-08-07	LMCI	83.2	Male	16	Not Hisp/Latino	White	Married	0	1.34301				650.3	373.5	37.04	1	11.67	19.67	8	25	19	4	6	100	3	31	81.0	0
626	ADNI1	ADNI1	021_S_0626	21	m18	2008-02-12	LMCI	83.2	Male	16	Not Hisp/Latino	White	Married	0	1.34015							1	10.67	18.67	8	25	19	2	5	100		39	67.0	0
626	ADNI1	ADNI1	021_S_0626	21	m24	2008-08-27	LMCI	83.2	Male	16	Not Hisp/Latino	White	Married	0	1.2724							2	15	23	8	23	24	3	6	100	5	36	80.0	3
626	ADNI1	ADNI1	021_S_0626	21	m36	2009-08-10	LMCI	83.2	Male	16	Not Hisp/Latino	White	Married	0	1.2667							2	9.33	17.33	7	24	25	4	6	85.7143	4	32	107.0	4
626	ADNIGO	ADNI1	021_S_0626	21	m48	2010-08-17	LMCI	83.2	Male	16	Not Hisp/Latino	White	Married	0	1.27046		1.3917					3	15	25	8	25	16	2	2	50	0		92.0	4	17	3.125	3	2	2	2.66667	2.5	2.61538	3	2.33333	1.4	2.2	1.33333	2.33333	2.16667
627	ADNI1	ADNI1	037_S_0627	37	m06	2007-02-21	AD	58.4	Female	12	Not Hisp/Latino	White	Married	2	0.947512							5	13.33	23.33	9	25	25	0	5	100		26	300.0	20
627	ADNI1	ADNI1	037_S_0627	37	m12	2007-08-13	AD	58.4	Female	12	Not Hisp/Latino	White	Married	2	0.806659	2.3175			370.5	802.4	94.35	6	16.67	29.67	9	21	18	2	4	100	0	10	300.0	22
629	ADNI1	ADNI1	133_S_0629	133	bl	2006-07-19	LMCI	70.8	Male	20	Not Hisp/Latino	White	Married	2								0.5	11	18	7	29	34	1	7	100	5	32	59.0	0
629	ADNI1	ADNI1	133_S_0629	133	m06	2007-01-31	LMCI	70.8	Male	20	Not Hisp/Latino	White	Married	2								0.5	8.33	16.33	7	27	22	4	6	100		34	88.0	0
629	ADNI1	ADNI1	133_S_0629	133	m12	2007-07-24	LMCI	70.8	Male	20	Not Hisp/Latino	White	Married	2								1	10.67	17.67	6	27	28	2	6	100	4	36	93.0	0
631	ADNI1	ADNI1	137_S_0631	137	bl	2006-07-11	LMCI	77.1	Male	14	Not Hisp/Latino	White	Married	1								4	27.67	39.67	10	25	20	0	4	100	0	24	121.0	11
631	ADNI1	ADNI1	137_S_0631	137	m06	2007-01-08	LMCI	77.1	Male	14	Not Hisp/Latino	White	Married	1								8	19.67	31.67	10	22	10	2	3	100		30	145.0	11
631	ADNI1	ADNI1	137_S_0631	137	m12	2007-07-24	LMCI	77.1	Male	14	Not Hisp/Latino	White	Married	1								8	26	40	10	21	9	1	2	100	0	22	172.0	16
631	ADNI1	ADNI1	137_S_0631	137	m18	2008-01-08	LMCI	77.1	Male	14	Not Hisp/Latino	White	Married	1								9	36	49	10	20	10	3	3	100		21	300.0	28
631	ADNI1	ADNI1	137_S_0631	137	m36	2009-07-07	LMCI	77.1	Male	14	Not Hisp/Latino	White	Married	1								16	52			10	0	0			0	8		30
633	ADNI1	ADNI1	018_S_0633	18	bl	2006-07-17	AD	83.3	Male	11	Not Hisp/Latino	White	Married	1								5	24	38	10	20	13	1	3	100	0	0	300.0	12
633	ADNI1	ADNI1	018_S_0633	18	m06	2007-01-19	AD	83.3	Male	11	Not Hisp/Latino	White	Married	1								3	40.33	50.33	10	17	6	3	3	100		0	300.0	10
633	ADNI1	ADNI1	018_S_0633	18	m12	2007-07-17	AD	83.3	Male	11	Not Hisp/Latino	White	Married	1								4	35	50	10	15	18	1	4	100	0	0	300.0	10
638	ADNI1	ADNI1	133_S_0638	133	bl	2006-09-06	LMCI	83.1	Male	17	Not Hisp/Latino	White	Married	2					269.3	251.1	23.74	2.5	18.67	28.67	8	23	21	2	5	100	0	31	111.0	17
638	ADNI1	ADNI1	133_S_0638	133	m06	2007-03-01	LMCI	83.1	Male	17	Not Hisp/Latino	White	Married	2								2.5	23	33	8	23	15	1	3	100		30	170.0	19
638	ADNI1	ADNI1	133_S_0638	133	m12	2007-09-05	LMCI	83.1	Male	17	Not Hisp/Latino	White	Married	2					212.3	223.1	22.08	4.5	23.33	33.33	9	19	21	3	5	100	0	30	174.0	23
638	ADNI1	ADNI1	133_S_0638	133	m18	2008-03-06	LMCI	83.1	Male	17	Not Hisp/Latino	White	Married	2								4.5	28	40	10	18	16	1	4	100		22	265.0	27
638	ADNI1	ADNI1	133_S_0638	133	m24	2008-09-11	LMCI	83.1	Male	17	Not Hisp/Latino	White	Married	2								6	22.33	37.33	10	21	18	3	5	100	0	18	185.0	30
640	ADNI1	ADNI1	082_S_0640	82	bl	2006-07-25	CN	72.9	Female	20	Not Hisp/Latino	White	Widowed	0								0	6.33	9.33	3	30	42	7	2	18.1818	21	41	79.0	0
641	ADNI1	ADNI1	082_S_0641	82	bl	2006-08-18	LMCI	74.4	Male	14	Not Hisp/Latino	White	Married	1	1.11427							3.5	13.67	22.67	7	28	25	5	7	100	3	21	300.0	12
642	ADNI1	ADNI1	021_S_0642	21	bl	2006-07-26	AD	84.5	Male	16	Not Hisp/Latino	White	Married	0	1.13027							5	13.33	23.33	9	25	26	2	6	100	0	22	108.0	6
642	ADNI1	ADNI1	021_S_0642	21	m06	2007-01-24	AD	84.5	Male	16	Not Hisp/Latino	White	Married	0	1.10691							5	16.67	23.67	7	23	23	1	6	100		38	179.0	7
643	ADNI1	ADNI1	057_S_0643	57	bl	2006-07-12	CN	71.4	Female	15	Not Hisp/Latino	White	Married	2								0	3.67	5.67	2	29	53	8	2	14.2857	10	49	54.0	0
643	ADNI1	ADNI1	057_S_0643	57	m36	2009-07-22	CN	71.4	Female	15	Not Hisp/Latino	White	Married	2								0	1	2	1	30	56	10	3	20	15	51	70.0	0
644	ADNI1	ADNI1	027_S_0644	27	bl	2006-06-30	LMCI	75	Male	14	Not Hisp/Latino	White	Married	0					338.4	172.6	16.04	2.5	6.33	14.33	6	28	34	4	5	62.5	3	32	196.0	10
644	ADNI1	ADNI1	027_S_0644	27	m06	2007-01-05	LMCI	75	Male	14	Not Hisp/Latino	White	Married	0								2	7	13	5	29	33	1	4	50		33	150.0	4
644	ADNI1	ADNI1	027_S_0644	27	m12	2007-07-02	LMCI	75	Male	14	Not Hisp/Latino	White	Married	0								5	4.67	11.67	6	30	36	5	0	0	6	34	213.0	17
644	ADNI1	ADNI1	027_S_0644	27	m18	2008-01-08	LMCI	75	Male	14	Not Hisp/Latino	White	Married	0								3.5	7	13	5	29	26	0	3	50		34	273.0	12
644	ADNI1	ADNI1	027_S_0644	27	m24	2008-06-24	LMCI	75	Male	14	Not Hisp/Latino	White	Married	0								4	7.33	14.33	6	29	34	6	4	44.4444	9	27	185.0	9
644	ADNI1	ADNI1	027_S_0644	27	m36	2009-07-07	LMCI	75	Male	14	Not Hisp/Latino	White	Married	0								6	5.67	13.67	8	30	30	1	4	66.6667	3	32	130.0	18
644	ADNI1	ADNI1	027_S_0644	27	m48	2010-06-24	LMCI	75	Male	14	Not Hisp/Latino	White	Married	0								6	6.67	15.67	7	29	34	0	2	33.3333	6	27	206.0	21
644	ADNIGO	ADNI1	027_S_0644	27	m60	2011-06-23	LMCI	75	Male	14	Not Hisp/Latino	White	Married	0	1.09899		1.4866					7	11	19	6	26	26	2	5	83.3333	3		204.0	23	17	2.125	2	1.57143	2.4	3.5	2.5	2.28205	3.875	2.66667	2.33333	3.4	4	3.75	3.28947
647	ADNI1	ADNI1	021_S_0647	21	bl	2006-08-02	CN	72.8	Male	16	Not Hisp/Latino	White	Married	0	1.3042							0	4.33	5.33	1	30	49	7	3	23.0769	9	58	66.0	1
647	ADNI1	ADNI1	021_S_0647	21	m06	2007-02-09	CN	72.8	Male	16	Not Hisp/Latino	White	Married	0	1.25312							0	4.33	8.33	4	29	44	8	1	8.33333		59	87.0	1
647	ADNI1	ADNI1	021_S_0647	21	m12	2007-08-02	CN	72.8	Male	16	Not Hisp/Latino	White	Married	0	1.27237							0	1.67	2.67	1	30	45	4	3	27.2727	15	54	69.0	1
647	ADNI1	ADNI1	021_S_0647	21	m24	2008-08-20	CN	72.8	Male	16	Not Hisp/Latino	White	Married	0	1.28329							0	5.33	7.33	2	30	46	7	2	16.6667	15	57	47.0	1
648	ADNI1	ADNI1	116_S_0648	116	m06	2007-02-22	CN	71.5	Female	14	Not Hisp/Latino	White	Widowed	0	1.2723							0	7	10	2	29	44	7	5	41.6667		39	59.0	0
648	ADNI1	ADNI1	116_S_0648	116	m36	2009-08-05	CN	71.5	Female	14	Not Hisp/Latino	White	Widowed	0	1.28215							0	4.33	8.33	4	30	39	2	4	44.4444	15	39	66.0	0
649	ADNI1	ADNI1	116_S_0649	116	bl	2006-08-16	LMCI	86.7	Male	20	Not Hisp/Latino	White	Married	1					669.3	420.3	42.03	1	9.67	16.67	7	26	26	3	6	85.7143	3	37	107.0	5
649	ADNI1	ADNI1	116_S_0649	116	m06	2007-02-21	LMCI	86.7	Male	20	Not Hisp/Latino	White	Married	1								2.5	17.67	25.67	7	25	23	4	7	100		31	87.0	9
649	ADNI1	ADNI1	116_S_0649	116	m12	2007-08-08	LMCI	86.7	Male	20	Not Hisp/Latino	White	Married	1					585.8	431.4	42.21	3	12	20	8	24	30	2	7	100	0	30	131.0	11
649	ADNI1	ADNI1	116_S_0649	116	m18	2008-02-14	LMCI	86.7	Male	20	Not Hisp/Latino	White	Married	1								3.5	9	17	8	27	27	2	6	100		32	135.0	14
649	ADNI1	ADNI1	116_S_0649	116	m24	2008-08-06	LMCI	86.7	Male	20	Not Hisp/Latino	White	Married	1								4.5	12.67	20.67	7	26	27	3	7	100	0	33	81.0	15
653	ADNI1	ADNI1	006_S_0653	6	bl	2006-10-02	AD	73.4	Female	12	Not Hisp/Latino	White	Married	2	0.9302							6	21	30	6	20	30	6	5	55.5556	2	0		26
656	ADNI1	ADNI1	036_S_0656	36	bl	2006-07-27	LMCI	82.5	Male	13	Not Hisp/Latino	White	Married	1	1.18692							2	15.33	22.33	7	25	23	3	5	83.3333	4	39	173.0	0
656	ADNI1	ADNI1	036_S_0656	36	m06	2007-01-22	LMCI	82.5	Male	13	Not Hisp/Latino	White	Married	1	1.23451							1.5	9.67	15.67	6	24	25	1	3	60		39	80.0	1
656	ADNI1	ADNI1	036_S_0656	36	m12	2007-07-16	LMCI	82.5	Male	13	Not Hisp/Latino	White	Married	1	1.1754							2	18.33	25.33	7	23	23	3	6	100	1	34	111.0	1
656	ADNI1	ADNI1	036_S_0656	36	m18	2008-01-22	LMCI	82.5	Male	13	Not Hisp/Latino	White	Married	1	1.1325							2	15	22	7	22	20	2	4	80		43	96.0	3
656	ADNI1	ADNI1	036_S_0656	36	m24	2008-08-05	LMCI	82.5	Male	13	Not Hisp/Latino	White	Married	1	1.18331							2	18	28	8	23	19	1	4	100	1	40	99.0	2
656	ADNI1	ADNI1	036_S_0656	36	m36	2009-07-23	LMCI	82.5	Male	13	Not Hisp/Latino	White	Married	1	1.26629							2	15.67	24.67	8	22	27	4	6	85.7143	3	36	73.0	1
657	ADNI1	ADNI1	116_S_0657	116	bl	2006-09-07	CN	77.7	Female	13	Not Hisp/Latino	White	Married	0	1.22044				1697	182.7	15.06	0.5	10.33	15.33	5	29	39	5	4	40	9	52	119.0	0
657	ADNI1	ADNI1	116_S_0657	116	m06	2007-03-01	CN	77.7	Female	13	Not Hisp/Latino	White	Married	0	1.28057							0	5.33	7.33	2	28	35	3	7	100		54	99.0	1
657	ADNI1	ADNI1	116_S_0657	116	m24	2008-09-09	CN	77.7	Female	13	Not Hisp/Latino	White	Married	0	1.24668							0	4	6	2	27	42	6	2	18.1818	14	52	89.0	0
658	ADNI1	ADNI1	014_S_0658	14	m06	2007-04-10	LMCI	72.1	Male	18	Not Hisp/Latino	White	Married	0								3	8.33	16.33	7	29	29	7	7	77.7778		49	62.0	11
658	ADNI1	ADNI1	014_S_0658	14	m12	2007-08-14	LMCI	72.1	Male	18	Not Hisp/Latino	White	Married	0								2	11	18	6	30	31	5	1	14.2857	6	49	60.0	11
658	ADNI1	ADNI1	014_S_0658	14	m18	2008-04-08	LMCI	72.1	Male	18	Not Hisp/Latino	White	Married	0								2	9	16	7	28	32	3	5	71.4286		63	299.0	10
658	ADNI1	ADNI1	014_S_0658	14	m24	2008-08-05	LMCI	72.1	Male	18	Not Hisp/Latino	White	Married	0								2	14	21	6	30	33	1	2	33.3333	5	53	60.0	11
658	ADNI1	ADNI1	014_S_0658	14	m36	2009-08-04	LMCI	72.1	Male	18	Not Hisp/Latino	White	Married	0					563.8	382.2	39.54	3.5	14.67	21.67	6	30	36	5	4	44.4444	5	33	150.0	11
5243	ADNI2	ADNI2	126_S_5243	126	m03	2013-10-09	SMC	71	Male	12	Not Hisp/Latino	White	Married	1
5243	ADNI2	ADNI2	126_S_5243	126	bl	2013-08-26	SMC	71	Male	12	Not Hisp/Latino	White	Married	1	1.30906		1.0029		1528	162.2	14.2	0	6	12	6	30	41	6	4	36.3636	10		88.0	0	27	1.875	2	1	1.8	1.66667	2.5	1.76923	1.625	1	1	1	1	1	1.12821
667	ADNI1	ADNI1	098_S_0667	98	bl	2006-07-26	LMCI	69	Male	20	Not Hisp/Latino	White	Married	1								2.5	13.67		10	28	21	5	2	33.3333	4	24	300.0	6
667	ADNI1	ADNI1	098_S_0667	98	m06	2007-02-20	LMCI	69	Male	20	Not Hisp/Latino	White	Married	1								2.5	18.33	27.33	8	23	14	2	1	25		17	196.0	11
667	ADNI1	ADNI1	098_S_0667	98	m12	2007-08-01	LMCI	69	Male	20	Not Hisp/Latino	White	Married	1								3.5	19.33	29.33	9	26	26	4	6	85.7143	3	26	226.0	8
667	ADNI1	ADNI1	098_S_0667	98	m18	2008-01-28	LMCI	69	Male	20	Not Hisp/Latino	White	Married	1								3.5	17.33	26.33	8	20	17	5	6	85.7143		25	300.0	13
667	ADNI1	ADNI1	098_S_0667	98	m24	2008-07-21	LMCI	69	Male	20	Not Hisp/Latino	White	Married	1								4	24	35	8	16	10	1	3	100	2	20	300.0	10
667	ADNI1	ADNI1	098_S_0667	98	m36	2009-07-22	LMCI	69	Male	20	Not Hisp/Latino	White	Married	1								4	29	44	10	23	9	1	2	100	4	16	300.0	6
667	ADNIGO	ADNI1	098_S_0667	98	m48	2010-07-29	LMCI	69	Male	20	Not Hisp/Latino	White	Married	1	0.757983		1.3161					10	42	56	9	9	2	1	1	100				14									3.28571	3.88889	2.57143	2.4	3.66667	3.25	3.23684
5242	ADNI2	ADNI2	019_S_5242	19	m24	2015-08-05	SMC	67.2	Male	20	Not Hisp/Latino	White	Married	0			0.9214					0	1	2	0	29	58	5	1	7.14286	15		103.0	0	25	1.25	1.11111	1	1	1	1	1.07692	1.125	1	1	1	1	1.75	1.10256
668	ADNI1	ADNI1	137_S_0668	137	m06	2007-03-06	LMCI	73.5	Male	12	Not Hisp/Latino	White	Married	0								1	7.67	15.67	5	29	32	3	6	75		27	102.0	2
668	ADNI1	ADNI1	137_S_0668	137	m12	2007-09-11	LMCI	73.5	Male	12	Not Hisp/Latino	White	Married	0								1	7.67	17.67	8	28	34	3	5	62.5	7	28	77.0	3
668	ADNI1	ADNI1	137_S_0668	137	m36	2009-08-24	LMCI	73.5	Male	12	Not Hisp/Latino	White	Married	0								0	6.67	16.67	8	30	41	4	5	55.5556	8	26	98.0	0
5242	ADNI2	ADNI2	019_S_5242	19	m06	2014-01-14	SMC	67.2	Male	20	Not Hisp/Latino	White	Married	0								0	3	5	1	29	50	6	4	33.3333			97.0	1	23	1.5	1.11111	1	1	1	1	1.12821	2.125	1	1.57143	1.6	1.16667	1.75	1.51282
669	ADNI1	ADNI1	137_S_0669	137	bl	2006-08-22	LMCI	63.6	Male	13	Not Hisp/Latino	White	Married	1	1.28281							1	10.33	18.33	7	24	35	4	5	55.5556	4	50	86.0	0
669	ADNI1	ADNI1	137_S_0669	137	m06	2007-02-26	LMCI	63.6	Male	13	Not Hisp/Latino	White	Married	1	1.43947							0	6.67	11.67	4	29	25	6	4	57.1429		40	85.0	0
669	ADNI1	ADNI1	137_S_0669	137	m12	2007-08-27	LMCI	63.6	Male	13	Not Hisp/Latino	White	Married	1	1.21175	2.0375						1	5.67	10.67	4	28	33	8	10	100	11	45	97.0	0
669	ADNI1	ADNI1	137_S_0669	137	m18	2008-02-29	LMCI	63.6	Male	13	Not Hisp/Latino	White	Married	1	1.31211							0	9.67	14.67	4	26	38	4	3	33.3333		41	68.0	0
669	ADNI1	ADNI1	137_S_0669	137	m36	2009-08-17	LMCI	63.6	Male	13	Not Hisp/Latino	White	Married	1	1.12518	2.07						1.5	7.33	14.33	6	29	44	6	3	27.2727	12	41	72.0	0
671	ADNI1	ADNI1	052_S_0671	52	bl	2006-07-05	LMCI	61	Female	12	Not Hisp/Latino	White	Married	1					578.9	328.2	35.23	1.5	14.67	24.67	9	27	31	4	7	87.5	0	52	78.0	1
671	ADNI1	ADNI1	052_S_0671	52	m06	2007-01-19	LMCI	61	Female	12	Not Hisp/Latino	White	Married	1								1	11.67	19.67	7	28	27	0	5	100		50	100.0	4
671	ADNI1	ADNI1	052_S_0671	52	m12	2007-07-04	LMCI	61	Female	12	Not Hisp/Latino	White	Married	1					484.5	331.5	34.96	2	11	20	9	25	30	1	7	100	0	53	83.0	1
671	ADNI1	ADNI1	052_S_0671	52	m18	2008-01-15	LMCI	61	Female	12	Not Hisp/Latino	White	Married	1								2	17	28	10	28	31	0	6	100		43	117.0	3
671	ADNI1	ADNI1	052_S_0671	52	m24	2008-09-04	LMCI	61	Female	12	Not Hisp/Latino	White	Married	1								2	13.33	23.33	9	24	30	1	7	100	0	43	63.0	3
671	ADNI1	ADNI1	052_S_0671	52	m36	2009-12-21	LMCI	61	Female	12	Not Hisp/Latino	White	Married	1					690.7	364.6	36.39	2	14.33	24.33	10	26	32	1	7	100	0	35	126.0	4
672	ADNI1	ADNI1	036_S_0672	36	bl	2006-08-01	CN	62	Female	12	Not Hisp/Latino	White	Married	0	1.47975				1631	207.9	19.13	0.5	3.33	5.33	2	30	44	2	3	33.3333	9	41	97.0	0
672	ADNI1	ADNI1	036_S_0672	36	m06	2007-02-07	CN	62	Female	12	Not Hisp/Latino	White	Married	0	1.36456							0	4.67	9.67	5	30	31	2	6	85.7143		41	68.0	0
672	ADNI1	ADNI1	036_S_0672	36	m12	2007-07-18	CN	62	Female	12	Not Hisp/Latino	White	Married	0					1641	199.2	17.67	0	4	6	2	29	40	5	10	100	16	50	63.0	0
672	ADNI1	ADNI1	036_S_0672	36	m24	2008-08-29	CN	62	Female	12	Not Hisp/Latino	White	Married	0	1.37131							0	6.67	10.67	4	30	42	5	3	27.2727	14	51	60.0	0
673	ADNI1	ADNI1	036_S_0673	36	bl	2006-08-01	LMCI	78.2	Male	16	Not Hisp/Latino	White	Married	2	1.27398				455.1	583.3	62.83	1	12	21	8	28	31	0	6	100	0	55	108.0	0
673	ADNI1	ADNI1	036_S_0673	36	m06	2007-02-07	LMCI	78.2	Male	16	Not Hisp/Latino	White	Married	2	1.21886							1	9.33	19.33	9	29	29	3	7	100		56	146.0	0
673	ADNI1	ADNI1	036_S_0673	36	m12	2007-07-18	LMCI	78.2	Male	16	Not Hisp/Latino	White	Married	2	1.27183				412.4	581.5	64.11	1	13.33	22.33	9	27	30	1	6	100	0	58	51.0	0
675	ADNI1	ADNI1	006_S_0675	6	bl	2006-10-18	LMCI	78.8	Female	18	Not Hisp/Latino	White	Married	0	1.06462							2	15	22	7	27	28	3	5	83.3333	1	36	73.0	3
677	ADNI1	ADNI1	032_S_0677	32	bl	2006-07-13	CN	70.8	Male	18	Not Hisp/Latino	White	Married	0					988.7	161.5	15.07	0	3	7	4	28	51	11	5	33.3333	12	56	53.0	0
677	ADNI1	ADNI1	032_S_0677	32	m06	2007-02-08	CN	70.8	Male	18	Not Hisp/Latino	White	Married	0								0	3.67	7.67	4	28	38	5	7	70		56	55.0	0
677	ADNI1	ADNI1	032_S_0677	32	m12	2007-07-12	CN	70.8	Male	18	Not Hisp/Latino	White	Married	0					1549	157.1	14.44	0	5	8	3	30	38	5	9	100	12	56	57.0	0
677	ADNI1	ADNI1	032_S_0677	32	m48	2010-07-29	CN	70.8	Male	18	Not Hisp/Latino	White	Married	0					1521	173.1	15.66	0	2.67	5.67	3	29	39	4	6	75	16	60	60.0	0
5242	ADNI2	ADNI2	019_S_5242	19	bl	2013-07-11	SMC	67.2	Male	20	Not Hisp/Latino	White	Married	0	1.29605		0.909		1306	302.5	27.06	0	5	8	2	29	55	3	3	27.2727	17		119.0	0	28	1.25	1.22222	1	1	1	1	1.10256	1.5	1	1	1	1	2	1.20513
679	ADNI1	ADNI1	041_S_0679	41	bl	2006-08-04	LMCI	62.9	Male	18	Not Hisp/Latino	White	Married	0	1.44654							0.5	7.33	12.33	5	29	37	6	6	54.5455	8	60	40.0	0
679	ADNI1	ADNI1	041_S_0679	41	m06	2007-02-09	LMCI	62.9	Male	18	Not Hisp/Latino	White	Married	0	1.45291							0	7.67	10.67	3	30	34	7	2	20		61	57.0	0
679	ADNI1	ADNI1	041_S_0679	41	m12	2007-08-13	LMCI	62.9	Male	18	Not Hisp/Latino	White	Married	0	1.50038	1.3075						0.5	4.33	5.33	1	30	42	4	6	60	11	58	66.0	0
679	ADNI1	ADNI1	041_S_0679	41	m18	2008-01-31	LMCI	62.9	Male	18	Not Hisp/Latino	White	Married	0	1.44686							0.5	5	8	3	30	35	4	3	33.3333		53	48.0	0
679	ADNI1	ADNI1	041_S_0679	41	m24	2008-08-05	LMCI	62.9	Male	18	Not Hisp/Latino	White	Married	0	1.48499	1.2825						1	2.67	5.67	3	30	36	5	3	33.3333	11	56	46.0	1
679	ADNI1	ADNI1	041_S_0679	41	m36	2009-07-27	LMCI	62.9	Male	18	Not Hisp/Latino	White	Married	0	1.53792	1.2925						0.5	1.67		2	30	45	6	3	27.2727	13	55	32.0	0
679	ADNI1	ADNI1	041_S_0679	41	m48	2010-07-27	LMCI	62.9	Male	18	Not Hisp/Latino	White	Married	0								0.5	4.67	8.67	4	30	39	7	6	54.5455	11	52	30.0	2
5241	ADNI2	ADNI2	023_S_5241	23	bl	2013-10-25	AD	87.8	Male	16	Not Hisp/Latino	White	Married	0	0.932279		0.9311		1033	343.7	26.32	7	24	35	10	22	27	1	5	100	0		149.0	22	14	1.625	1.22222	1.14286	1.8	1.2	1.66667	1.40541	3.875	2.44444	4	3.4	3.33333	4	3.4359
5240	ADNI2	ADNI2	018_S_5240	18	bl	2013-08-26	AD	62.7	Female	20	Not Hisp/Latino	White	Married	0	1.38667		1.018					2	18	27	5	20	34	5	10	100	1		300.0	4	17	4	3.77778	3	3.2	3.83333	4	3.65789	1.375	2	1.28571	1.2	1.5	1	1.46154
5237	ADNI2	ADNI2	021_S_5237	21	m24	2015-07-15	SMC	80.3	Male	19	Not Hisp/Latino	White	Married	1								0	7	10	2	30	48	8	4	30.7692	12		71.0	0	25	2.25	1.44444	2.14286	1.6	1.66667	1.75	1.82051	1.375	1.77778	1.14286	1.2	1.4	1.25	1.39474
681	ADNI1	ADNI1	006_S_0681	6	bl	2006-09-20	CN	76.8	Female	19	Not Hisp/Latino	White	Married	1								0	1	2	0	30	57	7	0	0	20	51	96.0	0
681	ADNI1	ADNI1	006_S_0681	6	m06	2007-03-30	CN	76.8	Female	19	Not Hisp/Latino	White	Married	1								0	5.67	6.67	0	30	68	6	0	0		53	48.0	0
681	ADNI1	ADNI1	006_S_0681	6	m12	2007-10-18	CN	76.8	Female	19	Not Hisp/Latino	White	Married	1								0	1	1	0	30	71	4	0	0	23	48	62.0	0
681	ADNI1	ADNI1	006_S_0681	6	m24	2008-10-17	CN	76.8	Female	19	Not Hisp/Latino	White	Married	1								0	1	2	0	28	70	4	13	86.6667	24	40	63.0	0
682	ADNI1	ADNI1	018_S_0682	18	bl	2006-07-25	AD	68	Male	16	Not Hisp/Latino	White	Married	1	0.915267							5	20.33	32.33	10	26	16	0	3	100	0	22	300.0	10
682	ADNI1	ADNI1	018_S_0682	18	m06	2007-02-02	AD	68	Male	16	Not Hisp/Latino	White	Married	1	0.870772							4	25	36	9	23	20	0	3	100		24	149.0	19
682	ADNI1	ADNI1	018_S_0682	18	m12	2007-07-31	AD	68	Male	16	Not Hisp/Latino	White	Married	1	0.856154	2.045						4.5	22.67	33.67	10	22	13	1	3	100	0	20	223.0	20
682	ADNI1	ADNI1	018_S_0682	18	m24	2008-07-22	AD	68	Male	16	Not Hisp/Latino	White	Married	1								6	42.67	57.67	10	14								26
684	ADNI1	ADNI1	127_S_0684	127	bl	2006-08-08	CN	77.4	Female	20	Not Hisp/Latino	Asian	Married	0								0	2.33	5.33	3	29	51	7	2	15.3846	16	64	39.0	0
684	ADNI1	ADNI1	127_S_0684	127	m06	2007-02-19	CN	77.4	Female	20	Not Hisp/Latino	Asian	Married	0								0	0.67	0.67	0	30	64	3	1	6.66667		55	44.0	1
5237	ADNI2	ADNI2	021_S_5237	21	m06	2014-01-14	SMC	80.3	Male	19	Not Hisp/Latino	White	Married	1								0	6	9	2	30	39	5	5	50			85.0	0	27	2.125	1.66667	1.28571	1.8	1.33333	1.75	1.66667	1.25	1.55556	1.14286	1.2	1.5	1.25	1.33333
686	ADNI1	ADNI1	137_S_0686	137	bl	2006-08-07	CN	72	Male	20	Not Hisp/Latino	White	Married	0	1.61968				657.6	159.4	13.56	0	10	11	0	29	34	10	4	33.3333	10	49	78.0	0
686	ADNI1	ADNI1	137_S_0686	137	m06	2007-02-12	CN	72	Male	20	Not Hisp/Latino	White	Married	0	1.39591							0	3.67	6.67	3	29	48	8	4	30.7692		52	77.0	0
686	ADNI1	ADNI1	137_S_0686	137	m12	2007-08-20	CN	72	Male	20	Not Hisp/Latino	White	Married	0	1.63031				958.6	166.7	14.75	0	2.33	3.33	1	30	43	11	3	21.4286	14	52	64.0	0
686	ADNI1	ADNI1	137_S_0686	137	m24	2008-08-04	CN	72	Male	20	Not Hisp/Latino	White	Married	0	1.47788				755.4	166	14.08	0	4	6	1	30	43	7	2	16.6667	16	59	62.0	0
686	ADNI1	ADNI1	137_S_0686	137	m36	2009-07-28	CN	72	Male	20	Not Hisp/Latino	White	Married	0	1.41912							0	4.67	7.67	3	27	42	9	2	15.3846	17	54	72.0	0
689	ADNI1	ADNI1	012_S_0689	12	bl	2006-07-19	AD	63.6	Male	12	Not Hisp/Latino	White	Married	2								3	20.33	32.33	10	22	14	0	3	100	0	1	300.0	11
689	ADNI1	ADNI1	012_S_0689	12	m06	2007-01-10	AD	63.6	Male	12	Not Hisp/Latino	White	Married	2								5	24	37	10	19	15	2	4	100		3	300.0	10
689	ADNI1	ADNI1	012_S_0689	12	m24	2008-07-15	AD	63.6	Male	12	Not Hisp/Latino	White	Married	2								7	46.67	61.67	10	10	10	-1	2	100	0	0	300.0	23
690	ADNI1	ADNI1	062_S_0690	62	m06	2007-01-22	AD	79.6	Male	20	Not Hisp/Latino	White	Married	1	1.14534							3.5	21.67	32.67	10	26	29	1	6	100		27	108.0	7
690	ADNI1	ADNI1	062_S_0690	62	m12	2007-07-25	AD	79.6	Male	20	Not Hisp/Latino	White	Married	1	1.04848				925.8	360.5	34.19	3	20.67	29.67	8	26	18	3	5	100	0	22	114.0	20
695	ADNI1	ADNI1	136_S_0695	136	bl	2006-09-25	LMCI	74.3	Male	16	Not Hisp/Latino	White	Married	1	1.11438							0.5	14.67	23.67	8	25	26	2	6	100	1	30	291.0	1
695	ADNI1	ADNI1	136_S_0695	136	m06	2007-04-03	LMCI	74.3	Male	16	Not Hisp/Latino	White	Married	1	1.11081							2	15	26	9	24	26	3	6	85.7143		23	282.0	2
695	ADNI1	ADNI1	136_S_0695	136	m36	2009-09-22	LMCI	74.3	Male	16	Not Hisp/Latino	White	Married	1	0.932919							7	26.67	38.67	10	17	8	1	2	100	0	0		25
695	ADNIGO	ADNI1	136_S_0695	136	m48	2010-11-16	LMCI	74.3	Male	16	Not Hisp/Latino	White	Married	1								14	49	64	10	9	7	1	2	100	0			30	1								4	4	4	3.8	4	4	3.97436
696	ADNI1	ADNI1	141_S_0696	141	m12	2007-09-12	AD	74	Female	12	Not Hisp/Latino	Black	Married	1								7	31.33	44.33	10	22	21	3	5	100	0	0	0.0	20
698	ADNI1	ADNI1	007_S_0698	7	bl	2006-08-23	LMCI	74.3	Male	18	Not Hisp/Latino	White	Married	1	1.13807							1.5	10	18	7	29	31	7	4	44.4444	5	35	102.0	1
698	ADNI1	ADNI1	007_S_0698	7	m06	2007-03-15	LMCI	74.3	Male	18	Not Hisp/Latino	White	Married	1	1.09608							1.5	6.33	11.33	4	29	27	2	3	42.8571		38	108.0	2
698	ADNI1	ADNI1	007_S_0698	7	m12	2007-08-13	LMCI	74.3	Male	18	Not Hisp/Latino	White	Married	1	1.14357	2.075						1.5	7.67	11.67	4	29	28	5	5	62.5	4	36	90.0	4
698	ADNI1	ADNI1	007_S_0698	7	m18	2008-03-19	LMCI	74.3	Male	18	Not Hisp/Latino	White	Married	1	1.17609							1.5	6.33	11.33	4	29	20	2	4	80		33	81.0	4
698	ADNI1	ADNI1	007_S_0698	7	m24	2008-08-28	LMCI	74.3	Male	18	Not Hisp/Latino	White	Married	1	1.0823	2.3575						2	10	17	6	29	31	5	4	44.4444	11	32	113.0	3
698	ADNI1	ADNI1	007_S_0698	7	m36	2009-08-27	LMCI	74.3	Male	18	Not Hisp/Latino	White	Married	1	1.09584	2.2125						1.5	6.33	11.33	3	30	21	6	6	85.7143	9	29	99.0	2
698	ADNIGO	ADNI1	007_S_0698	7	m48	2010-08-25	LMCI	74.3	Male	18	Not Hisp/Latino	White	Married	1	1.08324		1.591					1.5	8	14	5	28	16	2	2	50	9		57.0	3	24	2.125	2.22222	1.71429	1.4	2.5	2.5	2.07692	2.25	2.44444	1.42857	1.4	1.66667	2.5	1.97436
702	ADNI1	ADNI1	016_S_0702	16	bl	2006-08-23	LMCI	85	Male	16	Not Hisp/Latino	White	Married	1								1	8.67	14.67	5	27	19	0	0	0	6	41	78.0	0
702	ADNI1	ADNI1	016_S_0702	16	m06	2007-02-21	LMCI	85	Male	16	Not Hisp/Latino	White	Married	1								1	7	11	3	26	12	-1	-4	-400		43	66.0	0
702	ADNI1	ADNI1	016_S_0702	16	m12	2007-11-06	LMCI	85	Male	16	Not Hisp/Latino	White	Married	1								1	10.67	17.67	6	27	31	4	6	66.6667	4	31	112.0	0
702	ADNI1	ADNI1	016_S_0702	16	m18	2008-02-25	LMCI	85	Male	16	Not Hisp/Latino	White	Married	1								3	8.33	15.33	5	28	22	1	0	0		34	104.0	6
702	ADNI1	ADNI1	016_S_0702	16	m24	2008-08-21	LMCI	85	Male	16	Not Hisp/Latino	White	Married	1								3.5	12	19	5	28	19	2	5	100	6	26	155.0	11
702	ADNIGO	ADNI1	016_S_0702	16	m48	2010-08-31	LMCI	85	Male	16	Not Hisp/Latino	White	Married	1	0.924643		1.5682					6.5	9	19	7	26	17	3	4	100	1		190.0	19	21	3.28571	1.57143	1	1	1	1	1.55556	3	2.22222	1.33333	3.4	3.8	3.5	2.75676
5237	ADNI2	ADNI2	021_S_5237	21	m03	2013-09-30	SMC	80.3	Male	19	Not Hisp/Latino	White	Married	1
708	ADNI1	ADNI1	126_S_0708	126	bl	2006-07-26	LMCI	76.4	Male	16	Not Hisp/Latino	White	Married	1	1.21711							1	9.67	14.67	5	29	22	4	6	85.7143	7	39	130.0	5
708	ADNI1	ADNI1	126_S_0708	126	m06	2007-01-25	LMCI	76.4	Male	16	Not Hisp/Latino	White	Married	1	1.20073							2.5	13	20	6	27	16	0	2	66.6667		46	89.0	6
708	ADNI1	ADNI1	126_S_0708	126	m12	2007-07-16	LMCI	76.4	Male	16	Not Hisp/Latino	White	Married	1	1.15412							1	9.67	16.67	6	27	19	2	3	60	1	46	54.0	6
708	ADNI1	ADNI1	126_S_0708	126	m18	2008-01-23	LMCI	76.4	Male	16	Not Hisp/Latino	White	Married	1	1.12823							3	9.33	18.33	9	28	15	1	2	66.6667		43	64.0	6
708	ADNI1	ADNI1	126_S_0708	126	m24	2008-07-15	LMCI	76.4	Male	16	Not Hisp/Latino	White	Married	1								4	11.33	19.33	7	27	12	3	3	100	0	30	84.0	6
708	ADNI1	ADNI1	126_S_0708	126	m36	2009-07-27	LMCI	76.4	Male	16	Not Hisp/Latino	White	Married	1	1.17623							4.5	13.67	24.67	10	24	13	1	0	0	2	35	86.0	6
708	ADNI1	ADNI1	126_S_0708	126	m48	2010-07-12	LMCI	76.4	Male	16	Not Hisp/Latino	White	Married	1								6.5	19.33	30.33	9	24	9	3	3	100	0	25	261.0	28
709	ADNI1	ADNI1	126_S_0709	126	bl	2006-08-10	LMCI	83.8	Male	8	Not Hisp/Latino	White	Widowed	1	1.08216							1.5	7.33	15.33	5	30	28	0	1	25	0	18	267.0	9
709	ADNI1	ADNI1	126_S_0709	126	m06	2007-02-14	LMCI	83.8	Male	8	Not Hisp/Latino	White	Widowed	1	1.06548							1.5	11.67	19.67	6	28	23	4	6	85.7143		22	300.0	9
709	ADNI1	ADNI1	126_S_0709	126	m12	2007-08-15	LMCI	83.8	Male	8	Not Hisp/Latino	White	Widowed	1	1.05752							2	8.33	13.33	3	30	30	4	5	71.4286	3	16	289.0	10
709	ADNI1	ADNI1	126_S_0709	126	m18	2008-02-14	LMCI	83.8	Male	8	Not Hisp/Latino	White	Widowed	1	1.04639							2	19.67	26.67	7	29	21	2	5	100		26	255.0	10
709	ADNI1	ADNI1	126_S_0709	126	m36	2009-08-17	LMCI	83.8	Male	8	Not Hisp/Latino	White	Widowed	1	1.11703							3	9.33	20.33	10	28	29	3	4	66.6667	1	15	195.0	10
709	ADNIGO	ADNI1	126_S_0709	126	m60	2011-08-10	LMCI	83.8	Male	8	Not Hisp/Latino	White	Widowed	1	1.03989		1.6104					2	8	20	10	26	29	5	5	71.4286	2		237.0	13	19	2.75	2.88889	3.28571	3.2	3.66667	3.5	3.15385	1.875	1.77778	2.28571	1.4	2.6	3	2.07895
711	ADNI1	ADNI1	094_S_0711	94	m06	2007-02-13	CN	77.3	Male	18	Not Hisp/Latino	White	Married	0								0	3.67	4.67	1	29	41	5	2	20		45	69.0	0
711	ADNI1	ADNI1	094_S_0711	94	m24	2008-08-14	CN	77.3	Male	18	Not Hisp/Latino	White	Married	0								0	4.33	7.33	2	30	45	4	4	36.3636	19	51	66.0	0
712	ADNI1	ADNI1	012_S_0712	12	bl	2006-07-21	AD	76.6	Male	16	Not Hisp/Latino	White	Married	0	0.960271							4.5	18.67	27.67	7	25	25	3	4	66.6667	2	34	92.0	19
715	ADNI1	ADNI1	128_S_0715	128	bl	2006-07-26	LMCI	80	Female	13	Not Hisp/Latino	White	Divorced	0	1.12366							1.5	7.67	15.67	8	24	39	6	7	70	4	50	85.0	1
715	ADNI1	ADNI1	128_S_0715	128	m06	2007-01-25	LMCI	80	Female	13	Not Hisp/Latino	White	Divorced	0	1.0708							1.5	10	15	5	27	35	2	4	57.1429		42	91.0	0
715	ADNI1	ADNI1	128_S_0715	128	m12	2007-07-26	LMCI	80	Female	13	Not Hisp/Latino	White	Divorced	0								1	7.33	14.33	7	28	50	5	2	15.3846	5	47	75.0	0
717	ADNI1	ADNI1	141_S_0717	141	bl	2006-09-15	CN	76	Male	12	Not Hisp/Latino	White	Married	0					494.3	365.6	40.02	0	8.33	13.33	5	30	44	4	-2	-18.1818	6	32	150.0	1
717	ADNI1	ADNI1	141_S_0717	141	m06	2007-03-23	CN	76	Male	12	Not Hisp/Latino	White	Married	0								0.5	9	13	4	30	30	2	3	42.8571		37	60.0	2
717	ADNI1	ADNI1	141_S_0717	141	m12	2007-09-21	CN	76	Male	12	Not Hisp/Latino	White	Married	0									6.33	10.33	4	29	31	4	3	33.3333	10	60	94.0	0
717	ADNI1	ADNI1	141_S_0717	141	m24	2008-09-19	CN	76	Male	12	Not Hisp/Latino	White	Married	0								2	11.67	15.67	4	30	38	3	6	60	11	51	121.0	4
718	ADNI1	ADNI1	032_S_0718	32	bl	2006-08-28	LMCI	80.4	Female	18	Not Hisp/Latino	White	Widowed	0	1.53017				803.5	387.8	40.41	1	4	6	2	27	46	7	4	30.7692	6	46	82.0	0
718	ADNI1	ADNI1	032_S_0718	32	m06	2007-02-26	LMCI	80.4	Female	18	Not Hisp/Latino	White	Widowed	0	1.48226							1	3.67		4	28	35	3	3	37.5		42	95.0	0
718	ADNI1	ADNI1	032_S_0718	32	m12	2007-08-27	LMCI	80.4	Female	18	Not Hisp/Latino	White	Widowed	0	1.49108	1.98			833.1	408.1	42.04	1	7.33	12.33	4	30	37	2	-1	-12.5	4	43	113.0	0
718	ADNI1	ADNI1	032_S_0718	32	m24	2008-09-11	LMCI	80.4	Female	18	Not Hisp/Latino	White	Widowed	0					903.8	405	41.94	0.5	8.67	12.67	4	28	39	4	8	88.8889	6	45	146.0	0
720	ADNI1	ADNI1	012_S_0720	12	bl	2006-08-23	AD	77.4	Female	14	Not Hisp/Latino	White	Divorced	0	1.23963				738.9	216.3	18.57	4.5	21.33	34.33	10	23	26	2	5	83.3333	0	17	300.0	21
720	ADNI1	ADNI1	012_S_0720	12	m06	2007-02-15	AD	77.4	Female	14	Not Hisp/Latino	White	Divorced	0	1.0445							10	28.67	41.67	10	20	22	0	4	100		25	300.0	25
720	ADNI1	ADNI1	012_S_0720	12	m12	2007-08-27	AD	77.4	Female	14	Not Hisp/Latino	White	Divorced	0	1.02361				735.9	217.8	19.44	7	21.67	34.67	10	20	22	0	4	100	0	15	300.0	22
721	ADNI1	ADNI1	041_S_0721	41	bl	2006-09-25	LMCI	66.3	Male	20	Not Hisp/Latino	White	Married	2	1.06098							1	10.67	15.67	5	29	39	6	4	36.3636	5	39	94.0	0
721	ADNI1	ADNI1	041_S_0721	41	m06	2007-03-22	LMCI	66.3	Male	20	Not Hisp/Latino	White	Married	2	1.02234							1	10.67	14.67	3	28	29	7	5	50		35	126.0	9
5237	ADNI2	ADNI2	021_S_5237	21	bl	2013-07-10	SMC	80.3	Male	19	Not Hisp/Latino	White	Married	1	1.0357		1.5769		951.8	356.5	38.08	0	4	7	2	29	41	10	4	30.7692	9		115.0	1	25	1.75	1.44444	1.14286	1.6	1.5	2	1.53846	1.875	1.28571	1.14286	1.4	1.83333	1.75	1.54054
792	ADNI1	ADNI1	133_S_0792	133	m18	2008-03-17	LMCI	73.5	Male	16	Not Hisp/Latino	White	Married	0								0.5	6	11	5	30	33	3	4	50		40	56.0	0
5236	ADNI2	ADNI2	021_S_5236	21	m24	2015-07-24	SMC	85.3	Male	16	Not Hisp/Latino	White	Married	0								0	6	11	5	28	53	6	6	42.8571	13		90.0	0	24	3.375	2.75	2	2	2.33333	3.75	2.68421	2	1.44444	1	1	1	1	1.28947
723	ADNI1	ADNI1	033_S_0723	33	bl	2006-08-02	LMCI	79.1	Male	12	Not Hisp/Latino	White	Married	0	0.92452				692.3	188.7	18.02	2	9.33	16.33	5	25	32	4	1	12.5	2	9	300.0	4
723	ADNI1	ADNI1	033_S_0723	33	m06	2007-02-16	LMCI	79.1	Male	12	Not Hisp/Latino	White	Married	0	0.92246							3	8.33	18.33	7	25	31	6	4	44.4444		5	300.0	3
724	ADNI1	ADNI1	033_S_0724	33	m06	2007-02-16	AD	78.6	Male	20	Not Hisp/Latino	White	Married	0								4.5	17	27	7	25	11	2	2	66.6667		18	300.0	20
724	ADNI1	ADNI1	033_S_0724	33	m24	2008-09-03	AD	78.6	Male	20	Not Hisp/Latino	White	Married	0					796.5	349.3	33.95	12	41.67	55.67	9	6	1	1	1	100	1		300.0	26
725	ADNI1	ADNI1	033_S_0725	33	bl	2006-08-02	LMCI	80.9	Male	20	Not Hisp/Latino	White	Married	1					566.7	210.3	21.53	1	11	18	6	28	29	3	5	71.4286	2	50	84.0	3
725	ADNI1	ADNI1	033_S_0725	33	m06	2007-02-09	LMCI	80.9	Male	20	Not Hisp/Latino	White	Married	1								3	8	14	5	30	29	2	7	100		43	103.0	5
725	ADNI1	ADNI1	033_S_0725	33	m12	2007-08-10	LMCI	80.9	Male	20	Not Hisp/Latino	White	Married	1					648.8	231.5	23.19	2.5	10	19	8	26	36	1	7	100	2	33	95.0	4
725	ADNI1	ADNI1	033_S_0725	33	m18	2008-02-20	LMCI	80.9	Male	20	Not Hisp/Latino	White	Married	1								3.5	13	25	10	26	29	-2	4	100		41	117.0	13
725	ADNI1	ADNI1	033_S_0725	33	m24	2008-08-06	LMCI	80.9	Male	20	Not Hisp/Latino	White	Married	1								2.5	13	22	7	24	26	4	8	100	0	31	82.0	16
726	ADNI1	ADNI1	141_S_0726	141	bl	2006-09-13	CN	81	Male	17	Not Hisp/Latino	White	Married	1					493.4	264.1	24.16	0	11	17	6	28	45	9	7	53.8462	10	45	89.0	0
726	ADNI1	ADNI1	141_S_0726	141	m06	2007-03-02	CN	81	Male	17	Not Hisp/Latino	White	Married	1								0	9	15	5	30	26	5	1	12.5		48	108.0	1
726	ADNI1	ADNI1	141_S_0726	141	m12	2007-11-14	CN	81	Male	17	Not Hisp/Latino	White	Married	1																				0
727	ADNI1	ADNI1	133_S_0727	133	bl	2006-09-20	LMCI	69.2	Female	12	Not Hisp/Latino	White	Married	2								1	11	19	7	26	33	1	4	57.1429	4	32	230.0	4
727	ADNI1	ADNI1	133_S_0727	133	m06	2007-03-14	LMCI	69.2	Female	12	Not Hisp/Latino	White	Married	2								1	9.67	17.67	7	28	30	3	5	71.4286		31	224.0	8
727	ADNI1	ADNI1	133_S_0727	133	m24	2008-09-24	LMCI	69.2	Female	12	Not Hisp/Latino	White	Married	2								4	11	22	9	19	19	2	5	100	7	27	262.0	16
729	ADNI1	ADNI1	002_S_0729	2	bl	2006-08-02	LMCI	65.1	Female	16	Not Hisp/Latino	White	Married	1					957.8	316.9	31.69	0.5	6.67	14.67	8	27	38	4	9	100	1	42	73.0	7
729	ADNI1	ADNI1	002_S_0729	2	m06	2007-02-22	LMCI	65.1	Female	16	Not Hisp/Latino	White	Married	1								0.5	8	17	7	27	36	1	5	71.4286		53	150.0	5
729	ADNI1	ADNI1	002_S_0729	2	m12	2007-09-05	LMCI	65.1	Female	16	Not Hisp/Latino	White	Married	1					785.4	308.4	29.71	3	11.67	21.67	9	23	44	1	9	100	0	47	78.0	9
729	ADNI1	ADNI1	002_S_0729	2	m36	2009-08-13	LMCI	65.1	Female	16	Not Hisp/Latino	White	Married	1					571.5	321.1	31.66	2	12	21	8	23	30	3			1	43	300.0	1
5236	ADNI2	ADNI2	021_S_5236	21	m06	2014-01-13	SMC	85.3	Male	16	Not Hisp/Latino	White	Married	0								0	5	9	3	30	40	4	5	55.5556			69.0	0	28	3.5	2.88889	1.14286	1	2	3	2.33333	2	1.11111	1.28571	1.4	1	1.5	1.38462
730	ADNI1	ADNI1	062_S_0730	62	m06	2007-02-07	AD	70.6	Female	14	Not Hisp/Latino	White	Married	1	0.865992							4.5	26.67	38.67	10	18	16	3	5	100		28	190.0	17
730	ADNI1	ADNI1	062_S_0730	62	m12	2007-08-13	AD	70.6	Female	14	Not Hisp/Latino	White	Married	1	0.827177							6	35.67	47.67	10	16	6	3	3	100	0	20	300.0	22
730	ADNI1	ADNI1	062_S_0730	62	m24	2008-07-29	AD	70.6	Female	14	Not Hisp/Latino	White	Married	1	0.729633							10	55	68	10	8	1	1	1	100	0	17	300.0	24
731	ADNI1	ADNI1	006_S_0731	6	bl	2006-09-05	CN	71.5	Male	18	Not Hisp/Latino	White	Married	0	1.44154				744.2	277.9	27.56	0	2.33	5.33	2	30	50	8	2	15.3846	12	43	113.0	0
731	ADNI1	ADNI1	006_S_0731	6	m06	2007-03-12	CN	71.5	Male	18	Not Hisp/Latino	White	Married	0	1.39786							0	3.33	4.33	0	29	55	6	2	15.3846		54	67.0	0
731	ADNI1	ADNI1	006_S_0731	6	m12	2007-08-31	CN	71.5	Male	18	Not Hisp/Latino	White	Married	0	1.47896	1.975			615.7	299.1	30.97		0.33	0.33	0	29	49	12	1	6.66667	19	47	68.0	0
731	ADNI1	ADNI1	006_S_0731	6	m24	2008-09-26	CN	71.5	Male	18	Not Hisp/Latino	White	Married	0	1.3998	1.825							3.67	5.67	2	29	52	9	-2	-15.3846	15	52	61.0
731	ADNIGO	ADNI1	006_S_0731	6	m48	2011-01-17	CN	71.5	Male	18	Not Hisp/Latino	White	Married	0								0	7	9	2	29	66	6	0	0	12		56.0	0	27	1.875	1.77778	1.14286	1.2	1.16667	2	1.53846	1	1	1	1	1	1	1
5236	ADNI2	ADNI2	021_S_5236	21	m03	2013-07-30	SMC	85.3	Male	16	Not Hisp/Latino	White	Married	0
733	ADNI1	ADNI1	033_S_0733	33	bl	2006-07-31	AD	57.1	Female	14	Not Hisp/Latino	White	Married	2					711.9	456.8	45.2	4	11.33	20.33	8	23	39	5	3	30	2	15	300.0	11
733	ADNI1	ADNI1	033_S_0733	33	m06	2007-02-02	AD	57.1	Female	14	Not Hisp/Latino	White	Married	2								3.5	13	24	9	24	31	2	6	85.7143		14	300.0	17
733	ADNI1	ADNI1	033_S_0733	33	m12	2007-08-10	AD	57.1	Female	14	Not Hisp/Latino	White	Married	2					685	406.5	40.06	4	20.67	34.67	10	20	26	1	6	100	0	5	0.0	13
733	ADNI1	ADNI1	033_S_0733	33	m24	2008-08-08	AD	57.1	Female	14	Not Hisp/Latino	White	Married	2								6	31	45	10	16	20	1	4	100	1	0	0.0	19
734	ADNI1	ADNI1	033_S_0734	33	bl	2006-08-04	CN	72.6	Male	18	Not Hisp/Latino	White	Married	0	1.21365							0	10	12	2	30	36	6	9	100	17	38	62.0	0
734	ADNI1	ADNI1	033_S_0734	33	m06	2007-02-16	CN	72.6	Male	18	Not Hisp/Latino	White	Married	0	1.23366							0	6	11	3	29	26	0	1	25		42	68.0	0
734	ADNI1	ADNI1	033_S_0734	33	m12	2007-08-08	CN	72.6	Male	18	Not Hisp/Latino	White	Married	0	1.22412							0	5	9	4	30	37	8	8	72.7273	16	43	55.0	0
734	ADNI1	ADNI1	033_S_0734	33	m24	2008-08-08	CN	72.6	Male	18	Not Hisp/Latino	White	Married	0	1.17788							0	11	18	6	30	33	5	9	100	12	43	51.0	0
734	ADNI1	ADNI1	033_S_0734	33	m36	2009-08-05	CN	72.6	Male	18	Not Hisp/Latino	White	Married	0	1.17696							0	7.67	14.67	6	29	30	2	7	100	19	42	58.0	0
734	ADNI1	ADNI1	033_S_0734	33	m48	2010-08-04	CN	72.6	Male	18	Not Hisp/Latino	White	Married	0	1.16467							0	9.33	12.33	2	29	36	5	3	33.3333	12	48	49.0	0
5236	ADNI2	ADNI2	021_S_5236	21	bl	2013-07-11	SMC	85.3	Male	16	Not Hisp/Latino	White	Married	0	1.23903		1.0854		1141	427.3	40.99	0	2	8	5	28	49	4	6	54.5455	12		85.0	0	24	2.75	2.55556	1.28571	1	1.66667	1.5	1.92308	1.5	1	1.14286	1	1	1	1.12821
739	ADNI1	ADNI1	033_S_0739	33	bl	2006-07-31	AD	82.8	Male	15	Not Hisp/Latino	White	Married	1					1066	413	39.06	4	13.33	24.33	9	26	24	3	5	71.4286	2	25	118.0	11
739	ADNI1	ADNI1	033_S_0739	33	m06	2007-02-12	AD	82.8	Male	15	Not Hisp/Latino	White	Married	1								4.5	10	20	8	27	24	1	5	100		31	118.0	14
739	ADNI1	ADNI1	033_S_0739	33	m12	2007-08-06	AD	82.8	Male	15	Not Hisp/Latino	White	Married	1					950.2	418.3	39.51	4	14.67	25.67	9	25	22	2	6	100	2	29	244.0	13
739	ADNI1	ADNI1	033_S_0739	33	m24	2008-08-25	AD	82.8	Male	15	Not Hisp/Latino	White	Married	1					1054	435.6	41.32	4.5	14	24	8	22	31	1	5	100	1	27	154.0	12
740	ADNI1	ADNI1	128_S_0740	128	bl	2006-08-21	AD	72.2	Male	15	Not Hisp/Latino	White	Married	1	1.05652							2.5	18.33	28.33	8	22	22	3	5	83.3333	1	28	152.0	5
740	ADNI1	ADNI1	128_S_0740	128	m06	2007-02-12	AD	72.2	Male	15	Not Hisp/Latino	White	Married	1	1.03001							2.5	18.33	27.33	7	25	15	3	5	100		36	200.0	0
740	ADNI1	ADNI1	128_S_0740	128	m12	2007-08-15	AD	72.2	Male	15	Not Hisp/Latino	White	Married	1	1.2037							2.5	23.67	34.67	10	20	23	2	6	100	0	32	164.0	7
741	ADNI1	ADNI1	033_S_0741	33	bl	2006-07-31	CN	80.3	Female	18	Not Hisp/Latino	White	Divorced	1	1.29358							0	7.67	10.67	3	28	37	7	1	10	11	54	86.0	0
741	ADNI1	ADNI1	033_S_0741	33	m06	2007-02-09	CN	80.3	Female	18	Not Hisp/Latino	White	Divorced	1	1.33311							0	12.67	18.67	5	30	43	5	3	27.2727		49	80.0	0
741	ADNI1	ADNI1	033_S_0741	33	m12	2007-08-10	CN	80.3	Female	18	Not Hisp/Latino	White	Divorced	1	1.33105							0	11.67	14.67	3	30	33	8	3	27.2727	16	56	56.0	0
741	ADNI1	ADNI1	033_S_0741	33	m24	2008-08-08	CN	80.3	Female	18	Not Hisp/Latino	White	Divorced	1	1.30717							0	4.67	6.67	2	30	51	8	1	7.69231	14	52	55.0	0
741	ADNI1	ADNI1	033_S_0741	33	m36	2009-08-26	CN	80.3	Female	18	Not Hisp/Latino	White	Divorced	1	1.31327							0	8	11	3	30	46	7	1	8.33333	16	59	54.0	0
741	ADNI1	ADNI1	033_S_0741	33	m48	2010-08-04	CN	80.3	Female	18	Not Hisp/Latino	White	Divorced	1	1.30099							0.5	5.33	7.33	2	30	51	6	0	0	20	55	57.0	0
5235	ADNI2	ADNI2	033_S_5235	33	m24	2015-07-31	SMC	68	Female	18	Not Hisp/Latino	White	Married	0
5235	ADNI2	ADNI2	033_S_5235	33	m06	2014-01-15	SMC	68	Female	18	Not Hisp/Latino	White	Married	0								0	5	7	1	29	46	5	2	18.1818			76.0	0	24	1.75	1.22222	1	1	1.16667	1.75	1.30769	1.125	1	1.14286	1	1.16667	1	1.07692
5235	ADNI2	ADNI2	033_S_5235	33	m03	2013-09-20	SMC	68	Female	18	Not Hisp/Latino	White	Married	0
5235	ADNI2	ADNI2	033_S_5235	33	bl	2013-07-17	SMC	68	Female	18	Not Hisp/Latino	White	Married	0	1.299		1.0184		1234	189.4	15.61	0	4	9	5	28	59	6	4	26.6667	17		78.0	0	28	2.375	1.33333	1.14286	1.2	1	2.25	1.53846	1	1	1.14286	1	1	1	1.02564
747	ADNI1	ADNI1	100_S_0747	100	bl	2006-09-07	AD	72.6	Male	18	Not Hisp/Latino	White	Married	1	0.971047							3	19.33	31.33	10	25	24	2	3	60	8	23	300.0	11
747	ADNI1	ADNI1	100_S_0747	100	m06	2007-03-01	AD	72.6	Male	18	Not Hisp/Latino	White	Married	1	0.858665							7	24.67	35.67	9	26	14	-1	3	100		33	300.0	11
748	ADNI1	ADNI1	036_S_0748	36	bl	2006-08-28	LMCI	79.6	Male	16	Not Hisp/Latino	White	Married	1	1.00165				520.8	169.3	16.76	2	15.33	27.33	10	26	24	2	6	85.7143	2	33	143.0	13
748	ADNI1	ADNI1	036_S_0748	36	m06	2007-03-02	LMCI	79.6	Male	16	Not Hisp/Latino	White	Married	1	1.00369							3	23	36	10	25	27	-1	4	100		34	133.0	16
748	ADNI1	ADNI1	036_S_0748	36	m12	2007-08-17	LMCI	79.6	Male	16	Not Hisp/Latino	White	Married	1	1.00263				486.3	180	16.83	2.5	22	35	10	22	21	1	4	100	0	31	112.0	14
748	ADNI1	ADNI1	036_S_0748	36	m18	2008-03-07	LMCI	79.6	Male	16	Not Hisp/Latino	White	Married	1	0.984258							3.5	19.33	30.33	10	25	24	1	5	100		27	90.0	18
748	ADNI1	ADNI1	036_S_0748	36	m24	2008-08-27	LMCI	79.6	Male	16	Not Hisp/Latino	White	Married	1	0.936793				417.8	169.4	15.94	4	24.33	36.33	10	22	20	1	4	100	0	36	103.0	20
750	ADNI1	ADNI1	022_S_0750	22	bl	2006-08-25	LMCI	75.6	Female	12	Not Hisp/Latino	White	Divorced	1					533.1	577.5	53.41	2	8.67	13.67	3	27	36	8	10	100	4	32	205.0	1
750	ADNI1	ADNI1	022_S_0750	22	m06	2007-03-06	LMCI	75.6	Female	12	Not Hisp/Latino	White	Divorced	1								1	10.67	19.67	6	26	21	7	7	100		20	300.0	1
750	ADNI1	ADNI1	022_S_0750	22	m12	2007-07-27	LMCI	75.6	Female	12	Not Hisp/Latino	White	Divorced	1					539.5	641.9	53.92	3.5	18	23	4	26	31	5	9	100	3	25	300.0	6
750	ADNI1	ADNI1	022_S_0750	22	m18	2008-03-07	LMCI	75.6	Female	12	Not Hisp/Latino	White	Divorced	1								4.5	24.67	33.67	5	17	20	6	6	100		18	300.0	14
750	ADNI1	ADNI1	022_S_0750	22	m24	2008-08-29	LMCI	75.6	Female	12	Not Hisp/Latino	White	Divorced	1								12	41	56	10	8	1	-1	0		0	0	300.0	28
751	ADNI1	ADNI1	009_S_0751	9	bl	2006-08-21	CN	70.9	Male	16	Not Hisp/Latino	White	Married	0	1.20427				929.4	113.2	9.89	0	5.67	11.67	6	27	41	6	3	27.2727	13	51	55.0	0
751	ADNI1	ADNI1	009_S_0751	9	m06	2007-02-21	CN	70.9	Male	16	Not Hisp/Latino	White	Married	0	1.17549							0	7	9	2	28	34	0	0	0		52	59.0	0
751	ADNI1	ADNI1	009_S_0751	9	m12	2007-08-27	CN	70.9	Male	16	Not Hisp/Latino	White	Married	0	1.16126				756	117.4	10	0	7	11	4	30	40	8	5	41.6667	13	53	70.0	0
753	ADNI1	ADNI1	021_S_0753	21	bl	2006-09-11	AD	65.5	Male	16	Not Hisp/Latino	White	Married	2					547.6	338.4	32.08	4.5	20.33	32.33	10	24	18	-2	2	100	0	15	300.0	7
753	ADNI1	ADNI1	021_S_0753	21	m12	2007-09-13	AD	65.5	Male	16	Not Hisp/Latino	White	Married	2								5	22.33	34.33	10	20	15	2	4	100	0	15	141.0	14
753	ADNI1	ADNI1	021_S_0753	21	m24	2008-10-07	AD	65.5	Male	16	Not Hisp/Latino	White	Married	2								5	24.33	37.33	10	17	14	3	4	100	0	12	300.0	20
754	ADNI1	ADNI1	127_S_0754	127	bl	2006-09-26	AD	67.7	Female	14	Not Hisp/Latino	White	Married	1	1.16188				392.1	321.4	34.11	4	17.67	25.67	8	23	40	3	1	10	4	38	145.0	9
754	ADNI1	ADNI1	127_S_0754	127	m06	2007-03-13	AD	67.7	Female	14	Not Hisp/Latino	White	Married	1	1.11322							4.5	15	23	7	26	26	4	4	57.1429		25	156.0	11
759	ADNI1	ADNI1	036_S_0759	36	bl	2006-09-01	AD	81.8	Female	12	Not Hisp/Latino	White	Widowed	1								4.5	26	38	10	22	25	0	5	100	0	27	300.0	25
759	ADNI1	ADNI1	036_S_0759	36	m12	2007-08-30	AD	81.8	Female	12	Not Hisp/Latino	White	Widowed	1								7	28	39	10	21	25	2	6	100	0	34	300.0	26
759	ADNI1	ADNI1	036_S_0759	36	m24	2008-09-10	AD	81.8	Female	12	Not Hisp/Latino	White	Widowed	1								8	28.67	39.67	10	18	26	1	6	100	0	32	258.0	28
760	ADNI1	ADNI1	036_S_0760	36	bl	2006-09-13	AD	69.4	Female	12	Not Hisp/Latino	White	Married	1	1.05034							3.5	23	34	10	25	21	3	6	100	0	24	300.0	12
760	ADNI1	ADNI1	036_S_0760	36	m06	2007-04-11	AD	69.4	Female	12	Not Hisp/Latino	White	Married	1	1.04183							4.5	25.67	37.67	10	17	22	1	5	100		7	300.0	16
760	ADNI1	ADNI1	036_S_0760	36	m12	2007-09-27	AD	69.4	Female	12	Not Hisp/Latino	White	Married	1	1.00485							3.5	29	41	10	17	23	0	4	100	0	12		13
760	ADNI1	ADNI1	036_S_0760	36	m24	2008-10-07	AD	69.4	Female	12	Not Hisp/Latino	White	Married	1	0.912508							5	28	43	10	17	14	1	3	100	0	3		22
761	ADNI1	ADNI1	082_S_0761	82	bl	2006-09-28	CN	71	Male	17	Not Hisp/Latino	White	Never married	0								0	9.67	13.67	4	30	42	2	3	30	10	58	38.0	0
767	ADNI1	ADNI1	141_S_0767	141	bl	2006-09-07	CN	73	Female	16	Not Hisp/Latino	White	Never married	0								0	6.33	9.33	2	29	44	8	13	100	9	47	75.0	0
767	ADNI1	ADNI1	141_S_0767	141	m06	2007-03-06	CN	73	Female	16	Not Hisp/Latino	White	Never married	0								0	5.67	8.67	2	29	40	4	2	22.2222		42	67.0	0
767	ADNI1	ADNI1	141_S_0767	141	m12	2007-09-11	CN	73	Female	16	Not Hisp/Latino	White	Never married	0								0	5.67	10.67	3	30	58	8	0	0	9	50	74.0	0
767	ADNI1	ADNI1	141_S_0767	141	m24	2008-09-24	CN	73	Female	16	Not Hisp/Latino	White	Never married	0								0	1.67	4.67	1	29	42	11	4	28.5714	8	43	109.0	0
767	ADNIGO	ADNI1	141_S_0767	141	m48	2010-09-28	CN	73	Female	16	Not Hisp/Latino	White	Never married	0	1.42366		0.9988					0	3	6	1	30	53	9	5	35.7143	11		68.0	0	28	1.125	1	1	1	1	1	1.02564	1	1	1	1	1	1	1
5234	ADNI2	ADNI2	114_S_5234	114	m24	2015-07-08	SMC	78.6	Female	15	Not Hisp/Latino	White	Married	0			1.4131		426.1	126.1	11.39	0.5	7	11	2	27	33	4	1	14.2857	10		110.0	2	25	3.5			2.2	1.33333	3	2.56522	2.125	1.77778		2	2	2	1.96875
768	ADNI1	ADNI1	062_S_0768	62	bl	2006-08-23	CN	77.3	Male	14	Not Hisp/Latino	White	Married	1	1.1117				404.3	168.3	18.85	0	10.33	14.33	4	30	46	7	7	58.3333	5	35	100.0	0
768	ADNI1	ADNI1	062_S_0768	62	m06	2007-02-21	CN	77.3	Male	14	Not Hisp/Latino	White	Married	1	1.10937							0	10	17	5	28	37	5	9	100		32	80.0	0
768	ADNI1	ADNI1	062_S_0768	62	m24	2008-08-12	CN	77.3	Male	14	Not Hisp/Latino	White	Married	1	1.03118							0	6.67	13.67	5	30	47	5	6	54.5455	7	29	101.0	0
769	ADNI1	ADNI1	016_S_0769	16	bl	2006-08-31	LMCI	62.2	Male	18	Hisp/Latino	White	Married	0					594.2	141.7	9.75	4	9.33	12.33	3	26	30	4	7	87.5	7	38	274.0	1
769	ADNI1	ADNI1	016_S_0769	16	m12	2007-08-20	LMCI	62.2	Male	18	Hisp/Latino	White	Married	0					544.1	145.2	10.97	3	12.33	17.33	5	28	31	4	8	100	7	31	300.0	0
769	ADNI1	ADNI1	016_S_0769	16	m36	2009-08-24	LMCI	62.2	Male	18	Hisp/Latino	White	Married	0								5	16	22	5	23	24	1	5	100	4	19	300.0	21
770	ADNI1	ADNI1	128_S_0770	128	m06	2007-02-26	LMCI	71.2	Male	19	Not Hisp/Latino	White	Married	0	1.44009							1	4.67	7.67	3	30	54	8	0	0		43	86.0	3
770	ADNI1	ADNI1	128_S_0770	128	m12	2007-08-06	LMCI	71.2	Male	19	Not Hisp/Latino	White	Married	0	1.3525							1.5	3.67	5.67	2	29	54	9	1	7.14286	8	46	90.0	6
770	ADNI1	ADNI1	128_S_0770	128	m18	2008-04-09	LMCI	71.2	Male	19	Not Hisp/Latino	White	Married	0	1.33505							2	5.67	8.67	2	29	51	7	1	7.69231		45	97.0	7
771	ADNI1	ADNI1	133_S_0771	133	bl	2006-10-04	LMCI	74.1	Female	19	Not Hisp/Latino	White	Divorced	0								0.5	5.33	10.33	5	28	42	5	3	27.2727	4	50	55.0	0
771	ADNI1	ADNI1	133_S_0771	133	m06	2007-03-05	LMCI	74.1	Female	19	Not Hisp/Latino	White	Divorced	0								0.5	4	8	3	29	55	6	4	30.7692		47	95.0	0
771	ADNI1	ADNI1	133_S_0771	133	m12	2007-10-11	LMCI	74.1	Female	19	Not Hisp/Latino	White	Divorced	0								0.5	3.33	6.33	3	29	43	7	4	33.3333	12	42	64.0	0
771	ADNI1	ADNI1	133_S_0771	133	m24	2008-10-06	LMCI	74.1	Female	19	Not Hisp/Latino	White	Divorced	0								0.5	3	5	2	30	53	6	1	7.69231	12	46	53.0	0
777	ADNI1	ADNI1	109_S_0777	109	bl	2006-09-21	AD	75.1	Female	7	Not Hisp/Latino	Black	Divorced	0	1.17256							3.5	18.33	28.33	10	22	27	3	7	100	0	32	200.0	6
778	ADNI1	ADNI1	129_S_0778	129	m06	2007-02-06	CN	72.4	Male	13	Not Hisp/Latino	White	Married	1	1.55903							0	9.67	15.67	2	27	35	5	9	90		39	54.0	0
778	ADNI1	ADNI1	129_S_0778	129	m12	2007-09-11	CN	72.4	Male	13	Not Hisp/Latino	White	Married	1	1.58945				557.3	236.4	21.56	0	6.67	15.67	7	28	33	3	4	44.4444	4	42	59.0	0
778	ADNI1	ADNI1	129_S_0778	129	m24	2008-09-05	CN	72.4	Male	13	Not Hisp/Latino	White	Married	1	1.4945							1.5	11	15	3	26	36	6	8	80	8	32	65.0	1
778	ADNI1	ADNI1	129_S_0778	129	m36	2009-09-09	CN	72.4	Male	13	Not Hisp/Latino	White	Married	1	1.45593				718.9	258.9	24.3	1.5	7.33	13.33	5	27	34	6	4	44.4444	6	35	50.0	3
5234	ADNI2	ADNI2	114_S_5234	114	m06	2014-01-14	SMC	78.6	Female	15	Not Hisp/Latino	White	Married	0								0	8	13	4	30	34	6	4	40			124.0	2	23	3.625	3.11111	2.57143	2.4	2.16667	3.5	2.92308	2.25	1.88889	1.57143	2	1.83333	2	1.92308
5234	ADNI2	ADNI2	114_S_5234	114	m03	2013-09-26	SMC	78.6	Female	15	Not Hisp/Latino	White	Married	0
779	ADNI1	ADNI1	057_S_0779	57	bl	2006-09-05	CN	79.5	Male	13	Not Hisp/Latino	White	Widowed	1	1.52211				742	290.7	28.19	0	10	16	6	28	22	1	3	60	8	44	61.0	0
779	ADNI1	ADNI1	057_S_0779	57	m06	2007-03-06	CN	79.5	Male	13	Not Hisp/Latino	White	Widowed	1	1.13852							0	12.33	19.33	6	29	24	1	5	100		47	90.0	0
779	ADNI1	ADNI1	057_S_0779	57	m12	2007-09-18	CN	79.5	Male	13	Not Hisp/Latino	White	Widowed	1	1.20973				676.3	264.9	24.25	0	10.33	17.33	7	28	31	4	3	42.8571	5	47	55.0	1
779	ADNI1	ADNI1	057_S_0779	57	m24	2008-09-17	CN	79.5	Male	13	Not Hisp/Latino	White	Widowed	1	1.20136							1.5	16.33	24.33	7	26	22	3	6	100	2	48	79.0	4
779	ADNI1	ADNI1	057_S_0779	57	m36	2009-09-02	CN	79.5	Male	13	Not Hisp/Latino	White	Widowed	1	1.18152							0.5	15.33	23.33	8	29	24	2	5	83.3333	2	39	91.0	4
782	ADNI1	ADNI1	002_S_0782	2	bl	2006-08-23	LMCI	81.6	Male	16	Not Hisp/Latino	White	Married	0								0.5	16.33	23.33	6	29	33	7	10	90.9091	8	39	82.0	0
782	ADNI1	ADNI1	002_S_0782	2	m12	2007-09-21	LMCI	81.6	Male	16	Not Hisp/Latino	White	Married	0								1	7.33	12.33	4	28	47	6	12	100	6	36	82.0	0
783	ADNI1	ADNI1	130_S_0783	130	bl	2006-08-29	LMCI	79.2	Female	18	Not Hisp/Latino	White	Married	0	1.06222				1038	246.5	22.19	1.5	12.67	19.67	6	29	28	2	4	66.6667	5	38	91.0	2
783	ADNI1	ADNI1	130_S_0783	130	m06	2007-03-02	LMCI	79.2	Female	18	Not Hisp/Latino	White	Married	0	1.06369							1.5	13.33	18.33	5	29	25	5	7	87.5		34	123.0	5
783	ADNI1	ADNI1	130_S_0783	130	m18	2008-02-25	LMCI	79.2	Female	18	Not Hisp/Latino	White	Married	0	1.08238							1.5	18	24	6	29	20	3	5	100		33	71.0	5
783	ADNI1	ADNI1	130_S_0783	130	m24	2008-08-29	LMCI	79.2	Female	18	Not Hisp/Latino	White	Married	0	1.08454							3	13.33	18.33	5	29	27	4	3	37.5	0	28	105.0	7
786	ADNI1	ADNI1	010_S_0786	10	bl	2006-10-18	AD	74.5	Male	19	Not Hisp/Latino	White	Married	0	0.972465							5	14	25	9	26	19	-1	2	50	2	24	159.0	13
786	ADNI1	ADNI1	010_S_0786	10	m06	2007-05-04	AD	74.5	Male	19	Not Hisp/Latino	White	Married	0	0.96766							4.5	16.67	26.67	7	27	23	2	6	100		22	209.0	21
786	ADNI1	ADNI1	010_S_0786	10	m12	2007-10-24	AD	74.5	Male	19	Not Hisp/Latino	White	Married	0	0.969732							5	18.67	30.67	10	24	24	1	3	60	3	23	194.0	23
786	ADNI1	ADNI1	010_S_0786	10	m24	2008-11-03	AD	74.5	Male	19	Not Hisp/Latino	White	Married	0								11	31	44	9	21	25	2	3	50	0	8		25
790	ADNI1	ADNI1	141_S_0790	141	bl	2006-10-20	AD	83.3	Female	14	Not Hisp/Latino	White	Married	1					843.3	549.2	54.94	3.5	9.33	15.33	6	26	32	4	7	87.5	3	30	115.0	0
790	ADNI1	ADNI1	141_S_0790	141	m06	2007-04-17	AD	83.3	Female	14	Not Hisp/Latino	White	Married	1								7	13.33	18.33	2	29	30	6	5	62.5		29	141.0	21
790	ADNI1	ADNI1	141_S_0790	141	m12	2007-12-13	AD	83.3	Female	14	Not Hisp/Latino	White	Married	1								5.5	33.33	43.33	6	26	30	6			6	19		24
792	ADNI1	ADNI1	133_S_0792	133	bl	2006-09-25	LMCI	73.5	Male	16	Not Hisp/Latino	White	Married	0					536.8	253.8	25.34	1	8	15	6	30	33	3	5	71.4286	5	38	71.0	0
792	ADNI1	ADNI1	133_S_0792	133	m06	2007-03-21	LMCI	73.5	Male	16	Not Hisp/Latino	White	Married	0								0.5	8.67	17.67	8	29	27	2	1	16.6667		37	45.0	5
792	ADNI1	ADNI1	133_S_0792	133	m12	2007-09-25	LMCI	73.5	Male	16	Not Hisp/Latino	White	Married	0								0.5	7.33	14.33	6	29	33	0	3	50	17	41	58.0	0
793	ADNI1	ADNI1	062_S_0793	62	bl	2006-09-11	AD	68.9	Male	20	Not Hisp/Latino	White	Married	1								4.5	21.67	33.67	10	26	12	-1	3	100	0	29	175.0	14
793	ADNI1	ADNI1	062_S_0793	62	m06	2007-02-27	AD	68.9	Male	20	Not Hisp/Latino	White	Married	1								5	20.67	33.67	10	23	11	-2	1	100		25	275.0	18
793	ADNI1	ADNI1	062_S_0793	62	m12	2007-09-11	AD	68.9	Male	20	Not Hisp/Latino	White	Married	1								7	34.67	48.67	10	20	10	1	3	100	0	26	300.0	20
793	ADNI1	ADNI1	062_S_0793	62	m24	2008-12-08	AD	68.9	Male	20	Not Hisp/Latino	White	Married	1								10	44.67	58.67	10	7	5	0	1	100	0	14	300.0	24
796	ADNI1	ADNI1	137_S_0796	137	bl	2006-09-27	AD	80.3	Male	14	Not Hisp/Latino	White	Married	0					1071	154.2	13.11	3.5	8.67	15.67	6	26	30	2	6	100	4	31	300.0	11
796	ADNI1	ADNI1	137_S_0796	137	m06	2007-04-05	AD	80.3	Male	14	Not Hisp/Latino	White	Married	0								3	7	10	0	26	41	7	7	63.6364		29	300.0	14
796	ADNI1	ADNI1	137_S_0796	137	m12	2007-10-05	AD	80.3	Male	14	Not Hisp/Latino	White	Married	0					834	163.6	14.52	5	7.67	10.67	3	26	30	4	8	100	7	29	300.0	14
800	ADNI1	ADNI1	137_S_0800	137	m06	2007-02-22	LMCI	74	Male	12	Not Hisp/Latino	White	Married	2	1.31549							1	3.33	6.33	2	28	21	-5	-9	-450		49	71.0	6
800	ADNI1	ADNI1	137_S_0800	137	m24	2008-09-03	LMCI	74	Male	12	Not Hisp/Latino	White	Married	2	1.39346	2.475						0.5	6.67	6.67	0	30	57	11	5	35.7143	7	50	60.0	2
800	ADNIGO	ADNI1	137_S_0800	137	m48	2010-09-07	LMCI	74	Male	12	Not Hisp/Latino	White	Married	2	1.28041		1.546					1.5	3	4	1	27	44	9	4	33.3333	7		55.0	1	26	1.5	1.33333	1	1.4	1.16667	1.5	1.30769	1.625	1.33333	1.28571	2.4	1	3.25	1.66667
5234	ADNI2	ADNI2	114_S_5234	114	bl	2013-07-17	SMC	78.6	Female	15	Not Hisp/Latino	White	Married	0	1.12726		1.4526		391.2	113.4	10.29	0	6	12	3	29	40	3	1	11.1111	12		87.0	0	28	2.75	2	2	1.8	1.66667	2.25	2.10256	2.375	1.77778	1.85714	1.8	1.66667	2	1.92308
5231	ADNI2	ADNI2	130_S_5231	130	m06	2014-01-17	AD	74.2	Female	12	Not Hisp/Latino	White	Married	0								2.5	26	38	10	24	19	4	6	100			151.0	2	19	1.57143	1	1	1.25	1	1.25	1.18182	2	1.11111	1.28571	1.2	1.33333	1	1.35897
802	ADNI1	ADNI1	068_S_0802	68	bl	2006-09-07	LMCI	80.9	Female	8	Not Hisp/Latino	White	Widowed	0								1.5	6.67	10.67	2	26	23	3	6	100	3	44	94.0	5
802	ADNI1	ADNI1	068_S_0802	68	m06	2007-04-11	LMCI	80.9	Female	8	Not Hisp/Latino	White	Widowed	0								1	7.33	15.33	7	30	29	3	5	71.4286		41	111.0	4
802	ADNI1	ADNI1	068_S_0802	68	m18	2008-05-01	LMCI	80.9	Female	8	Not Hisp/Latino	White	Widowed	0								1.5	9	15	5	29	24	3	5	100		37	143.0	1
802	ADNI1	ADNI1	068_S_0802	68	m24	2008-12-10	LMCI	80.9	Female	8	Not Hisp/Latino	White	Widowed	0								2.5	6.67	13.67	5	29	31	2	3	50	6	45	75.0	3
802	ADNIGO	ADNI1	068_S_0802	68	m48	2010-11-23	LMCI	80.9	Female	8	Not Hisp/Latino	White	Widowed	0								0	7	11	3	29	17	4	2	50	7		114.0	2	25	3.14286	2.66667	1.66667	2	1.33333	2.66667	2.28571	1.57143	1.22222	1.2	1	1.16667	2	1.33333
803	ADNI1	ADNI1	012_S_0803	12	bl	2006-10-04	AD	84.7	Female	12	Not Hisp/Latino	White	Widowed	0					1147	717.6	70.52	7	22.33	34.33	10	22	19	1	3	75	0	35	300.0	23
803	ADNI1	ADNI1	012_S_0803	12	m06	2007-04-04	AD	84.7	Female	12	Not Hisp/Latino	White	Widowed	0								10	25	36	9	20	21	1	5	100		24	0.0	26
803	ADNI1	ADNI1	012_S_0803	12	m12	2007-10-09	AD	84.7	Female	12	Not Hisp/Latino	White	Widowed	0					806	702.7	68.31	11	28.67	40.67	10	12	21	2	5	100	0	33	300.0	28
803	ADNI1	ADNI1	012_S_0803	12	m24	2008-09-30	AD	84.7	Female	12	Not Hisp/Latino	White	Widowed	0					735.3	693.2	68.5	11	31	44	10	15	17	0	3	100	0	10	300.0	28
810	ADNI1	ADNI1	141_S_0810	141	bl	2006-11-02	CN	83.3	Male	16	Not Hisp/Latino	White	Widowed	0								0	9.67	13.67	4	29	50	10	4	28.5714	10	44	77.0	0
810	ADNI1	ADNI1	141_S_0810	141	m06	2007-05-15	CN	83.3	Male	16	Not Hisp/Latino	White	Widowed	0								0	11.67	16.67	5	27						44	40.0	0
810	ADNI1	ADNI1	141_S_0810	141	m12	2007-11-14	CN	83.3	Male	16	Not Hisp/Latino	White	Widowed	0								0.5	8	14	4	30	33	7	5	50	9	48	88.0	0
810	ADNI1	ADNI1	141_S_0810	141	m24	2009-06-22	CN	83.3	Male	16	Not Hisp/Latino	White	Widowed	0								1.5	5.33	12.33	6	29					6	43	89.0	0
812	ADNI1	ADNI1	067_S_0812	67	bl	2006-10-25	AD	71.5	Female	14	Not Hisp/Latino	White	Married	2								4	18.67	29.67	10	22	9	-4	0		0	0	243.0	15
812	ADNI1	ADNI1	067_S_0812	67	m06	2007-05-07	AD	71.5	Female	14	Not Hisp/Latino	White	Married	2								5	21.67	31.67	8	17	5	-2	0			0	300.0	20
813	ADNI1	ADNI1	036_S_0813	36	bl	2006-09-13	CN	72.7	Male	16	Not Hisp/Latino	White	Married	0	1.4147							0	7.33	9.33	1	29	37	8	7	58.3333	10	42	108.0	0
813	ADNI1	ADNI1	036_S_0813	36	m06	2007-04-11	CN	72.7	Male	16	Not Hisp/Latino	White	Married	0	1.36057							0	5	8	2	29	39	6	2	20		45	83.0	0
813	ADNI1	ADNI1	036_S_0813	36	m12	2007-09-27	CN	72.7	Male	16	Not Hisp/Latino	White	Married	0	1.35034							0	5.67	11.67	5	29	42	8	4	33.3333	7	41	159.0	0
813	ADNI1	ADNI1	036_S_0813	36	m24	2008-10-07	CN	72.7	Male	16	Not Hisp/Latino	White	Married	0	1.36859							0	4.33	6.33	2	29	39	4	4	40	13	44	84.0	0
813	ADNI1	ADNI1	036_S_0813	36	m36	2009-10-09	CN	72.7	Male	16	Not Hisp/Latino	White	Married	0	1.36783							0	3.67	5.67	1	30	32	6	2	20	10	41	80.0	0
813	ADNIGO	ADNI1	036_S_0813	36	m48	2010-10-05	CN	72.7	Male	16	Not Hisp/Latino	White	Married	0	1.37426							0	6	9	2	29	45	9	4	30.7692	12		206.0	0	25	1.25	1.22222	1	1	1	1.25	1.12821	1.375	1	1	1	1	1.25	1.10256
814	ADNI1	ADNI1	005_S_0814	5	m06	2007-03-29	AD	71	Female	16	Not Hisp/Latino	White	Married	1								5	25.67	34.67	9	24	17	1	4	100		40	265.0	17
814	ADNI1	ADNI1	005_S_0814	5	m12	2007-10-11	AD	71	Female	16	Not Hisp/Latino	White	Married	1								7	28	39	10	23	10	1	3	100	0	41	300.0	21
814	ADNI1	ADNI1	005_S_0814	5	m24	2008-09-23	AD	71	Female	16	Not Hisp/Latino	White	Married	1								10	32.33	43.33	10	17	6	2	2	100	0	11		26
816	ADNI1	ADNI1	002_S_0816	2	m06	2007-03-28	AD	70.8	Male	20	Not Hisp/Latino	White	Married	2								5.5	13.67	22.67	7	26	32	4	7	87.5		31	81.0	12
821	ADNI1	ADNI1	031_S_0821	31	bl	2006-09-20	LMCI	79.2	Male	14	Not Hisp/Latino	White	Married	1					1081	542.7	59.86	1.5	10	16	6	26	30	4	5	71.4286	2	45	65.0	4
821	ADNI1	ADNI1	031_S_0821	31	m06	2007-04-02	LMCI	79.2	Male	14	Not Hisp/Latino	White	Married	1								1.5	12	22	10	29	19	1	3	75		47	68.0	0
824	ADNI1	ADNI1	029_S_0824	29	m06	2007-03-14	CN	76.2	Female	13	Not Hisp/Latino	White	Married	0								0	4.33	6.33	2	28	48	4	2	18.1818		53	63.0	0
824	ADNI1	ADNI1	029_S_0824	29	m12	2007-09-13	CN	76.2	Female	13	Not Hisp/Latino	White	Married	0								0	4	6	2	30	49	8	3	23.0769	15	55	78.0	0
824	ADNI1	ADNI1	029_S_0824	29	m24	2008-09-18	CN	76.2	Female	13	Not Hisp/Latino	White	Married	0								0	3	6	3	29	47	8	2	16.6667	21	52	80.0	0
824	ADNI1	ADNI1	029_S_0824	29	m36	2009-10-01	CN	76.2	Female	13	Not Hisp/Latino	White	Married	0								0	8	12	4	29	45	7	4	33.3333	19	49	70.0	0
824	ADNIGO	ADNI1	029_S_0824	29	m48	2010-09-22	CN	76.2	Female	13	Not Hisp/Latino	White	Married	0								0	4	8	4	29	47	4	3	30	12		300.0	0	28	1.125	1.11111	1	1	1	1	1.05128	1.125	1.22222	1	1	1	1	1.07692
5231	ADNI2	ADNI2	130_S_5231	130	bl	2013-07-29	AD	74.2	Female	12	Not Hisp/Latino	White	Married	0	1.06189		1.5914		647.1	320.7	32.86	2	20	31	9	26	22	0	4	100	0			10	20	1.25	1	1	1	1	1	1.05128	3.75	1.88889	1	2	1.66667	1	2
825	ADNI1	ADNI1	137_S_0825	137	m06	2007-04-23	LMCI	87	Male	12	Not Hisp/Latino	White	Married	0	1.08238							2.5	11	22	8	27	21	2	5	100		23	176.0	7
825	ADNI1	ADNI1	137_S_0825	137	m12	2007-10-29	LMCI	87	Male	12	Not Hisp/Latino	White	Married	0	1.06247	2.135						2	15.33	24.33	7	27	24	2	4	66.6667	4	22	127.0	8
828	ADNI1	ADNI1	067_S_0828	67	bl	2006-11-17	AD	77.4	Female	16	Hisp/Latino	White	Widowed	1								7	25.33	35.33	9	21	22	2	4	100	0	31	183.0	27
829	ADNI1	ADNI1	010_S_0829	10	bl	2007-02-27	AD	64.9	Female	15	Not Hisp/Latino	White	Widowed	2								3	14.33	24.33	9	24	27	4	7	100	0	33	89.0	5
829	ADNI1	ADNI1	010_S_0829	10	m06	2007-08-14	AD	64.9	Female	15	Not Hisp/Latino	White	Widowed	2								3.5	15	26	10	26	27	-1	5	100		39	76.0	10
829	ADNI1	ADNI1	010_S_0829	10	m12	2008-03-11	AD	64.9	Female	15	Not Hisp/Latino	White	Widowed	2								4	17.67	27.67	9	26	27	3	6	100	0	33	117.0	10
829	ADNI1	ADNI1	010_S_0829	10	m24	2009-02-11	AD	64.9	Female	15	Not Hisp/Latino	White	Widowed	2								4	20	32	10	24	15	0	3	100	2	22	236.0	16
832	ADNI1	ADNI1	082_S_0832	82	bl	2006-09-25	LMCI	79	Male	19	Not Hisp/Latino	White	Married	1								4	13	23	9	24	27	0	5	100	8	30	130.0	6
832	ADNI1	ADNI1	082_S_0832	82	m12	2007-09-19	LMCI	79	Male	19	Not Hisp/Latino	White	Married	1								4	17.67	28.67	10	26	9	-4	0		13	29	220.0	11
832	ADNI1	ADNI1	082_S_0832	82	m18	2008-04-07	LMCI	79	Male	19	Not Hisp/Latino	White	Married	1								4	22.33	34.33	10	27	19	-2	2	66.6667		21	140.0	11
832	ADNI1	ADNI1	082_S_0832	82	m24	2008-10-23	LMCI	79	Male	19	Not Hisp/Latino	White	Married	1								5				23
834	ADNI1	ADNI1	116_S_0834	116	bl	2006-10-17	LMCI	63.9	Male	13	Not Hisp/Latino	White	Married	1					524.4	317.9	33.9	3.5	12	18	6	26	12	-1	2	100	0	42	74.0	5
834	ADNI1	ADNI1	116_S_0834	116	m18	2008-04-23	LMCI	63.9	Male	13	Not Hisp/Latino	White	Married	1								6	20.33	29.33	8	22	15	3	5	100		38	159.0	16
834	ADNI1	ADNI1	116_S_0834	116	m24	2008-11-12	LMCI	63.9	Male	13	Not Hisp/Latino	White	Married	1								5.5	21	29	7	23	14	1	3	100	0	41	95.0	19
834	ADNI1	ADNI1	116_S_0834	116	m36	2009-11-09	LMCI	63.9	Male	13	Not Hisp/Latino	White	Married	1								6	22.67	32.67	9	15	10	1	3	100	0	31	240.0	13
835	ADNI1	ADNI1	027_S_0835	27	bl	2006-09-15	LMCI	72.7	Male	14	Not Hisp/Latino	White	Married	1					562.6	281.5	28.62	0.5	18.33	27.33	9	26	26	2	6	100	2	36	100.0	2
835	ADNI1	ADNI1	027_S_0835	27	m06	2007-03-14	LMCI	72.7	Male	14	Not Hisp/Latino	White	Married	1								2.5	17.33	25.33	8	22	22	4	6	100		47	46.0	9
835	ADNI1	ADNI1	027_S_0835	27	m12	2007-09-19	LMCI	72.7	Male	14	Not Hisp/Latino	White	Married	1					635	269.4	27.43	2.5	15	23	8	23	27	2	7	100	4	46	95.0	8
835	ADNI1	ADNI1	027_S_0835	27	m18	2008-04-01	LMCI	72.7	Male	14	Not Hisp/Latino	White	Married	1								3.5	20.33	27.33	7	21	25	3	6	100		47	76.0	12
835	ADNI1	ADNI1	027_S_0835	27	m24	2008-09-16	LMCI	72.7	Male	14	Not Hisp/Latino	White	Married	1					555.6	315.4	30.91	4	17.67	26.67	9	21	26	2	6	100	0	50	87.0	9
835	ADNI1	ADNI1	027_S_0835	27	m36	2009-09-03	LMCI	72.7	Male	14	Not Hisp/Latino	White	Married	1					572	298	29.69	4	18.67	27.67	9	22	21	0	4	100	0	46	96.0	14
835	ADNI1	ADNI1	027_S_0835	27	m48	2010-09-07	LMCI	72.7	Male	14	Not Hisp/Latino	White	Married	1					645.9	289.5	29.89	3.5	18	28	9	23	23	3	6	100	1	46	154.0	6
835	ADNIGO	ADNI1	027_S_0835	27	m60	2011-09-13	LMCI	72.7	Male	14	Not Hisp/Latino	White	Married	1	1.17569		1.4269		757.3	319.1	30.82	4.5	24	35	10	24	24	1	5	100	0		126.0	14	17	2.625	1.44444	1.14286	1.8	1.83333	2	1.79487	3.25	1.11111	1.85714	2.8	3	3	2.38462
836	ADNI1	ADNI1	029_S_0836	29	bl	2006-09-07	AD	83.1	Male	16	Not Hisp/Latino	White	Married	1	1.22482				854.2	297	26.94	2	14.33	21.33	5	26	21	1	5	100	8	26	151.0	10
836	ADNI1	ADNI1	029_S_0836	29	m06	2007-03-08	AD	83.1	Male	16	Not Hisp/Latino	White	Married	1	1.11605							3.5	16	25	7	24	29	1	4	80		20	157.0	6
836	ADNI1	ADNI1	029_S_0836	29	m12	2007-09-06	AD	83.1	Male	16	Not Hisp/Latino	White	Married	1	1.15862				668.7	309.3	28.28	3	9.67	19.67	8	26	24	4	8	100	6	31	205.0	11
839	ADNI1	ADNI1	057_S_0839	57	bl	2006-10-06	LMCI	79.4	Female	9	Not Hisp/Latino	White	Widowed	0					730.1	443.4	44.42	1	14	23	7	26	14	5	2	40	4	22	236.0	0
839	ADNI1	ADNI1	057_S_0839	57	m06	2007-04-18	LMCI	79.4	Female	9	Not Hisp/Latino	White	Widowed	0								0.5	13	21	6	24	29	2	2	33.3333		21	300.0	1
839	ADNI1	ADNI1	057_S_0839	57	m12	2007-10-03	LMCI	79.4	Female	9	Not Hisp/Latino	White	Widowed	0					668.7	458.3	45.12	0.5	17.67	25.67	6	27	21	2	3	60	2	23	288.0	0
839	ADNI1	ADNI1	057_S_0839	57	m24	2008-10-15	LMCI	79.4	Female	9	Not Hisp/Latino	White	Widowed	0								3.5	30	41	8	19	20	1	4	100	5	16	300.0	9
839	ADNI1	ADNI1	057_S_0839	57	m36	2009-10-06	LMCI	79.4	Female	9	Not Hisp/Latino	White	Widowed	0								1.5	26	39	10	24	25	2	3	42.8571	3	17	300.0	0
841	ADNI1	ADNI1	137_S_0841	137	m06	2007-04-24	AD	77	Female	16	Not Hisp/Latino	White	Married	1	1.15499							3.5	19	30	10	25	27	3	7	100		40	83.0	16
842	ADNI1	ADNI1	009_S_0842	9	bl	2006-10-09	CN	73.6	Male	18	Not Hisp/Latino	White	Married	1	1.26857							0	6.33	10.33	4	28	36	4	5	50	11	43	88.0	0
842	ADNI1	ADNI1	009_S_0842	9	m06	2007-04-10	CN	73.6	Male	18	Not Hisp/Latino	White	Married	1	1.13044							0	5.33	10.33	4	30	42	1	1	12.5		40	62.0	0
842	ADNI1	ADNI1	009_S_0842	9	m12	2007-10-10	CN	73.6	Male	18	Not Hisp/Latino	White	Married	1	1.25017							0	3.33	7.33	4	30	44	5	7	63.6364	16	45	72.0	0
842	ADNIGO	ADNI1	009_S_0842	9	m48	2010-11-17	CN	73.6	Male	18	Not Hisp/Latino	White	Married	1	1.36999		1.4694					0	7	12	5	30	45	4	5	50	15		79.0	0	27	2.75	2.22222	1	1	1.16667	2.5	1.82051	1.5	1	1.14286	1	1	1	1.12821
843	ADNI1	ADNI1	029_S_0843	29	bl	2006-11-16	CN	70.5	Male	16	Not Hisp/Latino	White	Married	0	1.28147				1298	145.2	11.86	0	10.67	19.67	8	28	36	5	5	55.5556	12	30	128.0	0
843	ADNI1	ADNI1	029_S_0843	29	m06	2007-05-15	CN	70.5	Male	16	Not Hisp/Latino	White	Married	0								0	10	19	8	26	20	3	4	66.6667		40	106.0	0
843	ADNI1	ADNI1	029_S_0843	29	m12	2007-11-15	CN	70.5	Male	16	Not Hisp/Latino	White	Married	0					994.1	137.6	10.63	1	11.33	18.33	6	29	29	2	5	71.4286	12	37	100.0	0
843	ADNI1	ADNI1	029_S_0843	29	m24	2009-01-15	CN	70.5	Male	16	Not Hisp/Latino	White	Married	0								1	11.33	20.33	7	24	42	7	5	45.4545	14	38	134.0	4
843	ADNI1	ADNI1	029_S_0843	29	m36	2009-11-19	CN	70.5	Male	16	Not Hisp/Latino	White	Married	0								1.5	13	21	6	28	23	2	6	100	13	30	233.0	10
845	ADNI1	ADNI1	029_S_0845	29	bl	2006-09-21	CN	80.3	Male	16	Not Hisp/Latino	White	Married	1	1.02963							0	4.67	11.67	6	28	31	6	8	80	11	29	143.0	0
845	ADNI1	ADNI1	029_S_0845	29	m06	2007-03-22	CN	80.3	Male	16	Not Hisp/Latino	White	Married	1	1.21732							0	12	20	5	30	26	-1	5	100		24	88.0	0
845	ADNI1	ADNI1	029_S_0845	29	m12	2007-09-12	CN	80.3	Male	16	Not Hisp/Latino	White	Married	1	1.11655							0	8.33	16.33	7	28	35	4	9	100	10	24	155.0	0
845	ADNI1	ADNI1	029_S_0845	29	m24	2008-09-23	CN	80.3	Male	16	Not Hisp/Latino	White	Married	1	0.981177							0	12	22	7	27	8	-4	0		9	19	129.0	0
845	ADNI1	ADNI1	029_S_0845	29	m36	2009-09-30	CN	80.3	Male	16	Not Hisp/Latino	White	Married	1	1.04224							1.5	10.33	22.33	10	27	26	-1	4	100	11	19	250.0	3
845	ADNIGO	ADNI1	029_S_0845	29	m48	2010-09-29	CN	80.3	Male	16	Not Hisp/Latino	White	Married	1	0.858568		1.0979					2.5	16	30	9	27					9		88.0	10	19	1.125	1.22222	1.28571	1.2	2	1.5	1.35897	3.25	1.66667	2	2.4	3.5	2.25	2.48718
850	ADNI1	ADNI1	027_S_0850	27	bl	2006-09-20	AD	78.1	Male	16	Not Hisp/Latino	White	Married	1	1.07438				618.2	310.8	31.73	5.5	19	30	10	22	24	1	5	100	0	36	136.0	20
850	ADNI1	ADNI1	027_S_0850	27	m06	2007-03-20	AD	78.1	Male	16	Not Hisp/Latino	White	Married	1	0.991053							7	22	34	10	21	25	0	5	100		31	210.0	22
850	ADNI1	ADNI1	027_S_0850	27	m12	2007-09-20	AD	78.1	Male	16	Not Hisp/Latino	White	Married	1	1.00497				485.5	313.8	30.96	7	25	36	10	19	24	2	5	100	0	34	136.0	27
850	ADNI1	ADNI1	027_S_0850	27	m24	2008-10-16	AD	78.1	Male	16	Not Hisp/Latino	White	Married	1	0.946029				446	299.7	28.17	12	30	41	10	20	25	1	5	100	0	30	233.0	27
851	ADNI1	ADNI1	141_S_0851	141	bl	2006-10-11	LMCI	72.5	Female	12	Not Hisp/Latino	White	Married	1					596.9	341	36.58	0.5	21.33	31.33	10	25	24	1	0	0	1	38	90.0	0
851	ADNI1	ADNI1	141_S_0851	141	m06	2007-04-17	LMCI	72.5	Female	12	Not Hisp/Latino	White	Married	1								2.5	16.33	26.33	9	20	18	2	4	100		35	0.0	2
851	ADNI1	ADNI1	141_S_0851	141	m12	2007-10-16	LMCI	72.5	Female	12	Not Hisp/Latino	White	Married	1								2	16.67	26.67	9	24	22	1	4	80	0	30	115.0	7
852	ADNI1	ADNI1	141_S_0852	141	bl	2006-10-11	AD	84.3	Female	18	Not Hisp/Latino	White	Never married	1					410.2	362.1	34.9	2.5	14	24	10	24	33	2	4	57.1429	0	62	90.0	11
852	ADNI1	ADNI1	141_S_0852	141	m06	2007-04-10	AD	84.3	Female	18	Not Hisp/Latino	White	Never married	1								3	11.33	22.33	10	28	28	1	-1	-16.6667		59	91.0	18
852	ADNI1	ADNI1	141_S_0852	141	m12	2007-09-24	AD	84.3	Female	18	Not Hisp/Latino	White	Never married	1								10	24.67	34.67	10	22	32	0	5	100	0	52		23
853	ADNI1	ADNI1	141_S_0853	141	bl	2006-09-09	AD	86.8	Male	16	Not Hisp/Latino	White	Married	2								3.5	18	29	10	26					0	38	63.0	3
853	ADNI1	ADNI1	141_S_0853	141	m06	2007-03-13	AD	86.8	Male	16	Not Hisp/Latino	White	Married	2								3	20.67	28.67	8	23	21	0	3	100		22	97.0	18
856	ADNI1	ADNI1	011_S_0856	11	bl	2006-09-29	LMCI	60.3	Male	13	Not Hisp/Latino	White	Married	1								1	17.33	28.33	9	27	24	4	6	100	2	37	165.0	3
856	ADNI1	ADNI1	011_S_0856	11	m06	2007-03-29	LMCI	60.3	Male	13	Not Hisp/Latino	White	Married	1								3	19	29	8	21	21	2	4	100		31	123.0	13
856	ADNI1	ADNI1	011_S_0856	11	m12	2007-09-25	LMCI	60.3	Male	13	Not Hisp/Latino	White	Married	1								2.5	17.33	29.33	10	27	22	5	5	100	0	29	161.0	14
856	ADNI1	ADNI1	011_S_0856	11	m18	2008-03-18	LMCI	60.3	Male	13	Not Hisp/Latino	White	Married	1								4.5	21.33	31.33	9	24	17	1	3	100		27	300.0	14
860	ADNI1	ADNI1	013_S_0860	13	bl	2006-10-04	LMCI	85.2	Male	16	Not Hisp/Latino	White	Widowed	0	1.0729							1.5	20	30	9	29	24	4	6	85.7143	5	41	73.0	4
860	ADNI1	ADNI1	013_S_0860	13	m06	2007-04-05	LMCI	85.2	Male	16	Not Hisp/Latino	White	Widowed	0	1.03405							2	17.67	26.67	7	27	17	2	4	100		37	144.0	5
862	ADNI1	ADNI1	009_S_0862	9	bl	2006-10-04	CN	73.4	Female	12	Not Hisp/Latino	White	Widowed	1	1.10365							0.5	7.33	12.33	5	30	37	3	2	22.2222	14	43	110.0	3
862	ADNI1	ADNI1	009_S_0862	9	m06	2007-04-04	CN	73.4	Female	12	Not Hisp/Latino	White	Widowed	1	1.15531							0.5	4.33	5.33	1	30	35	4	6	66.6667		40	112.0	2
862	ADNI1	ADNI1	009_S_0862	9	m12	2007-10-11	CN	73.4	Female	12	Not Hisp/Latino	White	Widowed	1	1.08871							0	7	11	4	30	46	6	2	16.6667	17	43	74.0	2
863	ADNI1	ADNI1	128_S_0863	128	bl	2006-10-11	CN	79.1	Male	15	Not Hisp/Latino	White	Married	0	1.14403							0	2.33	3.33	1	26	60	7	2	14.2857	9	30	124.0	0
863	ADNI1	ADNI1	128_S_0863	128	m06	2007-04-18	CN	79.1	Male	15	Not Hisp/Latino	White	Married	0	1.22759							0	5.33	7.33	2	29	58	7	6	40		40	88.0	0
863	ADNIGO	ADNI1	128_S_0863	128	m48	2010-12-02	CN	79.1	Male	15	Not Hisp/Latino	White	Married	0	1.10563		1.249					0.5	3	4	1	28	57	7	4	28.5714	13		150.0	0	26	1.25	1.22222	1	1	1.5	1	1.17949	1.625	1.11111	1.57143	1.4	2	1.75	1.53846
5230	ADNI2	ADNI2	002_S_5230	2	m24	2015-10-29	SMC	73.5	Female	19	Unknown	White	Never married	1			1.6471		839.6	236.3	21.6	0	3	6	2	29	48	4	2	18.1818	17		73.0	0	27	1.5	1.44444	1	1.2	1.16667	2	1.35897	1.125	1	1	1	1	1	1.02564
865	ADNI1	ADNI1	126_S_0865	126	bl	2006-11-21	LMCI	73.5	Male	10	Not Hisp/Latino	White	Married	1	1.12209							1	10	16	3	27	26	3	4	57.1429	2	27	260.0	13
865	ADNI1	ADNI1	126_S_0865	126	m06	2007-05-28	LMCI	73.5	Male	10	Not Hisp/Latino	White	Married	1	1.15495							2.5	9.67	16.67	5	28	35	10	6	50		27	141.0	10
865	ADNI1	ADNI1	126_S_0865	126	m12	2007-11-08	LMCI	73.5	Male	10	Not Hisp/Latino	White	Married	1	1.15105							2	11.67	17.67	5	29	35	4	1	12.5	6	25	260.0	12
865	ADNI1	ADNI1	126_S_0865	126	m18	2008-05-28	LMCI	73.5	Male	10	Not Hisp/Latino	White	Married	1								2	10.67	18.67	5	29	32	8	4	36.3636		28	208.0	12
865	ADNI1	ADNI1	126_S_0865	126	m36	2009-11-19	LMCI	73.5	Male	10	Not Hisp/Latino	White	Married	1	1.09489							6.5	13.67	21.67	5	25	31	5	7	77.7778	3	21	270.0	14
866	ADNI1	ADNI1	029_S_0866	29	bl	2006-10-05	CN	80	Female	13	Not Hisp/Latino	White	Widowed	0	1.13638				1271	176.3	16.13	0	3.33	5.33	2	28	39	8	5	41.6667	10	45	76.0	0
866	ADNI1	ADNI1	029_S_0866	29	m06	2007-04-04	CN	80	Female	13	Not Hisp/Latino	White	Widowed	0	1.29532							0	3	5	2	29	51	9	6	42.8571		59	79.0	0
866	ADNI1	ADNI1	029_S_0866	29	m12	2007-10-04	CN	80	Female	13	Not Hisp/Latino	White	Widowed	0	1.14037							0	4.67	7.67	3	29	43	6	5	45.4545	12	57	74.0	0
866	ADNI1	ADNI1	029_S_0866	29	m24	2008-10-09	CN	80	Female	13	Not Hisp/Latino	White	Widowed	0	1.20392				977.8	178.1	15.28	0	4.67	6.67	1	30	46	11	6	42.8571	16	58	72.0	0
866	ADNI1	ADNI1	029_S_0866	29	m36	2009-10-22	CN	80	Female	13	Not Hisp/Latino	White	Widowed	0	1.25123							0	1.67	1.67	0	29	53	6	3	23.0769	18	60	97.0	0
867	ADNI1	ADNI1	031_S_0867	31	bl	2006-10-03	LMCI	71.8	Male	16	Not Hisp/Latino	White	Married	0								2.5	5.67	9.67	4	30	34	5	9	100	6	43	102.0	6
867	ADNI1	ADNI1	031_S_0867	31	m06	2007-04-09	LMCI	71.8	Male	16	Not Hisp/Latino	White	Married	0								3.5	9	16	7	30	30	2	7	100		40	120.0	11
867	ADNI1	ADNI1	031_S_0867	31	m12	2007-09-21	LMCI	71.8	Male	16	Not Hisp/Latino	White	Married	0								2.5	8	12	4	27	29	1	6	100	8	43	115.0	10
867	ADNI1	ADNI1	031_S_0867	31	m18	2008-04-07	LMCI	71.8	Male	16	Not Hisp/Latino	White	Married	0								2.5	7.33	11.33	3	29	35	3	4	57.1429		36	113.0	11
867	ADNI1	ADNI1	031_S_0867	31	m24	2008-09-22	LMCI	71.8	Male	16	Not Hisp/Latino	White	Married	0								3.5	9.67	16.67	7	28	26	0	4	80	6	38	136.0	13
867	ADNI1	ADNI1	031_S_0867	31	m36	2009-09-21	LMCI	71.8	Male	16	Not Hisp/Latino	White	Married	0								2.5	5.33		5	28	31	0	2	33.3333	8	40	96.0	6
867	ADNIGO	ADNI1	031_S_0867	31	m48	2010-10-04	LMCI	71.8	Male	16	Not Hisp/Latino	White	Married	0	1.11452		0.8798					2	6	12	5	30	31	2	7	100	6		120.0	7	27	3.375	2.77778	2	1.8	1.66667	2.5	2.4359	3.75	2.66667	2.14286	2	2.16667	3.5	2.71795
869	ADNI1	ADNI1	036_S_0869	36	bl	2006-11-13	LMCI	82.9	Female	16	Not Hisp/Latino	White	Married	1								2	14.67	24.67	9	26	28	1	6	100	0	33	300.0	9
869	ADNI1	ADNI1	036_S_0869	36	m06	2007-05-08	LMCI	82.9	Female	16	Not Hisp/Latino	White	Married	1								2	13.33	25.33	10	25	28	1	6	100		32	135.0	10
869	ADNI1	ADNI1	036_S_0869	36	m24	2008-11-17	LMCI	82.9	Female	16	Not Hisp/Latino	White	Married	1								2.5	21.67	32.67	10	22	23	1	5	100	2	27	300.0	11
869	ADNI1	ADNI1	036_S_0869	36	m36	2009-11-11	LMCI	82.9	Female	16	Not Hisp/Latino	White	Married	1								3	19.33		10	20								10
869	ADNIGO	ADNI1	036_S_0869	36	m48	2010-11-11	LMCI	82.9	Female	16	Not Hisp/Latino	White	Married	1								5.5	24	36	10	22	20	3						21									3.875	2.44444	3	3.4	3	3.25	3.13158
871	ADNI1	ADNI1	029_S_0871	29	bl	2007-01-11	LMCI	68.4	Male	16	Hisp/Latino	White	Married	0								2	7.67	13.67	6	28	30	3	5	71.4286	7	34	70.0	0
872	ADNI1	ADNI1	068_S_0872	68	bl	2006-10-26	LMCI	69.6	Male	17	Not Hisp/Latino	White	Married	0								2.5	14.33	23.33	9	25	36	1	7	100	8	35	98.0	4
872	ADNI1	ADNI1	068_S_0872	68	m06	2007-05-24	LMCI	69.6	Male	17	Not Hisp/Latino	White	Married	0								2.5	9.33	19.33	10	26	30	1	6	100		43	68.0	4
872	ADNI1	ADNI1	068_S_0872	68	m12	2007-12-17	LMCI	69.6	Male	17	Not Hisp/Latino	White	Married	0								4.5	8.67	18.67	10	24	31	2	6	100	8	40	55.0	10
872	ADNI1	ADNI1	068_S_0872	68	m18	2008-07-31	LMCI	69.6	Male	17	Not Hisp/Latino	White	Married	0								3	10.67	18.67	8	25	25	4	6	85.7143		42	47.0	9
872	ADNI1	ADNI1	068_S_0872	68	m24	2009-04-07	LMCI	69.6	Male	17	Not Hisp/Latino	White	Married	0								3	10	18	8	24	27	2	6	100	9	41	60.0	5
778	ADNIGO	ADNI1	129_S_0778	129	m48	2010-09-15	CN	72.4	Male	13	Not Hisp/Latino	White	Married	1	1.42725		1.2908		567.5	251.7	23.85	3	11	19	7	26	37	3	8	88.8889	8		58.0	7	25	2.625	1.55556	1	1	1.75	1.66667	1.65714	3	1.71429	1	1.75		1.75	1.93333
873	ADNI1	ADNI1	136_S_0873	136	bl	2006-10-17	LMCI	78.1	Female	14	Not Hisp/Latino	White	Married	1								2	14.33	24.33	8	25	25	2	4	80	3	32	259.0	11
873	ADNI1	ADNI1	136_S_0873	136	m12	2007-10-15	LMCI	78.1	Female	14	Not Hisp/Latino	White	Married	1								3	18.67	29.67	10	23	24	0	4	100	0	31	187.0	9
873	ADNI1	ADNI1	136_S_0873	136	m18	2008-04-10	LMCI	78.1	Female	14	Not Hisp/Latino	White	Married	1								4.5	16.67	27.67	10	23	19	1	5	100		32		15
873	ADNI1	ADNI1	136_S_0873	136	m24	2008-10-27	LMCI	78.1	Female	14	Not Hisp/Latino	White	Married	1								5	21.67	35.67	10	24	28	1	6	100	0	37		15
874	ADNI1	ADNI1	136_S_0874	136	bl	2006-11-27	LMCI	66.1	Female	16	Not Hisp/Latino	White	Married	2								1.5	12.33	20.33	8	25	33	3	7	100	5	48	78.0	2
874	ADNI1	ADNI1	136_S_0874	136	m06	2007-06-05	LMCI	66.1	Female	16	Not Hisp/Latino	White	Married	2								2.5	12.67	22.67	10	29	30	4	8	100		38	75.0	4
874	ADNI1	ADNI1	136_S_0874	136	m12	2007-11-19	LMCI	66.1	Female	16	Not Hisp/Latino	White	Married	2								1	12.33	20.33	8	28	33	7	10	100	8	54	99.0	5
874	ADNI1	ADNI1	136_S_0874	136	m18	2008-06-02	LMCI	66.1	Female	16	Not Hisp/Latino	White	Married	2								2.5	10.67	17.67	7	23	27	1	5	100		43	90.0	6
874	ADNI1	ADNI1	136_S_0874	136	m36	2010-01-15	LMCI	66.1	Female	16	Not Hisp/Latino	White	Married	2								9	32	45	10	12	16	3	5	100	0	21		26
878	ADNI1	ADNI1	029_S_0878	29	m06	2007-04-19	LMCI	72.3	Male	14	Not Hisp/Latino	Asian	Married	1								1.5	14.33	21.33	6	25	24	3	6	100		58	300.0	6
878	ADNI1	ADNI1	029_S_0878	29	m12	2007-10-18	LMCI	72.3	Male	14	Not Hisp/Latino	Asian	Married	1								2.5	11.67	19.67	8	25	23	0	5	100	3	54	224.0	10
878	ADNI1	ADNI1	029_S_0878	29	m18	2008-04-22	LMCI	72.3	Male	14	Not Hisp/Latino	Asian	Married	1								3.5	13.33	24.33	10	26	20	-1	3	100		53	135.0	9
878	ADNI1	ADNI1	029_S_0878	29	m24	2008-10-30	LMCI	72.3	Male	14	Not Hisp/Latino	Asian	Married	1								4.5	16.67	27.67	10	19	22	0	5	100	0	48	279.0	14
878	ADNIGO	ADNI1	029_S_0878	29	m48	2010-11-18	LMCI	72.3	Male	14	Not Hisp/Latino	Asian	Married	1								7	35	47	10	15	13	4	4	100	0		106.0	20	8	1.625	1.22222	1	1.2	1.66667	1	1.30769	4	2.22222	2.42857	3.6	3.83333	4	3.23077
880	ADNI1	ADNI1	099_S_0880	99	m06	2007-04-25	LMCI	84.2	Male	13	Not Hisp/Latino	White	Married	0	0.996286							1.5	11.67	18.67	6	27	19	2	1	25		29	124.0	8
880	ADNI1	ADNI1	099_S_0880	99	m12	2007-11-01	LMCI	84.2	Male	13	Not Hisp/Latino	White	Married	0	0.966671							1.5	13.33	19.33	6	26	30	2	6	75	2	32	291.0	8
883	ADNI1	ADNI1	020_S_0883	20	bl	2006-10-24	CN	76.1	Female	16	Not Hisp/Latino	White	Never married	1	1.09498							0	7.33	13.33	5	29	44	7	5	38.4615	13	46	107.0	0
883	ADNI1	ADNI1	020_S_0883	20	m06	2007-05-14	CN	76.1	Female	16	Not Hisp/Latino	White	Never married	1								0	9.67	12.67	3	30	36	7	7	63.6364		44	98.0	0
883	ADNI1	ADNI1	020_S_0883	20	m12	2007-12-18	CN	76.1	Female	16	Not Hisp/Latino	White	Never married	1	1.08219							0	5.67	11.67	6	29	36	4	2	22.2222	11	55	73.0	0
883	ADNI1	ADNI1	020_S_0883	20	m24	2009-01-05	CN	76.1	Female	16	Not Hisp/Latino	White	Never married	1	1.03207							0	13.33	18.33	4	29	43	7	3	27.2727	8	51	103.0	1
883	ADNI1	ADNI1	020_S_0883	20	m36	2009-11-13	CN	76.1	Female	16	Not Hisp/Latino	White	Never married	1								1.5	12.33	20.33	8	28	38	1	5	62.5	5	54	87.0	3
887	ADNI1	ADNI1	023_S_0887	23	bl	2006-10-06	LMCI	73.7	Female	8	Not Hisp/Latino	White	Married	1								2	18.33	30.33	10	24	21	-1	3	75	0	13	300.0	1
887	ADNI1	ADNI1	023_S_0887	23	m06	2007-03-29	LMCI	73.7	Female	8	Not Hisp/Latino	White	Married	1								2	18	29	10	21	20	3	4	80		22	0.0	1
887	ADNI1	ADNI1	023_S_0887	23	m12	2007-10-04	LMCI	73.7	Female	8	Not Hisp/Latino	White	Married	1								1.5	13.33	22.33	8	22	24	4	5	83.3333	2	18	300.0	1
887	ADNI1	ADNI1	023_S_0887	23	m18	2008-03-27	LMCI	73.7	Female	8	Not Hisp/Latino	White	Married	1								4.5	24	36	10	17	24	3	6	100		15		7
887	ADNI1	ADNI1	023_S_0887	23	m24	2008-10-10	LMCI	73.7	Female	8	Not Hisp/Latino	White	Married	1								4	30		10	15	15	3	5	100	0	11		8
5230	ADNI2	ADNI2	002_S_5230	2	m06	2014-01-23	SMC	73.5	Female	19	Unknown	White	Never married	1								0	6	8	2	28	50	8	5	38.4615			99.0	0	27	1.375	1.33333	1	1	1.16667	1.5	1.23077	1	1	1	1	1	1	1
889	ADNI1	ADNI1	033_S_0889	33	bl	2006-10-09	AD	72.5	Female	16	Not Hisp/Latino	White	Never married	1	1.16392							4.5	11.33	22.33	10	26	29	1	6	100	0	28	209.0	24
889	ADNI1	ADNI1	033_S_0889	33	m12	2007-10-08	AD	72.5	Female	16	Not Hisp/Latino	White	Never married	1	1.20799							4	16.33	27.33	10	27	26	0	5	100	0	32	203.0	26
889	ADNI1	ADNI1	033_S_0889	33	m24	2008-10-09	AD	72.5	Female	16	Not Hisp/Latino	White	Never married	1	1.15285							5.5	17.67	28.67	10	24	21	1	4	100	0	23	300.0	28
890	ADNI1	ADNI1	116_S_0890	116	bl	2007-02-07	LMCI	59.7	Female	14	Not Hisp/Latino	White	Married	2								2.5	12.67	18.67	6	30	35	6	11	100	1	42	65.0	3
890	ADNI1	ADNI1	116_S_0890	116	m06	2007-08-03	LMCI	59.7	Female	14	Not Hisp/Latino	White	Married	2								1	11.33	17.33	6	28	34	2	8	100		42	78.0	3
891	ADNI1	ADNI1	126_S_0891	126	bl	2006-10-12	AD	79.3	Female	12	Not Hisp/Latino	White	Married	1	1.01348				680.8	224	22.49	4.5	18	29	10	22	28	1	5	100	0	33	240.0	14
891	ADNI1	ADNI1	126_S_0891	126	m24	2008-10-07	AD	79.3	Female	12	Not Hisp/Latino	White	Married	1								10	22.33	34.33	10	18	16	1	4	100	0	19	300.0	22
892	ADNI1	ADNI1	100_S_0892	100	bl	2006-10-24	LMCI	72.8	Female	12	Not Hisp/Latino	White	Divorced	1	1.13482				421.3	375	37.03	2	7.33	10.33	3	28	44	9	8	61.5385	3	29	112.0	1
892	ADNI1	ADNI1	100_S_0892	100	m06	2007-04-24	LMCI	72.8	Female	12	Not Hisp/Latino	White	Divorced	1	1.1012							2	6	8	1	28	42	8	12	100		32	200.0	3
892	ADNI1	ADNI1	100_S_0892	100	m36	2009-10-16	LMCI	72.8	Female	12	Not Hisp/Latino	White	Divorced	1	0.849495							8	23.67	35.67	10	19	19	2	5	100	0	20		22
896	ADNI1	ADNI1	098_S_0896	98	bl	2006-10-31	CN	76.8	Male	16	Not Hisp/Latino	White	Married	0					1208	206.3	17.58	0	2	6	3	30	51	4	1	9.09091	15	51	58.0	1
896	ADNI1	ADNI1	098_S_0896	98	m12	2007-10-24	CN	76.8	Male	16	Not Hisp/Latino	White	Married	0					997.4	212.5	17.36	0	4.67	7.67	1	29	36	6	6	60	8	45	78.0	1
896	ADNI1	ADNI1	098_S_0896	98	m24	2008-11-13	CN	76.8	Male	16	Not Hisp/Latino	White	Married	0								0.5	5.33	8.33	1	30	42	9	10	83.3333	7	49	62.0	0
896	ADNI1	ADNI1	098_S_0896	98	m36	2009-10-14	CN	76.8	Male	16	Not Hisp/Latino	White	Married	0					922.2	219.6	17.94	0	3	8	4	29	35	7	7	70	10	53	67.0	7
5230	ADNI2	ADNI2	002_S_5230	2	m03	2013-09-23	SMC	73.5	Female	19	Unknown	White	Never married	1
898	ADNI1	ADNI1	041_S_0898	41	bl	2006-11-06	CN	83.1	Female	12	Not Hisp/Latino	White	Married	0	1.16278							0	6	8	2	29	54	8	2	13.3333	15	37	118.0	3
898	ADNI1	ADNI1	041_S_0898	41	m06	2007-05-11	CN	83.1	Female	12	Not Hisp/Latino	White	Married	0	1.2264							0	8	14	4	30	26	0	3	60		34	90.0	2
898	ADNI1	ADNI1	041_S_0898	41	m12	2007-11-12	CN	83.1	Female	12	Not Hisp/Latino	White	Married	0	1.21008	1.2175							2.67	7.67	4	30	45	6	4	33.3333	15	35	185.0
898	ADNI1	ADNI1	041_S_0898	41	m24	2008-12-16	CN	83.1	Female	12	Not Hisp/Latino	White	Married	0	1.1487	1.2225						3.5	5	11	4	29	26	5	8	88.8889	7	23	300.0	3
899	ADNI1	ADNI1	020_S_0899	20	bl	2006-10-26	CN	80.1	Female	16	Not Hisp/Latino	White	Widowed	0								0	7.67	12.67	4	30	35	5	3	33.3333	16	41	92.0	0
899	ADNI1	ADNI1	020_S_0899	20	m06	2007-05-14	CN	80.1	Female	16	Not Hisp/Latino	White	Widowed	0								0.5	11.33	15.33	4	29	36	4	1	12.5		47	103.0	1
899	ADNI1	ADNI1	020_S_0899	20	m12	2007-12-04	CN	80.1	Female	16	Not Hisp/Latino	White	Widowed	0								0	11.33	14.33	3	30	48	5	1	9.09091	15	45	84.0	0
899	ADNI1	ADNI1	020_S_0899	20	m24	2008-12-10	CN	80.1	Female	16	Not Hisp/Latino	White	Widowed	0								0	6.67	12.67	5	29	27	7	-2	-28.5714	25	43	0.0	0
899	ADNI1	ADNI1	020_S_0899	20	m36	2009-11-19	CN	80.1	Female	16	Not Hisp/Latino	White	Widowed	0								0	6.67	10.67	4	29	31	7	10	100	13	43	65.0	2
904	ADNI1	ADNI1	010_S_0904	10	bl	2006-12-19	LMCI	84.1	Male	16	Not Hisp/Latino	White	Married	0	1.12526				573.6	450.9	50.97	1.5	10	19	8	24	22	0	4	100	7	29	167.0	2
904	ADNI1	ADNI1	010_S_0904	10	m06	2007-06-05	LMCI	84.1	Male	16	Not Hisp/Latino	White	Married	0	1.09793							0.5	18.67	26.67	7	28	18	1	4	100		36	82.0	0
904	ADNI1	ADNI1	010_S_0904	10	m12	2007-12-18	LMCI	84.1	Male	16	Not Hisp/Latino	White	Married	0	1.02853				540.2	491.5	53.91	1	17.67	26.67	8	24	21	4	6	100	5	34	113.0	2
904	ADNI1	ADNI1	010_S_0904	10	m18	2008-06-27	LMCI	84.1	Male	16	Not Hisp/Latino	White	Married	0	1.12951							1.5	16	25	8	26	22	2	5	100		30	137.0	2
904	ADNI1	ADNI1	010_S_0904	10	m24	2009-01-28	LMCI	84.1	Male	16	Not Hisp/Latino	White	Married	0	1.07481				399.2	477.2	54.41	2.5	21	32	9	25	19	1	4	100	0	35	114.0	2
906	ADNI1	ADNI1	033_S_0906	33	bl	2006-10-11	LMCI	65.3	Female	12	Not Hisp/Latino	White	Widowed	1	1.01948				908.9	336.4	32.63	1.5	8	16	8	25	26	2	5	83.3333	4	43	104.0	3
906	ADNI1	ADNI1	033_S_0906	33	m06	2007-04-11	LMCI	65.3	Female	12	Not Hisp/Latino	White	Widowed	1	1.046							2	14.33	24.33	10	25	33	2	7	100		50	238.0	4
906	ADNI1	ADNI1	033_S_0906	33	m12	2007-10-10	LMCI	65.3	Female	12	Not Hisp/Latino	White	Widowed	1	0.973865				760.6	356.5	34.78	2	11.33	20.33	9	25	30	3	8	100	1	52	106.0	13
906	ADNI1	ADNI1	033_S_0906	33	m24	2008-10-08	LMCI	65.3	Female	12	Not Hisp/Latino	White	Widowed	1	0.97341				705.3	352.6	33.49	4.5	9	19	10	24	32	3	7	100	2	51	184.0	17
906	ADNI1	ADNI1	033_S_0906	33	m18	2008-04-09	LMCI	65.3	Female	12	Not Hisp/Latino	White	Widowed	1	1.06088							4	10.67	20.67	10	23	29	2	7	100		51	90.0	16
906	ADNI1	ADNI1	033_S_0906	33	m36	2009-10-02	LMCI	65.3	Female	12	Not Hisp/Latino	White	Widowed	1	0.926802				840.4	410.4	39.55	8	16.67	25.67	9	24	33	2	8	100	0	46	131.0	22
906	ADNIGO	ADNI1	033_S_0906	33	m48	2010-10-13	LMCI	65.3	Female	12	Not Hisp/Latino	White	Widowed	1	0.8015		1.3012		674	385.6	35.54	10	15	25	10	23	26	1	6	100	0		300.0	22		3.375	1.875	3.57143	4	3.83333	4	3.31579	4	3	3.85714	4	3.83333	3.5	3.66667
5230	ADNI2	ADNI2	002_S_5230	2	bl	2013-07-11	SMC	73.5	Female	19	Unknown	White	Never married	1	1.33172		1.5531		1006	253	22.84	0	6	10	3	29	35	7	5	55.5556	13		71.0	0	24	1.5	1.55556	1	1	1.33333	1.75	1.35897	1	1.11111	1	1	1	1.25	1.05128
908	ADNI1	ADNI1	003_S_0908	3	bl	2006-10-12	LMCI	62.9	Female	16	Not Hisp/Latino	White	Married	0					1314	156.9	14.64	2	5	8	2	29	48	8	3	25	8	47	123.0	21
908	ADNI1	ADNI1	003_S_0908	3	m06	2007-04-12	LMCI	62.9	Female	16	Not Hisp/Latino	White	Married	0								2	8	14	5	26	42	11	4	30.7692		45	131.0	16
908	ADNI1	ADNI1	003_S_0908	3	m12	2007-10-12	LMCI	62.9	Female	16	Not Hisp/Latino	White	Married	0					863.4	162.6	15.93	2.5	7.67	10.67	2	28	41	9	2	16.6667	13	49	150.0	12
908	ADNI1	ADNI1	003_S_0908	3	m18	2008-04-18	LMCI	62.9	Female	16	Not Hisp/Latino	White	Married	0								1.5	6.67	12.67	4	29	32	4	2	25		48	159.0	13
909	ADNI1	ADNI1	073_S_0909	73	bl	2006-11-27	LMCI	69.1	Female	18	Not Hisp/Latino	Asian	Divorced	1	1.23376							3	17.67	25.67	7	27	32	2	7	100	0	17	93.0
909	ADNI1	ADNI1	073_S_0909	73	m06	2007-06-05	LMCI	69.1	Female	18	Not Hisp/Latino	Asian	Divorced	1	1.23491							3.5	10.67	20.67	9	29	24	2	5	100		35	92.0
909	ADNI1	ADNI1	073_S_0909	73	m12	2007-11-15	LMCI	69.1	Female	18	Not Hisp/Latino	Asian	Divorced	1	1.27178							3.5	16.67	25.67	8	27	30	2	7	100	0	33	101.0	6
909	ADNI1	ADNI1	073_S_0909	73	m24	2008-12-04	LMCI	69.1	Female	18	Not Hisp/Latino	Asian	Divorced	1	1.19561							3.5	12.33	21.33	8	28	27	4	6	100	1	25	100.0	3
909	ADNI1	ADNI1	073_S_0909	73	m36	2009-12-11	LMCI	69.1	Female	18	Not Hisp/Latino	Asian	Divorced	1	1.15305							6	15.67	26.67	10	28	26	3	7	100	1	30	119.0	16
913	ADNI1	ADNI1	133_S_0913	133	bl	2007-01-18	LMCI	56.6	Female	15	Not Hisp/Latino	White	Married	0					701.4	225.7	23.84	2	26.67	35.67	8	26	34	6	6	66.6667	3	27	300.0	2
913	ADNI1	ADNI1	133_S_0913	133	m06	2007-07-15	LMCI	56.6	Female	15	Not Hisp/Latino	White	Married	0								2	18	28	7	24	27	3	6	85.7143		29	300.0	5
913	ADNI1	ADNI1	133_S_0913	133	m12	2008-01-16	LMCI	56.6	Female	15	Not Hisp/Latino	White	Married	0					474.8	221.7	21.74	2.5	27.33	38.33	8	21	23	4	4	66.6667	3	20	300.0	8
913	ADNI1	ADNI1	133_S_0913	133	m18	2008-07-24	LMCI	56.6	Female	15	Not Hisp/Latino	White	Married	0								4.5	32.33	44.33	8	22	19	2	4	80		20	300.0	25
914	ADNI1	ADNI1	029_S_0914	29	m06	2007-07-11	LMCI	74.4	Male	12	Not Hisp/Latino	White	Married	1								1.5	8.33	16.33	6	29	23	2	4	66.6667		45	112.0	10
914	ADNI1	ADNI1	029_S_0914	29	m12	2008-01-31	LMCI	74.4	Male	12	Not Hisp/Latino	White	Married	1								3	6.67	12.67	5	29	25	4	3	50	14	44	132.0	11
914	ADNI1	ADNI1	029_S_0914	29	m18	2008-07-03	LMCI	74.4	Male	12	Not Hisp/Latino	White	Married	1								2	4.67	11.67	6	30	32	3	6	85.7143		50	113.0	7
915	ADNI1	ADNI1	141_S_0915	141	bl	2006-10-31	LMCI	80.6	Female	14	Not Hisp/Latino	White	Married	1					509.7	264.4	24.87	1	21	30	7	26	31	3	-2	-25	0	53	126.0	11
915	ADNI1	ADNI1	141_S_0915	141	m06	2007-06-12	LMCI	80.6	Female	14	Not Hisp/Latino	White	Married	1								3	25	36	9	27	26	3	5	83.3333		42	89.0	15
915	ADNI1	ADNI1	141_S_0915	141	m12	2007-11-07	LMCI	80.6	Female	14	Not Hisp/Latino	White	Married	1								5	24.33	34.33	10	26	19	0	3	100	0	49	96.0	13
915	ADNI1	ADNI1	141_S_0915	141	m18	2008-05-01	LMCI	80.6	Female	14	Not Hisp/Latino	White	Married	1								4.5	23.67	33.67	10	28	24	4	6	100		37	110.0	16
916	ADNI1	ADNI1	023_S_0916	23	bl	2006-09-26	AD	79.7	Male	16	Not Hisp/Latino	White	Married	2								4.5	22	34	10	21	26	2	6	100	2	16	293.0	0
916	ADNI1	ADNI1	023_S_0916	23	m06	2007-04-24	AD	79.7	Male	16	Not Hisp/Latino	White	Married	2								4.5	18	30	9	21	20	2	4	80		13	300.0	13
916	ADNI1	ADNI1	023_S_0916	23	m12	2007-10-02	AD	79.7	Male	16	Not Hisp/Latino	White	Married	2								4.5	22	35	10	17	20	1	4	100	0	13	300.0	12
916	ADNI1	ADNI1	023_S_0916	23	m24	2008-09-30	AD	79.7	Male	16	Not Hisp/Latino	White	Married	2								12	34.67	49.67	10	13	19	0	4	100	0			25
917	ADNI1	ADNI1	012_S_0917	12	bl	2006-12-19	LMCI	70.2	Male	10	Not Hisp/Latino	Black	Divorced	0	1.11854							1.5	10.33	19.33	7	24	27	2	4	66.6667	3	24	145.0	0
917	ADNI1	ADNI1	012_S_0917	12	m06	2007-06-19	LMCI	70.2	Male	10	Not Hisp/Latino	Black	Divorced	0	1.133							1.5	9	15	4	23	19	1	4	100		32	132.0	1
919	ADNI1	ADNI1	053_S_0919	53	bl	2006-10-30	LMCI	62.4	Male	18	Not Hisp/Latino	White	Married	1	1.33011							1.5	8	11	2	27	41	3	5	55.5556	7	41	139.0	1
919	ADNI1	ADNI1	053_S_0919	53	m06	2007-04-24	LMCI	62.4	Male	18	Not Hisp/Latino	White	Married	1	1.2457							1.5	6	10	3	29	22	3	6	100		47	107.0	1
919	ADNI1	ADNI1	053_S_0919	53	m12	2007-10-23	LMCI	62.4	Male	18	Not Hisp/Latino	White	Married	1	1.33878							0.5	8.67	14.67	5	30	31	2	6	100	14	43	96.0	1
919	ADNI1	ADNI1	053_S_0919	53	m18	2008-05-28	LMCI	62.4	Male	18	Not Hisp/Latino	White	Married	1	1.24664							0.5	5	7	2	30	30	3	5	71.4286		41	78.0	1
919	ADNI1	ADNI1	053_S_0919	53	m24	2008-10-29	LMCI	62.4	Male	18	Not Hisp/Latino	White	Married	1	1.23775							0.5	8.33	12.33	3	29	30	2	6	85.7143	9	42	97.0	0
919	ADNI1	ADNI1	053_S_0919	53	m36	2009-11-02	LMCI	62.4	Male	18	Not Hisp/Latino	White	Married	1	1.19191							0.5	7.33	12.33	4	29	35	4	8	88.8889	13	45	108.0	0
919	ADNI1	ADNI1	053_S_0919	53	m48	2010-11-03	LMCI	62.4	Male	18	Not Hisp/Latino	White	Married	1								3	5.67	8.67	2	30	30	4	8	100	10	35	143.0	0
919	ADNIGO	ADNI1	053_S_0919	53	m60	2011-11-14	LMCI	62.4	Male	18	Not Hisp/Latino	White	Married	1	1.28646		1.1335					2.5	7	10	2	29	34	6	10	100	13		131.0	1	25	1.875	1.77778	1	1.2	1.33333	1.75	1.51282	2	1.22222	1.16667	1	1.4	1.75	1.43243
920	ADNI1	ADNI1	033_S_0920	33	bl	2006-10-11	CN	80	Female	12	Not Hisp/Latino	White	Married	1								0	6.67	10.67	4	30	43	6	3	27.2727	12	33	116.0	0
920	ADNI1	ADNI1	033_S_0920	33	m06	2007-04-18	CN	80	Female	12	Not Hisp/Latino	White	Married	1								0	11	14	2	30	47	5	1	9.09091		43	107.0	0
920	ADNI1	ADNI1	033_S_0920	33	m12	2007-10-10	CN	80	Female	12	Not Hisp/Latino	White	Married	1								0	6.67	11.67	4	29	49	4	2	18.1818	15	44	67.0	0
920	ADNI1	ADNI1	033_S_0920	33	m24	2008-10-10	CN	80	Female	12	Not Hisp/Latino	White	Married	1								0	12.33	17.33	4	29	44	4	0	0	12	38	81.0	0
920	ADNIGO	ADNI1	033_S_0920	33	m48	2010-10-13	CN	80	Female	12	Not Hisp/Latino	White	Married	1	1.21847		1.2219					0.5	11	17	5	30	42	7	2	20	11		77.0	0	23	1	1	1	1	1	1.25	1.02564	1.875	2	2.28571	2.6	2	2	2.10256
922	ADNI1	ADNI1	033_S_0922	33	bl	2006-10-13	LMCI	68.1	Male	12	Not Hisp/Latino	White	Married	1								2.5	17.33	29.33	10	26	24	1	5	100	0	33	124.0	8
922	ADNI1	ADNI1	033_S_0922	33	m06	2007-04-13	LMCI	68.1	Male	12	Not Hisp/Latino	White	Married	1								3	15.33	27.33	10	25	21	1	4	100		37	74.0	7
922	ADNI1	ADNI1	033_S_0922	33	m12	2007-10-12	LMCI	68.1	Male	12	Not Hisp/Latino	White	Married	1								4.5	15	26	10	24	25	1	5	100	0	40	85.0	11
922	ADNI1	ADNI1	033_S_0922	33	m18	2008-04-09	LMCI	68.1	Male	12	Not Hisp/Latino	White	Married	1								4.5	19.33	30.33	10	25	30	0	6	100		32	84.0	11
922	ADNI1	ADNI1	033_S_0922	33	m24	2008-10-08	LMCI	68.1	Male	12	Not Hisp/Latino	White	Married	1								4	10.67	21.67	9	26	23	1	5	100	0	34	115.0	11
923	ADNI1	ADNI1	033_S_0923	33	bl	2006-10-13	CN	83.1	Male	14	Not Hisp/Latino	White	Married	0					1396	229.3	20.83	0	5.33	11.33	5	30	36	6	11	100	17	37	75.0	0
923	ADNI1	ADNI1	033_S_0923	33	m06	2007-04-13	CN	83.1	Male	14	Not Hisp/Latino	White	Married	0								0	4.33	8.33	3	30	43	7	4	33.3333		40	84.0	0
923	ADNI1	ADNI1	033_S_0923	33	m12	2007-10-12	CN	83.1	Male	14	Not Hisp/Latino	White	Married	0					1664	260.2	22.11	0	12.33	17.33	4	30	43	7	2	18.1818	19	43	81.0	0
924	ADNI1	ADNI1	022_S_0924	22	bl	2006-10-12	LMCI	69.6	Male	12	Not Hisp/Latino	White	Married	1	1.6436							2	14.33	21.33	7	25	27	1	6	100	0	33	124.0	10
924	ADNI1	ADNI1	022_S_0924	22	m06	2007-05-09	LMCI	69.6	Male	12	Not Hisp/Latino	White	Married	1								2	17	28	10	23	27	-1	3	75		34	300.0	5
925	ADNIGO	ADNI1	127_S_0925	127	m48	2010-11-05	LMCI	74.4	Male	12	Not Hisp/Latino	White	Married	0	1.07745		1.2429		498.4	159.6	15.18	1.5	6		6	26	28	4	6	75	8		127.0	8	21	2.625	2.55556	1.42857	2	1.83333	2	2.12821	2.625	2.77778	2.71429	2.75	2.83333	3.5	2.81579
926	ADNI1	ADNI1	023_S_0926	23	bl	2006-10-16	CN	71.4	Female	16	Not Hisp/Latino	White	Married	0					1351	151.7	14.22	0	6	9	3	29	40	8	12	100	11	45	81.0	0
926	ADNI1	ADNI1	023_S_0926	23	m06	2007-04-03	CN	71.4	Female	16	Not Hisp/Latino	White	Married	0								0	6.67	9.67	3	28	45	7	4	33.3333		43	62.0	0
926	ADNI1	ADNI1	023_S_0926	23	m24	2008-10-21	CN	71.4	Female	16	Not Hisp/Latino	White	Married	0								0	5.33	8.33	3	30	44	4	2	20	14	43	73.0	0
926	ADNIGO	ADNI1	023_S_0926	23	m48	2010-10-27	CN	71.4	Female	16	Not Hisp/Latino	White	Married	0	1.10764		1.0401					0	8	13	5	30	41	6	3	27.2727	17		73.0	0	25	1.5	1.88889	1.14286	1	1	1.25	1.35897	1.25	1	1	1	1	1	1.05405
928	ADNI1	ADNI1	082_S_0928	82	bl	2006-10-16	LMCI	82.8	Female	20	Not Hisp/Latino	White	Married	0								2	10.67	20.67	10	27	22	2	3	60	8	35	125.0	5
928	ADNI1	ADNI1	082_S_0928	82	m06	2007-06-11	LMCI	82.8	Female	20	Not Hisp/Latino	White	Married	0								2	18.33	28.33	10	23	28	3	5	83.3333		45	210.0	7
928	ADNI1	ADNI1	082_S_0928	82	m12	2007-10-11	LMCI	82.8	Female	20	Not Hisp/Latino	White	Married	0								2.5	20.33	27.33	7	26	24	2	5	100	0	43	140.0	7
928	ADNI1	ADNI1	082_S_0928	82	m18	2008-06-12	LMCI	82.8	Female	20	Not Hisp/Latino	White	Married	0									19	27	8	27	28	-1	5	100		28	130.0	7
929	ADNI1	ADNI1	005_S_0929	5	bl	2006-11-08	AD	82	Male	14	Not Hisp/Latino	White	Married	1	0.940829							6	11.67	20.67	7	27	29	5	6	85.7143	3	23	160.0	10
930	ADNI1	ADNI1	100_S_0930	100	bl	2006-10-23	LMCI	75	Male	16	Not Hisp/Latino	White	Married	1	1.12348				293.7	221.4	21.22	3	17.33	25.33	8	25	18	2	3	75	2	45	93.0	1
930	ADNI1	ADNI1	100_S_0930	100	m06	2007-04-11	LMCI	75	Male	16	Not Hisp/Latino	White	Married	1	1.12188							3	17.33	26.33	8	27	21	4	6	100		42	98.0	0
930	ADNI1	ADNI1	100_S_0930	100	m24	2008-11-06	LMCI	75	Male	16	Not Hisp/Latino	White	Married	1	0.988313							7	17.67	25.67	7	21	21	3	5	100	0	38	109.0	12
931	ADNI1	ADNI1	003_S_0931	3	bl	2006-11-08	CN	86.1	Female	14	Not Hisp/Latino	White	Widowed	0					1435	247.5	21.4	0	3.33	5.33	1	28	51	5	5	45.4545	18	46	190.0	0
931	ADNI1	ADNI1	003_S_0931	3	m06	2007-04-25	CN	86.1	Female	14	Not Hisp/Latino	White	Widowed	0								0.5	6	11	4	29	47	7	4	33.3333		42	72.0	0
932	ADNI1	ADNI1	012_S_0932	12	bl	2006-11-03	LMCI	75.3	Male	16	Not Hisp/Latino	White	Married	0	1.09944				579.2	236.1	22.57	2.5	12.67	23.67	9	27	25	2	5	100	7	25	195.0	16
932	ADNI1	ADNI1	012_S_0932	12	m06	2007-05-02	LMCI	75.3	Male	16	Not Hisp/Latino	White	Married	0	1.09681							3	13.67	21.67	6	28	19	0	3	100		22	168.0	18
932	ADNI1	ADNI1	012_S_0932	12	m12	2007-11-06	LMCI	75.3	Male	16	Not Hisp/Latino	White	Married	0	1.03879				482.5	256.6	24.64	3	10.33	20.33	9	25	27	1	4	80	8	22	191.0	16
932	ADNI1	ADNI1	012_S_0932	12	m18	2008-05-08	LMCI	75.3	Male	16	Not Hisp/Latino	White	Married	0	1.06621							3	12.33	21.33	7	25	23	0	4	100		20	175.0	18
932	ADNI1	ADNI1	012_S_0932	12	m24	2008-10-20	LMCI	75.3	Male	16	Not Hisp/Latino	White	Married	0	0.997245				453	269.4	27.56	3.5	17.33	27.33	7	22	17	3	5	100	8	20	172.0	14
934	ADNI1	ADNI1	057_S_0934	57	bl	2006-10-25	CN	70	Female	10	Not Hisp/Latino	White	Married	0	1.23531							0	3	3	0	28	53	10	2	14.2857	16	45	54.0	0
934	ADNI1	ADNI1	057_S_0934	57	m06	2007-04-25	CN	70	Female	10	Not Hisp/Latino	White	Married	0	1.24178							0	4.67	6.67	2	28	52	7	3	23.0769		52	56.0	0
934	ADNI1	ADNI1	057_S_0934	57	m12	2007-10-23	CN	70	Female	10	Not Hisp/Latino	White	Married	0	1.20861							0	1.67	2.67	1	30	49	10	3	23.0769	14	50	53.0	0
934	ADNI1	ADNI1	057_S_0934	57	m24	2008-10-21	CN	70	Female	10	Not Hisp/Latino	White	Married	0	1.29218							0	3	4	1	30	56	10	2	14.2857	18	57	49.0	0
934	ADNI1	ADNI1	057_S_0934	57	m36	2009-11-03	CN	70	Female	10	Not Hisp/Latino	White	Married	0	1.29147							0	3.33	5.33	2	30	54	6	0	0	19	52	53.0	0
934	ADNIGO	ADNI1	057_S_0934	57	m60	2011-11-08	CN	70	Female	10	Not Hisp/Latino	White	Married	0	1.25001		0.9877					0	1	2	1	30	57	8	-1	-7.69231	15		64.0	0	28	1.25	1.22222	1	1	1	1.25	1.12821	1	1	1	1	1	1	1
5227	ADNI2	ADNI2	073_S_5227	73	m24	2015-07-02	SMC	71.3	Male	18	Not Hisp/Latino	White	Married	1			1.0557		648.3	542.5	59.86	1	9	12	3	30	21	3	8	100	11		84.0	0	24	2	2.22222	1.14286	1.8	1.33333	2.75	1.84615	1	1	1	1	1	1	1
938	ADNI1	ADNI1	002_S_0938	2	m24	2008-10-23	AD	82.2	Female	16	Not Hisp/Latino	White	Married	0								5.5	23	34	10	19	24	2	5	100	0	44	146.0	21
941	ADNI1	ADNI1	057_S_0941	57	bl	2006-10-25	LMCI	73.3	Female	14	Not Hisp/Latino	White	Married	2	0.971031				755.1	288.9	28.06	1	23	32	7	25	19	3	4	80	1	26	300.0	1
941	ADNI1	ADNI1	057_S_0941	57	m06	2007-04-25	LMCI	73.3	Female	14	Not Hisp/Latino	White	Married	2	0.949849							2	25	36	9	21	14	3	4	100		18	300.0	1
941	ADNI1	ADNI1	057_S_0941	57	m12	2007-10-30	LMCI	73.3	Female	14	Not Hisp/Latino	White	Married	2	0.943742				481.8	299.5	26.32	4	35	46	7	18	10	2	3	100	1	15	300.0	11
941	ADNI1	ADNI1	057_S_0941	57	m18	2008-04-23	LMCI	73.3	Female	14	Not Hisp/Latino	White	Married	2	0.825548							4.5	45.33	60.33	10	18	4	0	1	100		1		15
941	ADNI1	ADNI1	057_S_0941	57	m24	2008-10-22	LMCI	73.3	Female	14	Not Hisp/Latino	White	Married	2	0.886508							7	39	52	10	12	9	0	2	100	0	14		19
947	ADNI1	ADNI1	128_S_0947	128	bl	2006-10-27	LMCI	82.6	Female	13	Not Hisp/Latino	White	Married	1	1.08901							1.5	12	20	5	25	24	2	5	83.3333	0	40	122.0	0
947	ADNI1	ADNI1	128_S_0947	128	m06	2007-04-26	LMCI	82.6	Female	13	Not Hisp/Latino	White	Married	1	1.13264							5	13.67	21.67	7	25	29	5	7	87.5		40	132.0	10
947	ADNI1	ADNI1	128_S_0947	128	m12	2007-10-29	LMCI	82.6	Female	13	Not Hisp/Latino	White	Married	1	1.09368	2.3575						5	14	24	7	22	31	1	5	71.4286	0	35	247.0	3
947	ADNI1	ADNI1	128_S_0947	128	m18	2008-04-17	LMCI	82.6	Female	13	Not Hisp/Latino	White	Married	1	1.0767							6	17	26	7	21	24	1	5	100		40	232.0	10
950	ADNI1	ADNI1	109_S_0950	109	bl	2006-12-12	LMCI	73.5	Male	17	Not Hisp/Latino	Black	Married	0	1.08738				494	238.8	25.21	0.5	11.33	14.33	3	26	34	4	6	66.6667	6	23	300.0	0
950	ADNI1	ADNI1	109_S_0950	109	m06	2007-06-12	LMCI	73.5	Male	17	Not Hisp/Latino	Black	Married	0	1.08459							1	15.67	20.67	4	30	32	1	7	87.5		28	125.0	0
950	ADNI1	ADNI1	109_S_0950	109	m12	2007-12-18	LMCI	73.5	Male	17	Not Hisp/Latino	Black	Married	0	1.01555							2.5	5.33	12.33	7	25	34	4	4	44.4444	13	26	300.0	0
950	ADNI1	ADNI1	109_S_0950	109	m18	2008-06-25	LMCI	73.5	Male	17	Not Hisp/Latino	Black	Married	0	0.961509							3	14	20	6	27	25	4	5	71.4286		34	144.0	2
950	ADNI1	ADNI1	109_S_0950	109	m24	2008-12-04	LMCI	73.5	Male	17	Not Hisp/Latino	Black	Married	0	0.906258				424	274.6	25.93	0.5	17.33	27.33	8	24	16	5	1	16.6667	10	42	242.0	0
951	ADNI1	ADNI1	052_S_0951	52	bl	2006-10-30	CN	84.8	Male	18	Not Hisp/Latino	White	Married	0								0	5.67	9.67	3	28	36	3	3	37.5	14	43	80.0	0
951	ADNI1	ADNI1	052_S_0951	52	m06	2007-04-17	CN	84.8	Male	18	Not Hisp/Latino	White	Married	0								0	7.33	9.33	2	30	35	4	7	87.5		44	102.0	0
951	ADNI1	ADNI1	052_S_0951	52	m12	2007-11-13	CN	84.8	Male	18	Not Hisp/Latino	White	Married	0								0	12.67	20.67	3	30	35	3	0	0	11	41	93.0	0
951	ADNI1	ADNI1	052_S_0951	52	m36	2010-02-05	CN	84.8	Male	18	Not Hisp/Latino	White	Married	0								0	9.33	14.33	5	30	38	2	2	25	10	38	91.0	0
951	ADNIGO	ADNI1	052_S_0951	52	m48	2010-12-17	CN	84.8	Male	18	Not Hisp/Latino	White	Married	0								0	7	11	4	29	35	2	7	100	12		75.0	0	23	1.71429	1.66667	1	1.2	1.16667	1.25	1.36842	1.125	1.11111	1	1	1	1	1.05128
951	ADNIGO	ADNI1	052_S_0951	52	m60	2011-11-08	CN	84.8	Male	18	Not Hisp/Latino	White	Married	0								0	6	10	4	26	37	1	8	100	10		132.0	0	24	1.375	1.44444	1	1.2	1	1	1.20513	1.25	1	1	1	1	1	1.05405
952	ADNI1	ADNI1	052_S_0952	52	bl	2006-10-30	LMCI	81.7	Female	13	Not Hisp/Latino	White	Married	1								2	13	24	10	26	29	5	7	100	2	26	90.0	5
952	ADNI1	ADNI1	052_S_0952	52	m06	2007-04-23	LMCI	81.7	Female	13	Not Hisp/Latino	White	Married	1								4	15.67	26.67	10	24	24	-1	4	100		38	167.0	10
952	ADNI1	ADNI1	052_S_0952	52	m12	2007-11-02	LMCI	81.7	Female	13	Not Hisp/Latino	White	Married	1					385.4	199.1	19.45	4	15.33	25.33	10	24	28	4	7	100	1	31	139.0	12
952	ADNI1	ADNI1	052_S_0952	52	m18	2008-05-13	LMCI	81.7	Female	13	Not Hisp/Latino	White	Married	1								5	15	26	10	23	26	2	6	100		30	125.0	16
952	ADNI1	ADNI1	052_S_0952	52	m36	2009-12-10	LMCI	81.7	Female	13	Not Hisp/Latino	White	Married	1								5	21	32	10	20	22	2	5	100	0	34	216.0	25
952	ADNIGO	ADNI1	052_S_0952	52	m48	2010-12-17	LMCI	81.7	Female	13	Not Hisp/Latino	White	Married	1								10	22	33	10	20	13	3	4	100	0		300.0	19	12	1.25	1	1	1	1	1.5	1.10811	4	2.55556	3.57143	3.6	3.83333	4	3.51282
952	ADNIGO	ADNI1	052_S_0952	52	m60	2011-11-08	LMCI	81.7	Female	13	Not Hisp/Latino	White	Married	1								10	31	42	10	19	12	-1	2	100	0		300.0	29	10	1.125	1	1	1	1	1	1.02564	4	2.55556	3.71429	3.8	3.83333	4	3.5641
954	ADNI1	ADNI1	002_S_0954	2	bl	2006-11-16	LMCI	69.3	Female	14	Not Hisp/Latino	White	Married	1					603.1	373.6	34.65	2	10.67	21.67	9	25	24	0	4	100	0	38	133.0	1
954	ADNI1	ADNI1	002_S_0954	2	m06	2007-05-03	LMCI	69.3	Female	14	Not Hisp/Latino	White	Married	1								1.5	14.33	25.33	10	24	24	0	5	100		34	139.0	2
954	ADNI1	ADNI1	002_S_0954	2	m18	2008-06-16	LMCI	69.3	Female	14	Not Hisp/Latino	White	Married	1								5	15.33	26.33	9	27	24	1	6	100		26	118.0	16
955	ADNI1	ADNI1	002_S_0955	2	bl	2006-10-25	AD	78.2	Female	16	Not Hisp/Latino	More than one	Married	1								4	20.67	31.67	9	21	13	0	3	100	0	15	300.0	14
955	ADNI1	ADNI1	002_S_0955	2	m06	2007-05-10	AD	78.2	Female	16	Not Hisp/Latino	More than one	Married	1								3	25.33	38.33	10	23	16	3	5	100				19
956	ADNI1	ADNI1	130_S_0956	130	m06	2007-04-16	AD	63.8	Female	7	Not Hisp/Latino	Black	Married	0								1	7	10	3	27	36	7	7	63.6364		35	97.0	2
956	ADNI1	ADNI1	130_S_0956	130	m12	2007-11-01	AD	63.8	Female	7	Not Hisp/Latino	Black	Married	0								1.5	6.33	9.33	3	28	29	2	4	66.6667	25	35	113.0	5
958	ADNI1	ADNI1	099_S_0958	99	bl	2006-10-30	LMCI	64.3	Male	16	Not Hisp/Latino	Black	Married	1	1.28351							1	7	12	4	25	34	3	2	25	7	41	87.0	0
961	ADNI1	ADNI1	022_S_0961	22	m06	2007-05-11	LMCI	72.8	Male	16	Not Hisp/Latino	White	Married	1	1.01275							2.5	12.67	21.67	8	21	28	5	6	66.6667		49	82.0	0
961	ADNI1	ADNI1	022_S_0961	22	m12	2007-11-06	LMCI	72.8	Male	16	Not Hisp/Latino	White	Married	1	1.08429				334.2	531.6	55.76	2.5	11	20	8	24	22	3	2	33.3333	3	47	91.0	1
961	ADNI1	ADNI1	022_S_0961	22	m18	2008-04-25	LMCI	72.8	Male	16	Not Hisp/Latino	White	Married	1	0.98691							3.5	16.67	26.67	8	23	27	5	7	87.5		47	66.0	1
961	ADNI1	ADNI1	022_S_0961	22	m24	2008-11-14	LMCI	72.8	Male	16	Not Hisp/Latino	White	Married	1	1.12559				321.1	537.1	54.47	3.5	18.33	28.33	9	23	21	1	4	100	5	44	106.0	6
961	ADNI1	ADNI1	022_S_0961	22	m36	2009-10-30	LMCI	72.8	Male	16	Not Hisp/Latino	White	Married	1	0.921788				228	561.1	51.88	4	25.33	35.33	9	24	14	1	4	100	8	43	167.0	15
963	ADNI1	ADNI1	023_S_0963	23	bl	2006-10-17	CN	72.6	Male	16	Not Hisp/Latino	White	Married	1								0	3.33	6.33	3	30	39	7	5	45.4545	14	36	93.0	0
963	ADNI1	ADNI1	023_S_0963	23	m06	2007-04-12	CN	72.6	Male	16	Not Hisp/Latino	White	Married	1								0	5.33	8.33	2	29	36	5	2	22.2222		38	98.0	0
963	ADNI1	ADNI1	023_S_0963	23	m12	2007-10-11	CN	72.6	Male	16	Not Hisp/Latino	White	Married	1								0	4	8	4	30	28	3	0	0	15	32	78.0	0
963	ADNI1	ADNI1	023_S_0963	23	m24	2008-11-24	CN	72.6	Male	16	Not Hisp/Latino	White	Married	1								0	4.67	8.67	3	30	33	5	1	11.1111	16	32	127.0	0
963	ADNI1	ADNI1	023_S_0963	23	m36	2009-10-28	CN	72.6	Male	16	Not Hisp/Latino	White	Married	1								0	4	8	3	30	29	3	4	57.1429	13	39	77.0	0
967	ADNI1	ADNI1	109_S_0967	109	bl	2006-12-12	CN	76.8	Male	20	Not Hisp/Latino	Black	Divorced	0	1.40157							0	3	6	3	30	41	7	7	58.3333	14	27	201.0	0
967	ADNI1	ADNI1	109_S_0967	109	m06	2007-06-14	CN	76.8	Male	20	Not Hisp/Latino	Black	Divorced	0	1.33594							0	7	13	5	30	35	7	7	70		30	153.0	0
967	ADNI1	ADNI1	109_S_0967	109	m12	2007-12-21	CN	76.8	Male	20	Not Hisp/Latino	Black	Divorced	0	1.33354							0	3	7	4	30	32	5	5	55.5556	12	26	300.0	0
[truncated: 14,357 more rows]
[truncated: 66 more columns]
